# Supplementary material for: Deletion of Trim28 in committed adipocytes promotes obesity but preserves glucose tolerance
Source: Nat Commun. 2021 Jan 4;12:74. doi: 10.1038/s41467-020-20434-3 (PMC7782476; doi:10.1038/s41467-020-20434-3)
Supplement: Supplementary file 4 — Supplementary Data 1 [file 41467_2020_20434_MOESM4_ESM.xlsx]

## Sheet: TG species analysed
	Supplementary Table 1
	Ordered list of individual triglyceride species measured using ESI-MS/MS
	Triglyceride Class
1	TG(48:0) [NL-16:0]
2	TG(48:0) [NL-18:0]
3	TG(48:0) [SIM]
4	TG(48:1) [NL-16:1]
5	TG(48:1) [NL-18:1]
6	TG(48:1) [SIM]
7	TG(48:2) [NL-14:0]
8	TG(48:2) [NL-14:1]
9	TG(48:2) [NL-16:1]
10	TG(48:2) [NL-18:2]
11	TG(48:2) [SIM]
12	TG(48:3) [NL-14:0]
13	TG(48:3) [NL-16:1]
14	TG(48:3) [NL-18:3]
15	TG(48:3) [SIM]
16	TG(49:1) [NL-16:1]
17	TG(49:1) [NL-17:1]
18	TG(49:1) [SIM]
19	TG(50:0) [NL-18:0]
20	TG(50:0) [SIM]
21	TG(50:1) [NL-14:0]
22	TG(50:1) [NL-16:0]
23	TG(50:1) [NL-18:1]
24	TG(50:1) [SIM]
25	TG(50:2) [NL-14:0]
26	TG(50:2) [NL-16:1]
27	TG(50:2) [NL-18:1]
28	TG(50:2) [NL-18:2]
29	TG(50:2) [SIM]
30	TG(50:3) [NL-14:0]
31	TG(50:3) [NL-14:1]
32	TG(50:3) [NL-16:1]
33	TG(50:3) [NL-18:2]
34	TG(50:3) [NL-18:3]
35	TG(50:3) [SIM]
36	TG(50:4) [NL-14:0]
37	TG(50:4) [NL-18:3]
38	TG(50:4) [NL-20:4]
39	TG(50:4) [SIM]
40	TG(51:0) [NL-16:0]
41	TG(51:1) [NL-17:0]
42	TG(51:1) [SIM]
43	TG(51:2) [NL-15:0]
44	TG(51:2) [NL-17:0]
45	TG(51:2) [NL-17:1]
46	TG(51:2) [SIM]
47	TG(52:1) [NL-18:0]
48	TG(52:1) [NL-18:1]
49	TG(52:1) [SIM]
50	TG(52:2) [NL-16:0]
51	TG(52:2) [NL-18:2]
52	TG(52:2) [SIM]
53	TG(52:3) [NL-16:1]
54	TG(52:3) [NL-18:2]
55	TG(52:3) [SIM]
56	TG(52:4) [NL-16:1]
57	TG(52:4) [NL-18:2]
58	TG(52:4) [NL-18:3]
59	TG(52:4) [SIM]
60	TG(52:5) [NL-18:3]
61	TG(52:5) [NL-20:4]
62	TG(52:5) [NL-20:5]
63	TG(52:5) [SIM]
64	TG(53:2) [NL-17:1]
65	TG(53:2) [NL-18:1]
66	TG(53:2) [SIM]
67	TG(54:0) [NL-18:0]
68	TG(54:0) [SIM]
69	TG(54:1) [NL-18:1]
70	TG(54:1) [SIM]
71	TG(54:2) [NL-18:0]
72	TG(54:2) [NL-20:1]
73	TG(54:2) [SIM]
74	TG(54:3) [NL-18:1]
75	TG(54:3) [NL-18:2]
76	TG(54:3) [SIM]
77	TG(54:4) [NL-18:2]
78	TG(54:4) [NL-20:3]
79	TG(54:4) [SIM]
80	TG(54:5) [NL-18:3]
81	TG(54:5) [NL-20:4]
82	TG(54:5) [SIM]
83	TG(54:6) [NL-18:3]
84	TG(54:6) [NL-20:4]
85	TG(54:6) [NL-20:5]
86	TG(54:6) [NL-22:6]
87	TG(54:6) [SIM]
88	TG(54:7) [NL-20:5]
89	TG(54:7) [NL-22:6]
90	TG(54:7) [SIM]
91	TG(56:6) [NL-20:4]
92	TG(56:6) [NL-22:5]
93	TG(56:6) [SIM]
94	TG(56:7) [NL-20:4]
95	TG(56:7) [NL-20:5]
96	TG(56:7) [NL-22:5]
97	TG(56:7) [NL-22:6]
98	TG(56:7) [SIM]
99	TG(56:8) [NL-20:4]
100	TG(56:8) [NL-20:5]
101	TG(56:8) [NL-22:6]
102	TG(56:8) [SIM]
103	TG(56:9) [NL-22:6]
104	TG(56:9) [SIM]
105	TG(58:10) [NL-22:6]
106	TG(58:10) [SIM]
107	TG(58:8) [NL-22:6]
108	TG(58:8) [SIM]
109	TG(58:9) [NL-22:6]
110	TG(58:9) [SIM]
111	TG(O-50:1) [NL-15:0]
112	TG(O-50:1) [NL-16:0]
113	TG(O-50:1) [NL-18:1]
114	TG(O-50:1) [SIM]
115	TG(O-50:3) [NL-18:2]
116	TG(O-50:3) [SIM]
117	TG(O-52:0) [NL-16:0]
118	TG(O-52:0) [SIM]
119	TG(O-52:2) [NL-16:0]
120	TG(O-52:2) [NL-18:1]
121	TG(O-52:2) [SIM]

## Sheet: Male Epi
Sex	sample type	Geno	protein (ug)	AcylCarnitine(12:0)	AcylCarnitine(13:0)	AcylCarnitine(14:0)	AcylCarnitine(14:1)	AcylCarnitine(14:2)	AcylCarnitine(15:0)	AcylCarnitine(16:0)	AcylCarnitine(16:1)	AcylCarnitine(17:0)	AcylCarnitine(18:0)	AcylCarnitine(18:1)	AcylCarnitine(18:2)	Cer(d18:0/16:0)	Cer(d18:0/18:0)	Cer(d18:0/24:0)	Cer(d18:0/24:1)	Cer(d16:1/16:0)	Cer(d16:1/18:0)	Cer(d16:1/22:0)	Cer(d16:1/23:0)	Cer(d16:1/24:0)	Cer(d16:1/24:1)	Cer(d17:1/16:0)	Cer(d17:1/18:0)	Cer(d17:1/20:0)	Cer(d17:1/22:0)	Cer(d17:1/23:0)	Cer(d17:1/24:0)	Cer(d17:1/24:1)	Cer(d18:1/14:0)	Cer(d18:1/16:0)	Cer(d18:1/17:0)	Cer(d18:1/18:0)	Cer(d18:1/19:0)	Cer(d18:1/20:0)	Cer(d18:1/21:0)	Cer(d18:1/22:0)	Cer(d18:1/23:0)	Cer(d18:1/24:0)	Cer(d18:1/24:1)	Cer(d18:1/26:0)	Cer(d18:2/16:0)	Cer(d18:2/18:0)	Cer(d18:2/20:0)	Cer(d18:2/21:0)	Cer(d18:2/22:0)
Male	240	WT	54.2265	NA	0.0913409	0.371228	0.0213289	0.00293962	0.10351	7.7367	0.282873	0.687894	5.68922	1.79785	0.117279	5.46683	4.41785	27.5721	16.0913	1.07767	0.228245	0.437471	0.163354	1.07906	0.901837	2.74166	1.25376	0.629706	1.97422	0.97226	2.68062	5.97306	1.89809	148.783	1.93252	32.7389	5.06379	50.384	5.36558	126.302	52.8175	71.3459	261.893	3.46764	14.5494	2.01854	7.78517	2.59165	42.2994
Male	273	WT	48.7355	NA	0.108183	0.493572	0.0487071	0.008298	0.100557	3.82158	0.192978	NA	0.789908	0.433405	0.0394749	0.585296	1.46411	0.91218	7.22601	0.272271	0.216235	0.155054	0.107581	0.930765	0.271572	4.05316	1.67685	1.23751	2.02913	1.30523	1.82389	7.71866	2.32751	205.061	2.68195	41.8275	8.12861	71.4799	7.53911	167.974	70.966	96.1954	326.85	NA	22.7778	2.7059	15.0179	4.78446	77.1231
Male	279	WT	49.8716	NA	0.107387	0.354949	0.0446475	0.00686307	0.0904688	3.46635	0.148139	0.271074	0.804501	0.568635	0.0431457	11.7496	4.11318	0.371987	9.14713	0.627664	0.241931	0.811159	0.10562	0.379275	0.268077	4.03008	1.6804	1.63344	2.53786	1.07566	2.00498	10.4632	4.17781	320.368	3.90705	63.7909	12.0444	102.185	8.76065	199.092	79.9043	93.0335	344.775	NA	35.1817	3.24716	24.1137	6.76564	100.545
Male	255	WT	48.7355	0.467444	0.286399	0.459572	0.598579	0.100844	0.0984448	6.67888	0.363482	0.05487	1.99948	1.70266	0.420173	24.0867	5.26059	4.2145	18.1411	0.472093	0.251337	1.57502	1.06613	3.93654	0.62472	3.99769	1.51825	1.12907	2.1248	1.06924	4.40767	7.67677	4.30228	334.684	4.0033	75.9458	9.25659	113.405	6.13613	251.934	77.0204	102.243	523.476	0.269131	23.8372	3.40804	15.6243	3.64001	56.8404
Male	286	WT	50.692	NA	0.112867	0.635189	0.120189	0.0137908	0.103959	3.274	0.411593	0.0711213	0.553254	1.29525	0.123806	10.9293	3.3896	NA	5.36907	0.887593	0.391491	0.626906	0.032478	0.415793	0.449814	2.25573	1.78012	0.978824	1.91866	0.887462	1.18785	6.11312	1.90312	178.153	1.96127	30.1662	6.04783	52.0851	5.24412	108.786	47.2834	48.8773	194.564	NA	23.8395	1.80501	11.3731	3.74952	53.8827
Male	256	WT	44.5699	0.0180749	0.130824	1.20185	0.227156	0.0149641	0.106955	7.09663	0.686959	1.08781	0.962429	2.05208	0.233242	16.9157	7.81445	1.58359	11.2895	0.424243	0.405192	0.671941	0.137014	0.941395	0.527461	3.42121	1.76327	0.505085	1.5574	1.1196	1.83998	9.30694	3.73733	303.748	4.07504	56.0573	7.6333	79.9582	6.75379	171.46	60.2599	72.2849	404.115	NA	40.4604	4.60607	19.878	4.56738	80.0862
Male	280	WT	28.5486	0.0898524	0.185259	0.442178	0.274713	0.0669386	0.0588679	3.30302	0.315857	0.437007	3.02292	2.38339	0.211774	64.9797	2.64659	3.03324	5.73019	4.5098	1.53589	2.59844	0.1374	1.64668	1.09645	4.39224	1.73615	0.54183	1.15597	1.30948	2.21287	6.51033	3.40279	214.605	4.55383	40.839	7.6372	57.7165	5.23969	122.774	49.8215	67.025	288.945	0.0142263	24.7286	3.0508	8.77617	3.84821	48.1217
Male	246	WT	42.4872	NA	0.124686	0.54218	0.03892	NA	0.0617161	4.01092	0.25491	0.622528	0.826911	0.876846	0.0749145	29.3618	3.98329	1.25091	7.49621	1.00024	0.416935	0.347193	0.0890399	1.01571	0.247133	2.93435	1.94018	0.76168	1.73857	0.750416	1.54061	8.55098	2.63369	233.079	3.1689	56.7294	7.77019	89.2847	7.49818	184.407	60.6467	65.2274	300.402	NA	24.1721	3.03725	18.6274	6.24165	75.846
Male	258	WT	20.0251	NA	0.232158	0.535221	0.117468	NA	0.0711087	3.74166	0.496758	0.354948	1.16622	1.97806	0.189317	43.7781	7.29341	11.1988	17.1908	1.99147	0.66742	1.64265	0.0822605	3.48473	0.513731	2.72445	2.92453	0.90775	0.793877	1.14029	2.45765	2.71684	2.4175	132.122	2.63876	26.6163	4.01632	34.448	2.74331	69.0405	19.6467	24.0604	196.788	0.190906	14.9154	1.4169	7.63792	0.936143	30.5564
Male	282	WT	54.542	NA	0.0816775	0.322888	0.013779	0.00789739	0.0591082	4.13714	0.17774	NA	0.841525	0.696656	0.0627232	23.7741	3.48731	0.149696	7.80189	0.605084	0.188217	0.305712	0.0881036	0.40808	0.455331	4.65725	1.60017	0.567831	1.45665	1.17754	1.10158	8.37818	5.66423	382.066	3.39867	66.5464	7.715	73.6098	4.77392	169.115	60.4833	71.4916	446.661	NA	29.6788	3.7187	13.7833	3.91718	63.6901
Male	248	WT	42.3609	0.00429837	0.121989	0.641009	0.167012	0.00107976	0.10173	4.70073	0.572496	0.62171	0.953877	1.92302	0.163536	39.473	4.26415	NA	5.02664	3.72893	0.34059	0.390914	0.158598	0.564229	0.323248	2.50888	1.87373	0.83692	1.21831	0.519881	1.19903	7.43228	2.51628	206.81	3.10615	46.5419	5.71662	63.1722	4.3044	112.644	39.1101	30.3989	211.582	NA	31.8033	2.97758	20.5415	4.61844	68.4441
Male	274	KO	27.9708	NA	0.18165	0.860132	0.132377	0.0131944	0.139126	6.84599	0.511127	7.94938	1.47861	2.22849	0.222655	NA	3.76718	4.57615	9.86372	1.67369	0.242804	0.889736	0.445203	0.856451	0.752903	3.38512	3.57225	0.529404	2.05809	1.24138	2.68598	8.16047	2.65506	251.317	3.92561	70.566	13.1822	94.0953	9.5688	220.963	93.4585	103.554	368.827	NA	26.7151	4.22176	14.3507	4.64165	85.6743
Male	278	KO	34.7872	0.00184638	0.133079	0.758485	0.088502	0.0134433	0.160707	4.99439	0.442234	0.343628	1.24227	2.08698	0.175438	20.0503	7.60241	NA	7.52446	1.04638	0.116211	0.326746	0.397553	0.589747	0.544441	2.95835	2.84283	0.938961	0.550802	1.07775	1.38471	4.84628	2.3917	234.472	4.36022	70.2787	10.5386	80.3063	7.99423	143.42	63.5594	65.3484	222.786	NA	22.2286	3.01412	14.7554	5.2411	55.2059
Male	281	KO	47.347	0.103004	0.139297	1.2788	0.221245	0.0120145	0.155278	7.46984	0.739938	1.18723	1.18868	3.41799	0.370131	27.6671	4.52634	0.487485	4.21315	0.745563	0.176033	0.377088	0.267089	0.862156	0.166366	1.34619	1.91426	0.327593	0.864085	0.388083	1.03739	3.45742	2.1414	165.686	1.94737	51.7145	4.23036	49.5558	3.39722	82.5814	28.9367	30.0727	155.02	NA	17.3123	2.47396	12.6652	3.66396	47.4024
Male	241	KO	42.4872	NA	0.124799	0.783115	0.116034	0.00207346	0.0705391	6.07444	0.409668	1.3677	1.85935	1.92144	0.183982	NA	7.81724	2.42742	11.0818	0.548027	0.251315	0.222532	0.082461	0.585636	0.26509	2.02274	1.81448	0.432765	1.21123	0.55695	1.45145	6.15315	3.28163	273.806	3.17893	82.6727	6.93286	52.8994	5.94797	147.241	63.6548	71.9008	358.942	NA	17.8664	3.70019	8.09718	2.51769	35.8688
Male	287	KO	46.6527	0.0570382	0.140701	1.73913	0.346042	0.0279869	0.125475	8.17082	1.10293	0.119449	1.86761	4.748	0.625801	16.5627	3.61738	0.095361	4.29874	0.524099	0.168595	0.389144	0.067927	0.354588	0.116668	1.49827	1.93765	0.680179	0.724226	0.235856	0.943956	3.77569	1.51848	145.176	2.51136	50.853	5.30441	46.8519	2.87974	81.0869	29.4374	32.8109	128.508	NA	14.2471	3.07602	11.4461	2.61237	28.6229
Male	254	KO	54.7314	0.00710182	0.0986629	0.816865	0.126671	0.0150351	0.109959	7.75674	0.352475	0.426936	2.81599	1.81764	0.189434	19.3851	5.99819	1.38674	8.18989	0.377359	0.246255	0.157709	0.143061	0.281593	0.351692	2.85956	1.30542	0.528121	1.2074	0.800411	1.22499	5.72793	1.88353	213.145	2.96526	54.3456	5.15541	44.3762	3.52163	94.2784	38.2725	43.2888	196.885	NA	23.0377	3.27923	11.4772	2.93256	40.9925
Male	239	KO	49.6191	0.0283507	0.121447	1.43781	0.151744	0.0194016	0.125842	9.04542	0.567633	0.581886	2.19696	2.74112	0.272488	31.3549	10.3085	NA	6.94851	0.459832	0.226266	0.478876	0.291684	0.570722	0.160401	1.41194	1.49159	0.382382	0.897003	0.401487	0.71946	2.8933	2.99981	194.315	2.61019	58.8587	4.78668	43.7468	4.31679	90.6716	24.775	30.7701	192.398	NA	14.1433	2.2399	8.04394	1.59943	35.6664
Male	257	KO	31.2837	0.301071	0.26849	1.03143	0.334508	0.0529921	0.0999136	9.39492	0.618021	2.0974	6.01971	3.59818	0.340388	21.8976	2.80802	21.7114	14.5956	3.05838	1.31333	2.23206	0.57948	6.58158	2.22609	2.05145	2.60098	0.2301	0.658907	1.62453	5.61208	4.53554	2.07818	134.918	3.39522	40.6357	2.83358	37.1791	1.15844	75.2769	29.1826	43.4954	249.142	4.8021	9.78876	1.84845	4.51948	0.981369	19.2366
Male	285	KO	56.5617	NA	0.0789693	0.2537	0.0130441	0.0127376	0.0648295	1.98492	0.110557	0.834356	0.669703	0.409433	0.0217929	26.0398	2.84559	0.211498	5.22828	1.01892	0.279323	0.36541	0.0967277	0.724286	0.443021	2.52123	1.72361	0.638073	1.09001	0.564374	1.28224	4.68493	1.93223	207.453	2.80241	47.0426	8.25542	62.4125	4.12515	112.124	33.4771	28.3299	193.823	NA	20.0383	2.47364	14.1416	4.38478	50.6616
Male	247	KO	41.4773	0.0250591	0.13415	1.36931	0.171771	0.00862533	0.0998038	12.508	0.564958	0.211774	2.6064	3.05853	0.25299	40.4014	7.77129	0.0584924	6.24348	0.653936	0.293242	0.330482	0.17127	0.780577	0.28026	1.91226	2.12367	0.63563	1.32417	0.425655	1.03722	4.99505	1.36746	188.94	2.6093	48.6847	6.00679	61.6056	3.92713	96.5245	29.0293	30.4972	179.295	NA	20.5406	3.01897	11.9515	3.00566	53.8022
Male	253	KO	48.7355	0.0603645	0.128801	0.885034	0.314532	0.0240915	0.128471	8.88794	0.590757	0.303424	3.95717	2.88131	0.37791	25.6923	3.53901	0.0450783	3.27225	0.586082	0.107975	0.395825	0.163024	0.655915	0.212924	1.56061	1.50113	0.528097	0.646959	0.478763	1.19538	4.31166	1.32533	183.065	2.36384	51.9778	4.38379	45.7848	2.56957	105.406	35.7083	32.4668	219.96	NA	14.2322	2.28606	7.37593	2.39652	30.5989
Male	275
		WT	Avge	0.144917	0.143888	0.54544	0.152045	0.0248462	0.0869477	4.72433	0.35489	0.467663	1.60093	1.42799	0.152671	24.6455	4.37587	5.58744	10.0464	1.41791	0.443953	0.869315	0.197053	1.34566	0.516307	3.42879	1.79522	0.884513	1.68231	1.02973	2.04152	7.34913	3.18006	241.771	3.22067	48.8909	7.36635	71.6117	5.85081	153.048	56.1782	67.4712	318.186	0.985475	25.9949	2.90836	14.8326	4.15094	63.4032
			SEM	0.109132	0.0193138	0.0729303	0.0516747	0.0116049	0.00600251	0.494179	0.0520566	0.109338	0.46197	0.205516	0.0335796	5.71837	0.560738	2.9737	1.47913	0.429383	0.11676	0.227692	0.0876583	0.371516	0.0818238	0.251314	0.125856	0.10439	0.15197	0.0714448	0.283996	0.616941	0.358121	24.5754	0.261336	4.8677	0.656794	7.09978	0.514452	15.369	5.24652	7.59889	31.9858	0.829103	2.37274	0.273357	1.6799	0.479923	5.96803
		KO	Avge	0.0729795	0.140913	1.01944	0.183315	0.0183269	0.116359	7.55759	0.54639	1.40211	2.35477	2.6281	0.275728	25.4501	5.50919	3.44441	7.40545	0.972025	0.311032	0.560509	0.245953	1.16757	0.501805	2.13888	2.07526	0.531937	1.02117	0.708658	1.68862	4.8674	2.14316	199.299	2.96997	57.0573	6.51001	56.2558	4.49152	113.598	42.6811	46.594	224.144	4.8021	18.1955	2.87566	10.8022	3.08883	43.9757
			SEM	0.0345968	0.0149096	0.123495	0.0326744	0.00406737	0.00937101	0.812517	0.0746768	0.679125	0.457142	0.341817	0.0466938	2.4189	0.762472	2.33828	1.02297	0.236465	0.101946	0.176361	0.05047	0.544261	0.181658	0.210287	0.20468	0.0583688	0.130151	0.130199	0.421064	0.434678	0.193783	12.9165	0.212808	3.76218	0.923032	5.21583	0.739727	12.8967	6.50903	7.23794	23.0324	#DIV/0!	1.47855	0.210292	1.00531	0.390539	5.38367
[truncated: 574 more columns]

## Sheet: Female Epi
Sex	sample type	Geno	protein (ug)	AcylCarnitine(12:0)	AcylCarnitine(13:0)	AcylCarnitine(14:0)	AcylCarnitine(14:1)	AcylCarnitine(14:2)	AcylCarnitine(15:0)	AcylCarnitine(16:0)	AcylCarnitine(16:1)	AcylCarnitine(17:0)	AcylCarnitine(18:0)	AcylCarnitine(18:1)	AcylCarnitine(18:2)	Cer(d18:0/16:0)	Cer(d18:0/18:0)	Cer(d18:0/24:0)	Cer(d18:0/24:1)	Cer(d16:1/16:0)	Cer(d16:1/18:0)	Cer(d16:1/22:0)	Cer(d16:1/23:0)	Cer(d16:1/24:0)	Cer(d16:1/24:1)	Cer(d17:1/16:0)	Cer(d17:1/18:0)	Cer(d17:1/20:0)	Cer(d17:1/22:0)	Cer(d17:1/23:0)	Cer(d17:1/24:0)	Cer(d17:1/24:1)	Cer(d18:1/14:0)	Cer(d18:1/16:0)	Cer(d18:1/17:0)	Cer(d18:1/18:0)	Cer(d18:1/19:0)	Cer(d18:1/20:0)	Cer(d18:1/21:0)	Cer(d18:1/22:0)	Cer(d18:1/23:0)	Cer(d18:1/24:0)	Cer(d18:1/24:1)	Cer(d18:1/26:0)	Cer(d18:2/16:0)	Cer(d18:2/18:0)	Cer(d18:2/20:0)	Cer(d18:2/21:0)	Cer(d18:2/22:0)
Female	283	WT	50.5658	0.00949146	0.0902553	0.169473	0.0464732	0.00755396	0.00282887	1.65671	0.44039	0.703272	0.35153	2.25029	0.316403	2.48411	2.76459	3.68303	9.46729	0.473254	0.166092	0.312454	0.357776	0.526794	0.429292	2.47065	1.15507	0.256354	1.23377	1.38751	2.64239	10.9065	1.49275	178.965	2.31567	30.7271	2.7783	35.1128	4.65451	170.84	106.149	79.0098	397.393	0.421169	20.2405	2.10645	5.35611	2.61987	55.6753
Female	263	WT	33.02	NA	0.130773	0.487773	0.106805	0.00523204	0.0709201	4.92844	1.15109	0.599494	1.04206	4.49893	0.540196	NA	3.34131	2.22988	11.4876	1.70067	0	0.0574101	0.220645	0.779786	0.407353	4.18882	1.603	0.172514	1.26243	0.815853	2.06979	10.3681	2.91002	245.776	2.54767	46.8754	4.51207	49.468	4.56908	134.348	74.6864	96.8482	333.485	0.0303309	29.8338	1.93047	7.45909	2.5115	61.5334
Female	244	WT	33.3987	NA	0.140353	0.226209	0.0631767	0.00953751	NA	2.70313	0.20598	0.639961	0.725273	0.989864	0.0911034	34.1491	5.96032	1.88573	7.1844	1.04471	0.0854296	0.119663	0	1.15063	0.0599115	1.91978	1.89148	0.174126	1.18559	0.914526	1.59354	6.41481	1.8669	170.115	2.36478	35.3377	3.24829	33.7093	2.47239	114	51.8695	57.2514	249.733	NA	16.9406	2.41772	5.76518	1.52187	47.9074
Female	230	WT	31.0003	NA	0.193833	1.22462	0.201002	NA	0.15296	6.51195	0.62313	0.122309	1.87082	3.87203	0.28142	33.018	9.11065	7.98513	20.9833	0.979804	0.314574	0.511937	0.36541	1.89324	0.40095	3.64324	2.87592	0.611644	2.01944	2.03821	4.10605	14.057	2.49569	254.463	2.96842	43.3109	3.36096	41.6734	4.02785	202.946	107.747	75.2554	503.668	0.781097	33.5529	3.53242	9.4762	4.20164	64.6497
Female	271	WT	25.1938	NA	0.203786	0.782774	0.0523039	NA	0.193512	7.79854	1.65862	1.11202	1.54781	7.08853	0.971182	44.5344	5.40921	2.69839	15.582	1.04684	0.152409	0.662656	0.136619	0.861269	0.374679	7.51781	4.00009	0.365175	1.8232	1.46668	3.09908	17.5414	4.50775	591.268	4.10073	98.2978	6.77483	83.6878	6.53837	232.036	109.592	120.118	695.794	NA	70.1158	6.7293	20.8417	5.94222	116.95
Female	269	WT	37.8353	NA	0.0992729	0.0987544	0.0373672	NA	NA	1.34895	0.485687	0.734141	0.357581	1.9476	0.312094	NA	2.60266	1.03211	5.02205	0.700408	0.065303	0.284963	0.256834	0.569655	0.046982	1.83235	1.61329	0.091584	0.875922	0.820215	1.0737	5.22024	2.18023	152.571	0	22.7873	3.13956	22.4106	3.44278	106.833	72.9712	90.4046	231.873	NA	15.1162	1.07104	2.95694	1.14673	35.9355
Female	237	WT	20.2795	NA	0.275388	0.330541	0.155341	0.0196276	0.0662054	1.91183	0.321222	3.07822	1.35	1.88747	0.285806	40.7461	8.82838	NA	8.11141	0.890948	0.14616	0.817111	0.289067	1.68463	0.609931	3.73856	4.12089	0.604221	1.93931	1.26807	2.81122	9.0043	4.41404	337.032	4.49927	92.7552	5.2444	52.073	3.84631	156.923	89.1989	100.769	463.383	NA	26.6456	2.5062	5.90893	1.69233	65.4082
Female	252	WT	40.215	0.0112837	0.128865	0.492772	0.298898	0.0204667	0.075307	3.18341	0.4772	0.882769	0.96946	2.44962	0.303388	14.7227	2.26576	0.809902	5.08498	3.04044	0.286526	0.335105	0.149149	0.897595	0.166884	3.14782	1.17832	0.522637	1.37655	1.45045	2.49305	6.63939	1.02574	168.538	2.03328	26.244	3.04025	29.5443	2.58936	106.739	58.6894	53.6867	274.245	NA	19.1636	1.33432	5.91799	2.74667	51.0686
Female	242	WT	21.3438	0.300218	0.363935	1.1826	1.08416	0.125343	0.218302	6.53746	1.14603	0.961537	1.9007	5.47071	0.870173	124.581	21.8534	0.0791821	7.97023	0.642435	0.22723	0.56455	0.0711262	2.25711	0.89027	2.28389	2.84936	0.467712	0.827662	1.28601	2.66617	6.34528	2.22425	139.979	2.47493	35.4228	1.73298	32.3779	0.96029	116.028	51.5564	31.1898	317.76	NA	15.9732	1.27281	3.55803	1.27858	40.0949
Female	232	WT	31.0634	NA	0.160886	0.44905	0.111113	0.00380935	0.101179	3.32978	0.310114	0.523018	0.882679	1.41167	0.160466	39.0852	4.43856	NA	5.00797	2.2871	0	0.212346	0.0481717	0.46458	0.532707	3.41926	1.39002	0.103621	0.642196	0.638598	1.42566	4.90789	1.8182	181.824	3.25851	33.8283	1.57308	23.2267	2.20894	76.9589	38.2387	47.069	299.025	NA	18.5514	1.52527	4.45978	1.09563	31.4919
Female	268	KO	14.7456	0.212702	0.356439	0.987779	0.105233	0.0497822	0.135	4.81713	0.457558	2.4465	2.42983	2.07628	0.115243	196.94	14.2093	8.82687	9.73865	6.58519	0.472977	0.972312	0.126875	4.13243	0.412458	2.32307	4.92696	0.934852	1.82454	1.14179	3.43835	5.0655	3.07512	187.026	5.36723	38.6649	3.73463	41.2016	1.95314	76.133	30.3765	30.6209	223.824	NA	16.322	2.12203	5.76754	1.49146	42.3232
Female	261	KO	16.9889	0.156395	0.275133	0.305902	0.0908827	0.0213876	0.0312656	4.14212	0.284828	3.30406	2.51882	2.22138	0.255053	166.141	21.2462	NA	16.399	4.74818	0.81325	1.1521	0.211659	1.96883	0.230592	10.8615	5.92657	2.37696	2.86044	1.85773	2.67077	18.4621	10.6454	925.741	12.2342	257.561	11.5551	158.671	7.94035	281.725	111.971	67.5201	688.355	NA	78.0704	18.8728	50.4985	15.1865	141.981
Female	262	KO	37.3118	0.068332	0.124101	0.343347	0.144787	0.00447458	0.102559	3.60446	0.243397	1.03158	1.85884	2.20204	0.141627	82.0062	5.76558	NA	2.80333	3.51205	0.332938	0.478336	0.222303	0.790479	0.294892	0.76755	1.58463	0.225261	0.487596	0.701937	1.26558	3.34947	1.04618	105.421	2.17164	32.6541	1.39849	26.064	1.58179	58.6368	23.1714	21.7087	132.373	NA	9.92719	2.27132	4.07413	1.09836	27.8502
Female	270	KO	28.1669	NA	0.127784	0.215407	0.0524724	0.00412973	0.00584461	3.22676	0.616353	1.26326	1.35385	4.92591	0.532293	1.48038	5.28036	0.164533	5.98264	1.72096	0.13354	0.526003	0.184372	0.778262	0.452285	1.7177	1.78397	0.127041	0.246107	0.38542	1.41462	3.73474	1.22244	115.47	2.01459	40.4229	1.95362	31.9861	1.72994	78.0888	44.3291	50.5322	175.88	NA	10.5629	1.27697	3.83038	1.26822	34.5137
Female	284	KO	21.6153	NA	0.224605	0.290509	NA	0.00727064	0.0997932	2.46595	0.123661	0.656834	1.66926	0.995535	0.0551947	69.6007	6.84832	1.30527	11.6558	1.14393	0.146874	0.584572	0.433349	1.27369	0.0964231	3.00133	4.85667	0.653637	0.891866	0.748238	1.55104	5.68968	1.98119	196.105	3.82205	74.7085	5.06672	48.1049	3.40816	90.2147	42.9822	48.8107	250.924	NA	18.2157	3.18928	6.45954	1.88518	51.5265
Female	251	KO	38.3847	0.0567945	0.174739	0.519308	0.388547	0.033396	0.0438607	3.23689	0.501976	0.448735	1.82835	2.17689	0.28132	30.3126	7.07631	0.244574	5.00828	0.21532	0.30668	0.194089	0.26099	0.674623	0.338546	1.58811	1.50795	0.37934	0.84179	0.8918	0.804704	2.85665	1.44273	143.148	1.24154	46.2363	2.20833	39.2457	1.88313	55.2961	23.3739	25.1646	167.769	NA	14.6017	2.92419	7.23667	1.47064	29.3395
Female	231	KO	28.8666	0.276023	0.281313	1.28837	1.20168	0.125068	0.155243	6.9657	1.38803	0.801427	3.07335	6.71674	1.01798	142.53	11.4494	NA	6.69438	0.939333	0.0403324	0.588141	0.162533	0.670463	0.769318	2.43612	2.20667	0.228517	0.683653	0.331895	0.828044	3.14657	1.76977	203.479	2.4383	68.6926	3.14688	36.2788	1.27844	60.1301	14.6115	14.2204	217.841	NA	22.6926	4.08335	6.79447	0.700949	27.8477
Female	238	KO	44.0689	NA	0.0935135	0.226092	0.120699	0.0174971	0.0120912	1.52306	0.335596	0.30794	0.817752	1.86754	0.284075	14.1524	8.56114	1.05838	5.16794	0.182669	0.135063	0.115283	0.0401576	0.29401	0	0.645156	1.29033	0.22508	0.393262	0.321822	0.891669	4.40036	1.16059	113.551	0.989082	46.4905	2.37473	39.0047	1.94062	66.0269	38.9208	29.2513	171.616	NA	9.84131	1.59079	6.04665	0.925784	33.3834
Female	243	KO	76.6363	NA	0.0666205	0.337312	0.0743417	0.00523104	0.0364323	2.80564	0.329471	0.0669641	0.876664	1.77321	0.156721	13.2115	5.28604	NA	5.09892	0.645334	0.138358	0.159537	0.124037	0.158823	0.134566	1.70299	1.10518	0.152491	0.366839	0.273361	0.220304	2.50278	1.28529	172.62	1.79967	51.7381	1.92914	29.9373	1.44095	46.9661	17.3731	26.9228	177.24	NA	12.8185	2.25032	5.47552	0.920833	21.2223
		WT	Avge	0.106998	0.178735	0.544457	0.215664	0.0273672	0.110152	3.99102	0.681946	0.935673	1.09979	3.18667	0.413223	41.6651	6.65749	2.55042	9.59012	1.28066	0.144372	0.38782	0.18948	1.10853	0.391896	3.41622	2.26774	0.336959	1.31861	1.20861	2.39806	9.14049	2.49356	242.053	2.65633	46.5586	3.54047	40.3284	3.53099	141.765	76.0698	75.1601	376.636	0.410866	26.6134	2.4426	7.16999	2.4757	57.0715
			SEM	0.0966115	0.0269193	0.12596	0.0999002	0.01652	0.0256213	0.728134	0.150056	0.252806	0.176942	0.625859	0.092446	12.8752	1.85741	0.87451	1.64005	0.258947	0.0346401	0.077271	0.0406885	0.197929	0.0814841	0.522512	0.355127	0.06446	0.15118	0.132134	0.282341	1.30883	0.36658	43.1732	0.389199	8.47354	0.500617	5.74199	0.495558	15.3124	8.25671	8.75526	45.32	0.216789	5.21862	0.529809	1.62918	0.491239	7.63286
		KO	Avge	0.154049	0.191583	0.501558	0.27233	0.0298041	0.069121	3.64308	0.475653	1.14748	1.82519	2.77284	0.315501	79.5973	9.52474	2.31992	7.61656	2.18811	0.280001	0.530042	0.196253	1.19351	0.303231	2.78262	2.79877	0.589242	0.955121	0.739333	1.4539	5.46754	2.62542	240.285	3.56425	73.0187	3.70751	50.0549	2.57295	90.3575	38.5678	34.9724	245.091	#DIV/0!	21.4503	4.28678	10.687	2.77199	45.5542
			SEM	0.0419101	0.0327959	0.126293	0.137895	0.0129753	0.0183378	0.521596	0.12408	0.355242	0.25185	0.608253	0.0992744	24.309	1.77655	1.64186	1.41311	0.7528	0.0801728	0.118659	0.0367033	0.408285	0.0764803	1.04086	0.625962	0.240462	0.285281	0.171603	0.335746	1.6612	1.02383	86.5894	1.17399	23.5181	1.04974	13.7513	0.701355	24.3237	9.85942	5.66689	56.6652	#DIV/0!	7.21846	1.84495	4.99099	1.55646	12.4143
[truncated: 574 more columns]

## Sheet: Male liver
Sex	sample type	Geno	protein (ug)	AcylCarnitine(12:0)	AcylCarnitine(13:0)	AcylCarnitine(14:0)	AcylCarnitine(14:1)	AcylCarnitine(14:2)	AcylCarnitine(15:0)	AcylCarnitine(16:0)	AcylCarnitine(16:1)	AcylCarnitine(17:0)	AcylCarnitine(18:0)	AcylCarnitine(18:1)	AcylCarnitine(18:2)	Cer(d18:0/16:0)	Cer(d18:0/18:0)	Cer(d18:0/24:0)	Cer(d18:0/24:1)	Cer(d16:1/16:0)	Cer(d16:1/18:0)	Cer(d16:1/22:0)	Cer(d16:1/23:0)	Cer(d16:1/24:0)	Cer(d16:1/24:1)	Cer(d17:1/16:0)	Cer(d17:1/18:0)	Cer(d17:1/20:0)	Cer(d17:1/22:0)	Cer(d17:1/23:0)	Cer(d17:1/24:0)	Cer(d17:1/24:1)	Cer(d18:1/14:0)	Cer(d18:1/16:0)	Cer(d18:1/17:0)	Cer(d18:1/18:0)	Cer(d18:1/19:0)	Cer(d18:1/20:0)	Cer(d18:1/21:0)	Cer(d18:1/22:0)	Cer(d18:1/23:0)	Cer(d18:1/24:0)	Cer(d18:1/24:1)	Cer(d18:1/26:0)	Cer(d18:2/16:0)	Cer(d18:2/18:0)	Cer(d18:2/20:0)	Cer(d18:2/21:0)	Cer(d18:2/22:0)
Male	280	WT	32.7282	0.0288789	0.148471	0.0725593	0.121029	0.0172836	0.0130357	0.344614	0.0825572	4.03552	0.131695	0.507149	0.136103	25.6837	3.7344	6.56898	15.9438	0.672604	0.260897	2.70136	1.40043	3.5807	5.12183	1.8425	1.8931	1.47479	21.3759	10.7908	20.6933	48.0928	0.556071	43.2486	1.02472	5.57183	0.667069	45.8819	6.38209	359.234	143.585	259.228	875.458	3.50262	1.24223	0.0421237	0.171835	0.744019	23.9817
Male	240	WT	49.07	NA	0.0751041	NA	0.000751713	0.00389057	0.0178129	0.0852087	0.0397015	0.524796	0.201844	0.203241	0.0402302	18.3763	1.28365	9.89418	23.2953	0.181928	0.0509435	3.2504	0.459888	2.82096	4.44822	2.67432	1.20706	1.00867	25.3412	7.76047	20.7296	33.9629	0.625772	48.6907	0.624417	5.30304	0.968375	47.5404	5.45742	560.154	141.938	371.146	714.2	1.99308	1.31606	0	0.989165	0.364684	34.4219
Male	273	WT	26.4763	1.27563	0.740638	0.916347	1.52208	0.344223	0.601297	2.13254	0.636104	0.904673	1.33127	2.28785	0.76204	76.2043	4.94638	22.4064	35.5612	0.734254	0.523463	7.84735	2.71344	16.3764	7.4457	3.54164	2.31155	1.40705	18.3609	11.8323	30.7751	33.9757	4.23248	85.0716	1.24399	8.8485	0.668263	60.4701	2.73845	596.414	161.804	233.242	908.886	5.69063	3.30354	0.287292	0.968664	0.135233	37.708
Male	282	WT	35.6995	0.112504	0.164444	0.0193483	0.109118	0.0345051	NA	0.216922	0.0825642	0.345727	0.0406448	0.186635	0.0632158	43.719	2.39477	3.02919	11.7192	0.523999	0.0740288	2.02049	1.03872	4.78277	3.4221	1.59211	1.96603	0.539348	6.79634	4.44425	10.6622	21.305	1.10893	39.2888	0.853073	5.22846	0.393188	40.6135	2.09173	248.214	62.1196	92.0546	578.957	0.957868	1.07585	0	0.494567	0.147513	12.84
Male	258	WT	43.8084	NA	0.0759328	0.0314479	NA	NA	NA	0.13093	0.0299942	NA	0.0519556	0.153871	0.0510617	43.7834	0.773704	8.47333	16.458	0.258379	0.0313823	3.89312	0.314596	2.55123	1.51016	1.52703	1.56772	0.692295	13.3324	3.3724	13.9118	19.281	0.317871	47.8207	1.53512	4.95539	0.42494	48.1929	2.19591	570.565	69.7262	212.592	575.438	1.4049	1.18715	0.0952751	0.319017	0.488942	31.0298
Male	256	WT	26.9715	NA	0.114759	NA	NA	NA	NA	NA	NA	0.212361	NA	0.0605663	NA	37.8717	1.96765	3.35596	7.85797	0.635582	0.0914729	2.39352	0.82855	3.00357	4.09513	1.62523	1.79924	1.02282	10.9295	4.90447	13.3594	18.5131	0.71338	45.1393	1.50329	5.19375	0.951546	46.3263	2.54065	440.926	66.368	148.161	575.905	0.86663	1.8688	0	0.80913	0.423376	30.2435
Male	279	WT	51.7317	NA	0.0631144	NA	NA	NA	0.00349904	0.0998064	0.0406728	NA	0.0461818	0.122007	0.0270128	8.21542	1.75283	4.24435	7.76598	0.273975	0	3.71934	0.980281	2.42972	3.55007	1.06271	1.01526	0.644282	18.3748	6.52284	18.1363	23.8709	0.398667	32.654	0.764961	2.56464	0.378766	29.6033	3.1376	474.902	99.769	253.954	505.123	1.07215	1.49679	0.0232524	0.578383	0.477956	31.9404
Male	275	WT	30.6236	NA	0.127948	NA	NA	0.00536785	NA	0.0349649	NA	NA	0.0120823	0.0557703	0.0444226	33.7657	0.694087	3.4893	8.74977	0.265142	0.0404313	3.51122	0.165051	2.71823	2.07426	2.16609	1.89889	1.66201	16.4965	7.71739	14.1726	24.6937	0.534141	45.7972	1.52722	6.31668	0.595241	55.127	2.72925	417.56	79.3178	133.509	464.8	1.18274	1.23884	0.0826042	1.07464	0.18172	27.196
Male	255	WT	33.7186	NA	0.124486	0.00144949	NA	NA	0.0301825	0.0722968	0.0317303	0.182966	NA	0.0510649	NA	NA	1.18718	10.3595	20.3046	0.293412	0	4.00495	0.663577	3.12437	3.24903	0.891842	1.40365	0.255042	18.9049	2.85608	16.8814	17.4922	0.686357	31.8684	0.954961	3.6058	0.458364	38.2074	3.35649	667.964	89.6076	413.259	588.031	2.0813	1.16268	0	0.621993	0.307024	36.3166
Male	248	WT	31.6759	NA	0.112576	NA	0.0221464	0.00206406	NA	0.132208	0.0222394	1.10421	NA	0.248009	0.0357583	52.1754	2.48874	5.31096	10.199	0.462457	0.121303	2.43894	0.752116	2.81575	1.68185	1.74541	1.85241	0.614758	10.5523	4.59015	13.4847	15.7624	0.1569	38.6802	1.19253	4.77664	0.465213	32.4822	1.88081	346.978	69.0766	101.354	395.107	1.0733	2.02533	0.183399	0.825412	0.525937	23.5394
Male	246	WT	31.4283	0.0544403	0.137689	0.0112165	NA	0.0107551	0.0378753	0.109237	0.0291666	1.79694	0.016564	1.08983	0.0776335	67.3147	0.200572	3.53086	10.5794	0.857396	0	2.57082	0.614486	4.02815	2.8783	0.901901	2.0035	0.703229	10.9789	6.81732	16.9939	20.3992	1.03027	50.676	1.05236	6.19485	0.641334	28.5051	2.77824	426.633	91.6138	170.183	564.183	1.28053	2.26678	0	1.20746	0.179217	36.0339
Male	274	KO	31.4283	NA	0.119498	NA	NA	NA	NA	NA	0.00412031	NA	NA	NA	0.0291553	21.4467	2.05195	4.77157	14.0141	0.595185	0	3.87271	0.982178	3.14366	2.86827	1.54905	1.83842	0.612236	25.0801	8.8714	18.5379	31.5747	0.277695	33.7053	1.09024	3.26603	0.91397	35.9871	5.9639	507.835	120.338	298.025	598.353	2.24946	1.57109	0.106948	0.328498	0.101921	32.235
Male	253	KO	33.4091	NA	0.105648	NA	NA	0.00170402	NA	0.102526	0.0830829	NA	0.204067	0.311006	0.124593	11.4206	3.58875	7.65845	25.6007	0.578583	0.155586	2.02791	0.938243	3.84884	6.06041	2.60851	1.22172	1.49612	14.7652	9.06396	17.0567	45.7653	0.671662	55.1169	0.782021	6.85137	1.31718	52.1616	4.00166	377.079	142.894	267.492	992.352	3.06543	1.76124	0.186475	0.877101	0.218011	17.3769
Male	254	KO	36.1947	NA	0.112247	0.0152646	NA	0.00149216	0.0270805	0.55053	0.0232319	NA	0.425767	0.440214	0.142485	3.08942	2.31104	5.34281	16.7136	0.402303	0.0606267	2.34807	1.8028	4.25547	4.994	2.37018	1.41556	1.66548	20.0454	12.537	22.7198	48.2014	1.17978	50.602	1.33253	9.03608	1.64135	58.2994	5.93431	380.201	168.776	272.085	819.629	4.64215	1.62426	0.23108	1.01639	0.488728	21.9313
Male	241	KO	40.7753	0.0187499	0.124577	0.0175733	0.059004	0.0142223	0.0323015	0.147651	0.0410651	0.298141	0.0736312	0.239404	0.0696905	33.1408	1.82956	2.99798	9.34798	0.121007	0.096173	1.70177	0.799067	3.02348	2.88298	1.54291	1.91517	0.845508	7.26908	3.96456	9.1483	21.7651	1.33932	53.6398	1.01511	6.90131	0.987169	48.4496	1.9235	292.063	63.7255	111.685	702.247	1.86629	1.4544	0.168602	0.648714	0.222214	15.3852
Male	239	KO	28.9523	NA	0.117195	0.0251513	NA	NA	0.0242111	0.2024	0.0770992	NA	0.113312	0.2338	0.0784874	34.6619	2.99735	7.95926	29.5858	0.356164	0.356328	3.9853	1.08618	3.11534	6.25693	2.07798	2.10666	0.843085	17.6109	7.89944	19.2597	46.2803	1.26549	93.0628	1.72112	11.9059	1.66431	83.3649	5.15254	594.134	140.058	275.5	1293.14	2.43705	2.47481	0.202386	1.30287	0.282519	37.1684
Male	287	KO	44.2417	NA	0.0808201	NA	NA	NA	0.00153327	0.0296125	0.00338053	NA	NA	0.0682861	0.056812	23.1453	2.40651	0.482976	3.89106	0.565234	0.312063	1.38432	0.348679	1.16051	1.57725	2.01347	2.08882	0.533858	5.684	3.29272	6.02277	13.4119	0.483317	55.5016	1.00827	5.01028	0.282696	20.7814	1.15727	174.611	39.2614	70.6911	335.98	0.128612	1.45133	0.0337554	0.551208	0.195485	12.8747
Male	257	KO	35.3281	NA	0.106282	NA	NA	0.00488711	NA	0.0748596	0.062386	NA	0.0548702	0.131435	0.0641237	36.8844	1.48169	2.14213	14.7061	0.478685	0.0759343	1.29863	0.192636	2.10517	3.86151	1.58903	1.54947	0.892636	9.82133	2.62164	11.4573	23.5152	0.380114	58.2437	0.849551	8.82678	0.629672	59.2686	2.0151	395.358	69.7397	137.271	830.622	0.405342	1.54227	0.0400679	1.02742	0.259141	19.1428
Male	278	KO	46.5939	NA	0.0814701	NA	NA	NA	NA	0.120141	0.0349754	NA	NA	0.0687294	0.0163299	8.82322	1.34792	3.63399	10.6227	0.153777	0	2.54568	0.457863	3.01776	3.2225	3.03468	1.33553	0.958623	22.2354	7.07088	17.6039	34.9602	0.793922	45.2447	0.663315	4.24191	0.535258	46.5327	5.23671	454.473	118.752	228.381	595.504	1.82506	1.95006	0.0286255	0.68288	0.206763	28.5359
Male	281	KO	43.2513	NA	0.090166	0.0146492	NA	NA	0.00168012	0.0484754	NA	0.531968	0.0691583	0.183272	0.0482851	26.2595	2.57543	2.32653	6.29157	0.411931	0.0952944	3.73362	0.938791	3.8925	1.80337	2.28768	1.02635	0.771054	16.9511	4.48554	16.3216	18.2833	0.456104	45.8728	1.17414	4.75228	0.179838	46.7204	1.87453	645.542	91.4572	208.378	515.661	1.49625	0.958223	0.126338	0.469267	0.412718	37.5276
Male	247	KO	36.8756	NA	0.10789	NA	NA	0.00889567	0.0011308	0.325404	0.0171463	0.316058	0.249184	0.301413	0.0474316	15.5015	1.79295	7.54225	11.8466	0.401073	0	2.38768	0.977691	3.41174	4.1485	1.62868	1.7016	0.92094	18.3311	6.68985	20.7808	25.6374	0.175769	34.034	0.920065	4.59247	0.581576	37.4742	3.4481	471.96	107.385	280.955	590.151	2.54851	1.36692	0.035298	0.302788	0.343916	32.4177
Male	285	KO	41.9514	NA	0.0987237	NA	NA	0.00226746	NA	0.0203539	0.032818	0.244697	0.00331276	0.172103	0.0392544	22.4911	0.235004	1.34446	3.03777	0.384546	0.0901098	0.829731	0.39797	1.73757	1.26637	1.64366	1.05871	0.806899	7.70755	1.76432	5.67483	9.03355	0.466272	27.3035	0.915168	4.50522	0.413327	14.1614	0.822724	154.782	24.2981	77.6421	196.456	NA	1.63671	0.0595079	0.261307	0.300355	12.4657
		WT	Avge	0.367864	0.171378	0.175395	0.355025	0.0597271	0.117284	0.335873	0.110526	1.1384	0.229029	0.451454	0.137498	40.711	1.94763	7.33301	15.3122	0.469012	0.108538	3.4865	0.90283	4.38471	3.58879	1.77916	1.71986	0.911301	15.5858	6.50986	17.2546	25.2135	0.941894	46.2669	1.11606	5.3236	0.601118	42.9955	3.20806	464.504	97.7205	217.153	613.281	1.91871	1.65309	0.0649043	0.732751	0.36142	29.5683
			SEM	0.303095	0.0577308	0.148534	0.292708	0.0476024	0.0969312	0.20154	0.0661227	0.456266	0.159106	0.205003	0.0788202	6.62853	0.423588	1.71095	2.55381	0.0694575	0.0473163	0.481076	0.209014	1.21766	0.514529	0.238461	0.115193	0.133767	1.66948	0.87123	1.65476	2.93311	0.339745	4.30963	0.0948357	0.479162	0.0625772	3.08675	0.429304	37.5587	10.6455	31.4205	48.1195	0.441511	0.203491	0.0282923	0.0980114	0.0581929	2.21235
		KO	Avge	0.0187499	0.104047	0.0181596	0.059004	0.00557812	0.0146562	0.162195	0.0379306	0.347716	0.149163	0.214966	0.0651498	21.5331	2.0562	4.20022	13.2416	0.404408	0.112919	2.37413	0.8111	2.97382	3.54019	2.03144	1.56891	0.940585	15.0456	6.20557	14.9621	28.948	0.680859	50.2116	1.04287	6.35361	0.831486	45.7456	3.41185	404.367	98.7894	202.555	679.099	2.06642	1.61739	0.110826	0.678949	0.275615	24.2783
			SEM	#DIV/0!	0.00446488	0.00241403	#DIV/0!	0.0020726	0.0060015	0.0519459	0.00894462	0.0632599	0.0487492	0.0366825	0.0115724	3.31523	0.26902	0.799867	2.51991	0.0471016	0.0362055	0.327714	0.1362	0.287122	0.516486	0.150818	0.117675	0.103375	1.9719	0.992019	1.7857	4.09071	0.123614	5.28044	0.0877098	0.795257	0.156902	5.71294	0.586989	46.8134	13.7188	26.2583	91.3148	0.407886	0.113863	0.0230025	0.102859	0.0326568	2.88816
[truncated: 574 more columns]

## Sheet: Female liver
Sex	sample type	Geno	protein (ug)	AcylCarnitine(12:0)	AcylCarnitine(13:0)	AcylCarnitine(14:0)	AcylCarnitine(14:1)	AcylCarnitine(14:2)	AcylCarnitine(15:0)	AcylCarnitine(16:0)	AcylCarnitine(16:1)	AcylCarnitine(17:0)	AcylCarnitine(18:0)	AcylCarnitine(18:1)	AcylCarnitine(18:2)	Cer(d18:0/16:0)	Cer(d18:0/18:0)	Cer(d18:0/24:0)	Cer(d18:0/24:1)	Cer(d16:1/16:0)	Cer(d16:1/18:0)	Cer(d16:1/22:0)	Cer(d16:1/23:0)	Cer(d16:1/24:0)	Cer(d16:1/24:1)	Cer(d17:1/16:0)	Cer(d17:1/18:0)	Cer(d17:1/20:0)	Cer(d17:1/22:0)	Cer(d17:1/23:0)	Cer(d17:1/24:0)	Cer(d17:1/24:1)	Cer(d18:1/14:0)	Cer(d18:1/16:0)	Cer(d18:1/17:0)	Cer(d18:1/18:0)	Cer(d18:1/19:0)	Cer(d18:1/20:0)	Cer(d18:1/21:0)	Cer(d18:1/22:0)	Cer(d18:1/23:0)	Cer(d18:1/24:0)	Cer(d18:1/24:1)	Cer(d18:1/26:0)	Cer(d18:2/16:0)	Cer(d18:2/18:0)	Cer(d18:2/20:0)	Cer(d18:2/21:0)	Cer(d18:2/22:0)
Female	237	WT	36.7518	NA	0.0946759	NA	NA	0.00309183	0.0748174	0.202269	0.0439808	0.370523	0.294603	0.127543	0.0338767	2.28182	3.95112	16.8048	21.9278	0.344797	0.170961	1.54089	0.884965	3.44504	3.56729	3.2913	1.6949	0.329985	7.48211	10.1804	17.2853	27.5493	0.651861	67.7442	0.889636	14.704	2.63256	30.9818	4.17612	202.675	169.665	284.621	737.434	7.18989	2.00677	0.171118	0.489567	0.629029	10.1203
Female	242	WT	28.0238	NA	0.173763	NA	0.0215261	NA	NA	NA	0.0334815	1.06921	NA	0.0413686	0.0716795	29.7785	3.2075	5.83759	14.1393	0.528613	0.288779	1.28099	1.76446	4.38097	2.02047	2.55362	2.28851	0.66025	3.56753	3.17401	8.65857	14.3878	1.56854	100.509	1.73418	25.6585	1.56792	36.9817	1.43951	165.469	80.5336	135.25	721.129	3.48731	1.58861	0.230282	0.534674	0.26667	9.08146
Female	263	WT	27.7762	NA	0.102318	NA	NA	NA	NA	NA	0.0139587	0.262132	NA	NA	NA	NA	2.93527	5.97196	16.3252	0.364138	0.0351401	1.70262	1.72263	3.82534	3.49273	2.79314	2.96151	1.51616	7.82148	9.50403	17.3023	30.768	0.601447	64.1393	1.10866	19.2304	1.79188	39.3833	2.99483	229.908	187.293	334.611	728.352	3.41829	2.26181	0.139276	0.502637	0.506551	14.6665
Female	230	WT	29.2618	NA	0.134788	NA	NA	0.00677647	0.0189157	NA	0.00938408	NA	NA	0.0523567	NA	58.9103	3.68494	4.95372	15.8804	0.358011	0.187856	1.21811	1.49193	2.94743	0.806291	2.76007	2.25357	0.537208	5.38753	7.70342	14.2096	16.7293	0.774543	64.9192	2.01478	14.7704	0.717532	32.7728	2.68905	181.398	140.689	153.683	582.104	3.44498	1.99531	0.093406	0.119168	0.0651483	9.09202
Female	244	WT	28.3952	NA	0.118147	NA	NA	0.00291507	0.0306719	0.127992	0.00198838	0.126668	NA	0.116589	NA	45.0442	2.70855	1.49752	11.5715	0.145878	0.301206	2.18665	0.484045	2.80585	2.38398	2.64892	3.43745	0.475021	5.21443	5.53517	10.6599	14.6406	0.870181	62.451	1.30012	24.3256	0.953015	34.4273	2.00208	178.153	105.975	131.973	530.689	1.72222	1.37817	0.111056	0.828602	0.362623	10.692
Female	271	WT	24.805	NA	0.147261	NA	NA	NA	NA	NA	0.0170891	NA	NA	NA	NA	20.1722	2.71941	3.361	11.6131	0.728473	0.222987	1.27805	0.582814	3.41971	2.74568	2.04355	2.4261	0.633787	5.58996	7.91246	15.2968	22.6418	0.50561	52.6093	1.17048	14.969	0.943949	27.6761	2.65843	214.568	164.054	270.566	644.612	2.72526	1.65389	0.185451	0.639412	0.12353	10.9527
Female	269	WT	28.0238	NA	0.177588	0.0430195	NA	0.0176969	0.00485798	0.0681467	0.034256	1.67241	0.00979426	0.195938	0.0395585	33.5914	1.76464	3.81571	4.65146	0.301518	0.23839	1.11079	0.383461	3.25697	1.88502	3.66163	3.08978	0.0839075	4.37916	5.87686	8.75801	12.0102	0.904742	78.6085	1.30498	13.3609	1.84196	16.1623	1.82899	104.486	82.2788	123.076	372.401	1.7472	1.30372	0.234167	0.369322	0.0854079	3.10438
Female	250	WT	32.6044	NA	0.116876	0.165941	NA	0.0023953	NA	NA	NA	0.547933	NA	NA	0.0199565	3.20954	1.4961	5.24058	11.7863	0.724527	0.121787	1.16778	0.678721	4.61397	1.04831	4.26573	2.82823	0.404204	5.60253	7.45329	14.4886	17.7317	1.60139	75.2882	1.48887	23.3248	1.53903	28.45	2.48231	173.763	137.825	227.576	568.565	4.27089	2.46868	0.136495	0.625339	0.564654	11.4691
Female	232	WT	32.4187	NA	0.0869229	NA	NA	NA	0.0343769	0.256189	0.0454088	NA	0.0214815	0.187542	0.0572726	8.35609	1.55067	5.17318	16.1996	0.567661	0.187795	0.712638	0.391079	4.03418	2.63553	3.32132	2.38379	1.12777	5.63653	6.18593	12.897	23.1399	1.43157	80.5911	1.32227	15.1873	1.5139	34.6182	3.12261	190.664	130.642	195.248	759.651	2.98452	1.78387	0.13399	0.800984	0.763732	11.0501
Female	249	WT	31.5521	NA	0.107617	0.0600798	NA	NA	NA	0.185852	0.0242442	NA	NA	0.0587105	0.0123476	NA	1.51864	2.53144	11.5754	0.298356	0.123182	2.03544	0.352548	3.50832	2.58684	3.28922	2.63526	0.710718	6.5694	8.70129	16.5619	24.911	0.643149	54.1157	0.695466	10.8352	1.32252	21.0151	2.73008	165.713	143.57	207.959	575.476	3.30556	1.9061	0.233062	0.400674	0.55761	8.14192
Female	252	WT	38.6707	NA	0.0905355	NA	NA	NA	0.00655048	NA	0.00025906	0.129255	0.0449154	0.121284	0.0550503	NA	2.16089	4.06558	13.1215	0.285596	0.0562066	1.24806	1.30775	3.01781	2.16475	2.91481	1.71436	0.591491	8.55836	9.74126	16.6126	29.6207	0.718828	74.2804	1.50387	14.5697	1.25339	33.768	3.03589	221.961	174.239	314.844	680.795	3.16812	1.66053	0.138711	0.762748	0.197574	12.8738
Female	283	WT	38.4231	NA	0.0945937	0.0559725	NA	NA	0.0379745	0.308146	0.0330586	0.495384	0.0886185	0.369365	0.0162019	62.4006	2.00082	1.39017	6.47201	0.196226	0.0918489	0.573579	0.199788	2.22962	2.23747	2.03661	1.58417	0.257273	3.36911	4.3507	9.06022	12.9748	1.20758	79.6179	0.919498	16.5985	0.850283	21.6744	1.12972	163.334	96.0916	83.4486	487.048	0.616652	2.2725	0.426314	0.398166	0.3448	8.83358
Female	261	KO	24.805	NA	0.155795	NA	0.0476884	0.00872546	NA	NA	0.0370194	0.35274	NA	0.220393	0.0143166	46.5764	5.44415	4.64637	18.7615	0.576891	0.204288	1.44083	0.777564	2.895	2.07562	2.15693	2.95065	0.855124	6.46919	8.82261	19.1371	28.0007	0.498457	57.4377	1.45247	15.1481	1.94223	33.2375	4.20194	246.677	189.664	361.125	783.793	3.4538	0.775731	0.195637	0.637787	0.213403	11.3033
Female	268	KO	34.09	NA	0.109318	NA	NA	NA	NA	NA	0.00147784	NA	NA	0.110037	0.0175966	30.5875	2.61347	6.56363	21.0216	0.749305	0.133103	1.44847	1.08597	3.49351	2.4448	3.19504	2.08685	0.848549	9.9995	10.0848	17.5953	25.2886	0.381656	64.2368	1.03687	14.6026	2.02286	42.1935	4.2207	225.433	199.017	320.51	713.581	4.35522	1.48453	0.189499	0.9881	0.714302	12.321
Female	251	KO	31.1188	NA	0.110107	NA	NA	NA	NA	0.0523778	NA	NA	NA	0.0799001	0.0226303	21.6458	1.98312	5.44356	18.498	0.945674	0.135411	1.63737	0.952206	3.66293	3.11076	2.97069	2.09919	0.642244	10.4937	9.89558	17.603	30.8156	0.763646	75.7623	1.09668	16.3601	2.01014	36.244	3.1561	241.652	196.14	377.577	803.695	3.23473	2.23558	0.214131	0.370071	0.200799	13.2062
Female	243	KO		failed sample
Female	272	KO	28.9523	0.0462062	0.141252	0.0267368	0.0759322	0.00596068	NA	0.226814	0.0183814	1.10676	0.000979938	0.0124588	0.0063963	50.6285	4.46171	6.12123	15.3899	0.639767	0.614848	2.83554	1.24857	4.71585	2.83491	3.26859	2.54848	0.216559	5.89455	8.22065	19.461	27.7711	0.969484	83.9883	2.1991	23.4574	2.34364	37.6501	2.73434	216.647	148.525	230.624	789.799	5.10816	1.68875	0.199028	0.910757	0.361295	12.2623
Female	262	KO	29.9427	NA	0.146088	NA	0.0376079	0.015709	0.0311028	0.224069	0.0635948	NA	0.141302	0.296687	0.0308193	16.6323	0.0101688	2.17049	12.5282	0.352655	0.161646	1.20605	0.922642	2.98957	1.52691	2.501	2.00574	0.557684	5.84352	8.28149	11.5993	19.7041	0.613823	53.1108	0	16.046	1.77067	32.541	2.15271	166.37	127.134	185.7	557.082	2.65586	0.853588	0.168091	0.886122	0.0562858	9.39396
Female	270	KO	25.9192	NA	0.13291	NA	NA	0.000259707	NA	NA	NA	NA	NA	0.282438	0.0267332	22.2382	0.127797	5.53907	13.9255	0.53266	0	1.55665	1.07205	4.09567	3.18804	3.59738	2.23178	1.08993	7.73797	9.18698	17.7933	25.2877	0.84323	61.4745	1.81026	13.7268	0.880743	34.2749	3.65303	211.378	173.48	271.203	738.923	3.64045	0.749083	0.153636	0	0.37052	9.39516
Female	260	KO	34.1519	NA	0.105008	NA	NA	NA	NA	0.122707	0.00785576	NA	NA	0.130133	NA	6.09033	1.94456	4.87062	12.6883	0.288176	0.0754579	1.04508	0.677496	2.70586	2.64329	3.25195	2.20902	0.693785	6.74751	7.53771	12.6276	19.7138	1.15111	78.0883	1.28425	17.194	1.28466	35.6902	2.104	194.202	138.87	235.89	692.17	2.78811	1.48248	0.226537	0.293595	0.323832	10.4836
Female	231	KO	29.5094	NA	0.149187	0.0911915	NA	0.01017	0.0608007	0.222103	0.0275756	0.23151	0.0715559	NA	0.015954	8.2812	8.11768	6.74258	16.1584	0.343342	0.0762958	1.20692	0.936957	4.33424	1.98749	2.13726	1.65587	0.258038	6.14587	3.69683	10.0326	13.3464	1.16765	62.3896	1.65816	18.425	0.818873	38.9214	3.87191	193.213	107.552	222.298	643.18	4.51329	1.94146	0.225063	0.500147	0.367687	8.87365
Female	238	KO	30.376	NA	0.145109	NA	NA	NA	0.017633	0.184973	0.0427871	0.402608	0.053422	0.258551	0.0273965	7.16047	5.4774	3.69337	18.4461	0.61317	0.145062	1.11314	0.621832	3.14773	3.05519	3.53469	2.6124	1.17366	7.2382	9.08418	17.0325	28.4087	1.31239	70.5997	1.63251	14.553	1.06659	34.6986	2.46748	216.76	162.548	259.662	769.158	3.03356	2.45931	0.318867	0.606781	0.20634	10.9457
Female	284	KO	28.3333	NA	0.113952	NA	NA	NA	NA	0.0234216	NA	NA	0.0233398	0.318944	0.0191726	NA	0.942987	0.757645	5.85778	0.430299	0.0809928	1.05884	1.027	2.72849	2.41714	2.79718	2.49389	1.03518	5.98783	6.80499	13.7687	18.0823	0.920819	61.7219	0.985195	13.9042	0.906573	25.5876	3.3098	142.395	123.802	177.623	505.191	2.87352	1.09625	0.194575	0.416841	0.173175	9.00459
		WT	Avge	#DIV/0!	0.120424	0.0812531	0.0215261	0.00657511	0.0297378	0.191432	0.0233736	0.584189	0.0918824	0.141188	0.0382429	29.305	2.47488	5.0536	12.9386	0.40365	0.168845	1.33797	0.853682	3.4571	2.29786	2.96499	2.44147	0.610648	5.76484	7.19323	13.4826	20.5921	0.956621	71.2395	1.28773	17.2945	1.41066	29.8259	2.52413	182.674	134.405	205.238	615.688	3.17341	1.85666	0.186111	0.539275	0.372277	10.0065
			SEM	#DIV/0!	0.00908495	0.0284622	#DIV/0!	0.00288733	0.0089923	0.035208	0.00480607	0.188714	0.0524437	0.033964	0.00764641	7.61176	0.247119	1.15931	1.32099	0.0552556	0.0248006	0.136683	0.164075	0.196335	0.238359	0.186065	0.16862	0.111744	0.465771	0.637262	0.979422	1.92963	0.113461	3.80833	0.106863	1.36942	0.153999	2.04038	0.238947	9.70325	10.4993	23.7464	33.9742	0.464659	0.10471	0.0258541	0.0595378	0.0668311	0.819863
		KO	Avge	0.0462062	0.130872	0.0589642	0.0537428	0.00816497	0.0365122	0.150923	0.0283846	0.523404	0.0581199	0.189949	0.0201128	23.3156	3.1123	4.65485	15.3275	0.547194	0.16271	1.45489	0.932228	3.47688	2.52842	2.94107	2.28939	0.737075	7.25579	8.16158	15.6651	23.6419	0.862226	66.881	1.31555	16.3417	1.5047	35.1039	3.1872	205.473	156.673	264.221	699.657	3.56567	1.47668	0.208506	0.56102	0.298764	10.7189
			SEM	#DIV/0!	0.00610436	0.0322274	0.0114699	0.00253573	0.0127516	0.0324036	0.008118	0.197742	0.0240795	0.0364763	0.00253886	5.49278	0.843471	0.613619	1.37893	0.064447	0.0533671	0.167169	0.0612744	0.224273	0.172525	0.16759	0.116396	0.104019	0.535507	0.589035	1.06156	1.77481	0.0959964	3.11408	0.189395	0.920242	0.180977	1.39214	0.253119	10.2618	10.2769	21.8153	32.3153	0.26295	0.193111	0.014246	0.0980706	0.0564805	0.488027
[truncated: 574 more columns]

## Sheet: Male plasma
Sex	sample type	Geno	protein (ug)	AcylCarnitine(12:0)	AcylCarnitine(13:0)	AcylCarnitine(14:0)	AcylCarnitine(14:1)	AcylCarnitine(14:2)	AcylCarnitine(15:0)	AcylCarnitine(16:0)	AcylCarnitine(16:1)	AcylCarnitine(17:0)	AcylCarnitine(18:0)	AcylCarnitine(18:1)	AcylCarnitine(18:2)	Cer(d18:0/16:0)	Cer(d18:0/18:0)	Cer(d18:0/24:0)	Cer(d18:0/24:1)	Cer(d16:1/16:0)	Cer(d16:1/18:0)	Cer(d16:1/22:0)	Cer(d16:1/23:0)	Cer(d16:1/24:0)	Cer(d16:1/24:1)	Cer(d17:1/16:0)	Cer(d17:1/18:0)	Cer(d17:1/20:0)	Cer(d17:1/22:0)	Cer(d17:1/23:0)	Cer(d17:1/24:0)	Cer(d17:1/24:1)	Cer(d18:1/14:0)	Cer(d18:1/16:0)	Cer(d18:1/17:0)	Cer(d18:1/18:0)	Cer(d18:1/19:0)	Cer(d18:1/20:0)	Cer(d18:1/21:0)	Cer(d18:1/22:0)	Cer(d18:1/23:0)	Cer(d18:1/24:0)	Cer(d18:1/24:1)	Cer(d18:1/26:0)	Cer(d18:2/16:0)	Cer(d18:2/18:0)	Cer(d18:2/20:0)	Cer(d18:2/21:0)	Cer(d18:2/22:0)
Male	282	WT	10	19.7314	5.57173	74.8855	82.835	10.6233	4.36167	161.911	81.1101	1.13068	28.55	255.42	56.7627	124.781	3.12914	15.5751	36.9521	0.160476	0.501486	6.59711	3.74863	16.0463	4.59618	2.38492	6.53804	2.07977	12.9409	10.5607	23.5145	33.2261	1.87156	81.0061	8.7205	15.291	1.00506	86.3261	4.76955	596.777	184.398	205.166	1433.56	4.41877	3.55511	0.127058	1.07259	0	24.34
Male	286	WT	10	7.06562	2.34397	29.7455	45.2009	4.9802	3.08824	96.5225	43.0814	1.21831	20.8266	166.901	31.4705	159.385	NA	11.2916	44.2209	0.426601	0.16976	6.3975	1.49148	9.73854	7.77001	2.83563	4.41133	2.07441	25.8287	26.0601	45.3605	48.2906	2.3151	67.4846	4.54208	12.9497	1.61556	82.1186	7.18099	848.63	290.781	367.541	1270.56	3.92193	2.35301	0.165816	2.55678	0.931522	40.0763
Male	280	WT	10	12.0833	6.09294	50.1189	66.0689	7.99109	4.53347	129.927	59.1119	2.13709	27.7332	210.752	51.5345	96.7527	6.72126	14.8447	30.9096	0.177067	1.5753	4.62252	0.558427	14.5249	3.77445	4.83826	6.35784	1.34694	15.0771	18.4659	30.3371	45.0237	2.32112	78.8725	9.41004	12.3822	1.93807	60.1081	3.82104	463.496	189.035	200.893	1289.95	4.10521	2.14548	0	1.43142	0.579583	24.5779
Male	273	WT	10	11.3242	4.58746	39.2455	60.3534	6.74581	2.65382	103.359	77.6019	2.49069	24.3235	200.044	49.1661	273.619	5.54095	18.2137	49.0867	0.227203	0.364649	4.92381	1.40249	13.7095	7.47363	4.72901	5.06462	2.77149	29.0294	14.8128	40.3066	34.0215	2.71715	91.9896	6.35975	13.9901	1.51114	77.9956	2.84815	928.363	250.924	327.103	1358.34	1.28106	2.4753	0.553408	0	1.01605	37.7798
Male	256	WT	10	10.1926	4.21406	42.0893	60.4155	7.74534	2.59598	103.595	55.6701	1.03823	22.0068	161.551	36.3304	130.057	2.87659	23.0192	60.8968	0.20116	0.650782	5.70523	1.44895	8.80806	5.67959	2.49334	3.75037	0.890585	24.1513	11.4011	32.827	37.0705	0.602986	58.9458	2.97053	12.0941	0.899506	78.9865	5.49754	1149.61	185.251	348.535	1372.25	0.542958	3.41971	0	1.56319	0.228721	49.9854
Male	279	WT	10	8.19686	2.43959	35.2056	49.2623	4.56285	3.12637	99.5865	51.7348	2.19866	22.2342	144.46	31.7498	81.4267	1.6458	18.0894	19.4623	1.45421e-09	0.372825	7.46141	2.36521	10.6317	4.39824	2.94231	6.26361	1.26523	25.6258	19.2865	44.7282	35.6327	0.696573	64.0208	8.74554	8.11663	1.00628	64.1193	3.20274	985.064	202.938	347.491	1263.51	2.47399	1.80671	0	0	1.02234	42.4449
Male	248	WT	10	6.9518	2.30223	31.0421	43.4162	3.64946	2.13001	96.4801	46.5715	1.58619	23.0531	133.483	27.3909	NA	1.82985	21.3313	47.445	0.680454	0	5.01577	0.694409	7.6624	5.2311	3.0871	5.48096	2.02757	27.6873	12.7478	40.9313	41.9928	0.462524	66.0445	6.47309	11.5766	0.258372	84.9348	7.78383	1006.44	246.188	481.551	1144.77	2.52055	3.38774	0.372751	0.454304	0	47.1195
Male	258	WT	10	15.2721	6.21061	53.2903	98.9605	9.832	3.57622	118.435	90.0421	0.731853	29.8707	240.458	49.5754	12.8857	8.79978	38.4688	82.5993	0.746243	0	4.46512	1.14351	7.20494	5.68976	1.97541	5.71606	1.85245	28.8969	9.87638	34.2039	34.2203	0.563172	71.5815	11.0533	10.5069	1.03848	93.8805	6.59036	1327.84	156.943	351.912	1493.13	NA	1.31219	0.15911	1.47188	0.416098	56.4333
Male	255	WT	10	9.47292	2.15779	26.4067	36.9506	4.38486	2.0679	99.178	41.8316	1.0563	22.7696	133.794	37.2531	4.49944	6.77281	48.0122	74.5543	0.637318	0	3.15851	1.56793	10.0913	3.86708	1.74939	6.67482	2.13719	20.9766	10.2632	35.0211	28.1831	1.90914	89.9202	8.15915	9.79824	2.33601	89.5997	2.93847	1454.09	190.167	573.188	1554.36	3.72723	2.10645	0	1.69237	0.940518	55.9528
Male	275	WT		failed sample
Male	246	WT	10	5.55842	2.13739	21.1741	24.42	2.68936	2.10139	63.5356	23.9067	NA	16.9357	79.8608	18.7193	NA	3.4295	22.3957	27.3436	0.195466	0.308662	3.76298	2.07149	10.2318	7.73614	2.62134	4.79789	1.73468	27.1903	19.9132	54.8888	42.8116	0.784393	68.765	9.48935	6.5177	0.609293	54.0759	3.71634	1130.95	290.121	690.171	1394.38	4.64302	0.947325	0	0.604	0.645887	55.8912
Male	240	WT	10	9.1762	2.89434	34.464	53.7521	5.15089	2.7819	113.068	72.0472	4.84832	29.8284	207.313	47.7602	48.8027	0.594358	17.4577	26.2989	1.99046	0.155433	2.67684	1.61114	7.95721	4.72592	4.00437	6.52495	0.883092	17.9212	17.6855	32.8561	29.9337	0.412914	72.6704	5.60385	11.0533	0.654374	64.5556	3.47546	959.128	213.946	367.127	1139.06	NA	1.13582	0.152159	0	0	29.5823
Male	253	KO	10	15.1302	6.48948	57.406	68.991	7.90313	3.89149	152.632	77.091	0.905522	29.8948	280.813	63.454	223.253	13.4734	27.9302	42.5396	0	0.345583	4.83532	1.50267	8.39863	3.40247	4.76819	6.84455	0.940689	15.1092	10.166	26.0004	33.4403	1.09806	78.4608	9.3909	12.0051	0.462814	45.2562	4.02967	388.661	163.083	229.317	1078.86	6.10491	1.46542	0	1.75461	0.963469	14.8427
Male	274	KO	10	7.18526	3.27353	36.2352	43.7032	4.8842	3.61971	94.7656	42.3911	1.55017	20.9682	145.185	31.0377	119.96	12.0684	35.901	56.7912	0.511179	3.14443	8.93103	3.05482	13.44	6.41916	2.84618	5.0941	3.30173	39.6148	26.4116	65.2849	58.8616	2.02429	73.2875	13.28	12.2002	0.892681	98.2912	8.71478	1379.56	364.44	583.718	1866.49	8.72204	3.39108	0	0.597021	0.668762	53.6535
Male	285	KO	10	9.74962	2.94709	40.926	56.1889	5.92329	3.82228	125.287	55.0626	NA	25.8464	202.924	40.4585	220.002	6.81928	15.9198	55.4751	0.451251	0	3.86422	0	11.3187	2.32121	2.85603	8.02881	1.48717	21.3799	12.8733	33.2138	26.1259	0.904963	51.3349	6.56443	9.07358	1.00464	52.5771	2.36623	800.29	179.25	317.781	1392.32	0.78777	1.12339	0.371344	1.12621	0.768104	39.8559
Male	257	KO	10	17.3426	9.34619	74.8568	80.1354	11.0937	5.36458	167.568	67.1385	2.43232	30.1034	257.718	64.0067	112.646	6.37852	15.5097	22.9717	0.630626	0.512095	1.19012	1.93995	4.27034	2.37431	1.70207	4.98325	0.929006	4.94168	3.3207	7.95646	18.7343	1.23858	67.0682	3.86654	15.7886	1.31566	44.9164	1.57319	239.832	44.1216	119.261	650.579	NA	0.831793	0	1.00632	0.239768	11.1686
Male	254	KO	10	47.9286	14.0754	187.155	232.843	23.5983	13.8606	347.158	226.064	2.86754	54.8682	672.31	178.925	151.913	0.752218	10.7094	31.6309	0.403541	0.35796	6.39346	1.79225	7.93491	3.55182	3.91184	5.50206	1.98321	16.708	26.5752	38.0538	52.9455	2.4645	57.3662	10.659	18.2712	2.23597	78.2398	5.20242	641.818	294.331	265.945	1502.53	2.37748	2.21938	0.521081	1.13035	0.753245	24.2209
Male	287	KO	10	8.15678	2.85566	33.4712	44.6788	5.30109	2.69	104.099	40.1888	0.943053	24.323	157.586	33.079	NA	0.600594	20.3744	53.6821	0.210505	0.163838	7.36496	1.10955	5.18919	2.12699	4.48071	4.56261	2.74622	28.49	15.3484	34.712	34.9665	1.46381	52.8625	6.84081	8.56797	0.686428	68.2689	3.50338	857.465	262.602	432.654	1333.66	1.6857	0.828919	0.159155	0.847789	0.228413	37.6638
Male	241	KO	10	18.0977	6.65364	79.6564	86.1653	11.3149	5.90877	169.748	81.5734	3.45434	30.5373	285.087	65.0889	NA	7.71174	17.0211	26.1665	1.21749	0.812469	3.28097	2.46773	17.1841	4.1776	2.93159	5.77576	1.34648	13.0647	9.89107	25.8127	31.4044	2.68051	80.278	13.8836	20.0971	4.00113	86.0744	2.79247	488.868	116.193	167.868	1367.97	16.8749	1.00987	0.663119	0	0	19.3097
Male	247	KO	10	15.3957	4.69789	51.1383	86.2246	8.76047	4.16019	151.584	108.472	2.46267	37.2767	330.654	79.9269	115.209	3.18595	NA	22.2603	0.188984	0	4.81315	1.14065	6.5802	7.53586	4.70838	5.62222	1.21577	15.6849	15.2743	27.9609	24.2402	0.941224	60.8151	11.5813	9.18977	0.406104	55.5076	3.48565	839.909	151.734	201.821	961.886	NA	1.22903	0	0.911434	0	36.2491
Male	239	KO	10	21.5854	5.6204	74.376	93.694	10.9722	4.41972	175.08	108.767	NA	30.4745	305.124	78.0425	NA	6.25389	20.073	42.2465	0.199627	0.168817	4.65963	0.636974	10.3867	5.31775	1.80785	6.57074	2.92177	18.1755	13.2289	28.4396	51.3636	2.04329	70.9767	15.3094	14.8332	1.80045	101.156	4.4121	768.576	218.227	316.328	1815.65	1.18044	1.81325	0.329935	0.640417	0.224031	25.8643
Male	278	KO	10	16.8712	4.78915	50.6265	83.5514	9.15915	3.51614	106.917	63.5971	1.99546	22.2642	180.409	37.8236	15.7398	7.31163	16.9455	43.1661	0.208969	0.313536	6.70186	3.01863	7.49377	4.784	4.23949	7.37142	1.12402	28.417	29.4962	50.6725	46.6417	0.832786	77.8632	8.30456	12.3644	1.32227	95.9105	7.2965	971.128	304.884	409.819	1643.42	2.55617	1.62509	0.171959	1.88865	1.36829	41.8845
Male	281	KO	10	10.5055	2.70946	45.5148	65.6431	6.54268	2.50614	111.273	66.2169	0.497836	24.3883	177.749	35.9145	NA	0.791533	16.1566	19.4708	0.226347	0	6.38354	2.64146	9.76216	5.5016	3.58457	5.27418	0.975323	26.5083	16.1401	37.6571	32.1018	1.56959	69.6699	10.8797	11.3418	1.46442	94.8397	8.54413	1300.26	262.527	568.645	1370.93	4.98601	0.204884	0	0.436204	0.252495	45.5621
		WT	Avge	10.4569	3.72292	39.788	56.5123	6.21411	3.00154	107.782	58.4281	1.84363	24.3756	175.821	39.7921	103.579	4.134	22.609	45.4336	0.494768	0.372627	4.98062	1.64579	10.6006	5.54019	3.0601	5.59823	1.73304	23.2114	15.5521	37.725	37.3097	1.33242	73.7546	7.41156	11.2979	1.1702	76.0637	4.71132	986.4	218.245	387.334	1337.62	3.07052	2.24044	0.139118	0.986049	0.52552	42.1985
			SEM	1.23644	0.499356	4.55141	6.31612	0.774845	0.258056	7.35606	6.00241	0.381943	1.24719	15.7672	3.59693	27.5777	0.846711	3.30678	6.1334	0.166914	0.136497	0.445263	0.26267	0.885356	0.451716	0.312873	0.29691	0.17528	1.70623	1.55846	2.59863	1.93036	0.268237	3.1855	0.731355	0.761067	0.186358	3.98493	0.538449	86.9473	13.5388	43.8851	39.783	0.482562	0.277525	0.054307	0.253819	0.126868	3.6641
		KO	Avge	17.0862	5.7689	66.4874	85.6199	9.58665	4.88724	155.101	85.142	1.90099	30.0859	272.324	64.3416	136.96	5.94065	19.6541	37.8546	0.386229	0.528976	5.31075	1.75497	9.26897	4.31934	3.43972	5.96634	1.72467	20.7358	16.2478	34.1604	37.3478	1.56924	67.2712	10.0509	13.0666	1.41751	74.6398	4.72005	788.76	214.672	328.469	1362.21	5.0306	1.4311	0.201508	0.939909	0.496962	31.8432
			SEM	3.37667	1.03248	12.9805	15.5942	1.56777	0.947003	21.1158	15.6492	0.332381	2.85119	44.3595	12.6956	26.9981	1.31394	2.28711	4.22872	0.0991612	0.271913	0.644376	0.298532	1.12932	0.534259	0.329946	0.329071	0.26387	2.85646	2.43507	4.43544	3.95076	0.195139	3.10961	1.04603	1.14258	0.307896	6.67897	0.739695	105.518	28.3127	46.7013	109.023	1.71693	0.255594	0.0717472	0.16495	0.131841	4.10057
[truncated: 574 more columns]

## Sheet: Female plasma
Sex	sample type	Geno	protein (ug)	AcylCarnitine(12:0)	AcylCarnitine(13:0)	AcylCarnitine(14:0)	AcylCarnitine(14:1)	AcylCarnitine(14:2)	AcylCarnitine(15:0)	AcylCarnitine(16:0)	AcylCarnitine(16:1)	AcylCarnitine(17:0)	AcylCarnitine(18:0)	AcylCarnitine(18:1)	AcylCarnitine(18:2)	Cer(d18:0/16:0)	Cer(d18:0/18:0)	Cer(d18:0/24:0)	Cer(d18:0/24:1)	Cer(d16:1/16:0)	Cer(d16:1/18:0)	Cer(d16:1/22:0)	Cer(d16:1/23:0)	Cer(d16:1/24:0)	Cer(d16:1/24:1)	Cer(d17:1/16:0)	Cer(d17:1/18:0)	Cer(d17:1/20:0)	Cer(d17:1/22:0)	Cer(d17:1/23:0)	Cer(d17:1/24:0)	Cer(d17:1/24:1)	Cer(d18:1/14:0)	Cer(d18:1/16:0)	Cer(d18:1/17:0)	Cer(d18:1/18:0)	Cer(d18:1/19:0)	Cer(d18:1/20:0)	Cer(d18:1/21:0)	Cer(d18:1/22:0)	Cer(d18:1/23:0)	Cer(d18:1/24:0)	Cer(d18:1/24:1)	Cer(d18:1/26:0)	Cer(d18:2/16:0)	Cer(d18:2/18:0)	Cer(d18:2/20:0)	Cer(d18:2/21:0)	Cer(d18:2/22:0)
Female	252	WT	10	6.66604	3.33889	31.625	39.7946	3.67366	2.38486	95.4409	33.9358	2.37699	27.4558	164.203	29.6919	112.105	2.50023	10.8879	22.2359	1.02779	0.432015	1.76245	0.537144	3.94802	1.73765	4.88942	7.71045	1.32407	5.50805	6.29714	11.8816	13.1646	1.90562	68.1522	6.31205	22.13	0.571343	20.5166	2.73858	151.649	88.3395	176.273	450.666	NA	2.23236	0.812576	0.938654	0	4.13466
Female	237	WT	10	7.45081	4.62996	37.8416	38.5293	3.66461	4.2199	116.923	38.5068	1.66155	30.0951	158.882	27.7902	157.563	13.7065	45.0933	30.3227	0.836866	0.804637	5.23281	1.21859	14.6935	1.53261	3.8047	8.64529	1.31315	5.85828	10.9951	33.0324	15.9474	3.87002	75.0029	11.056	23.3363	3.00564	41.1432	2.35699	205.269	137.637	145.675	612.774	21.1025	3.19079	0	1.02118	0.574211	9.33554
Female	283	WT	10	6.46906	2.57739	32.3243	34.923	3.30427	2.40271	98.4867	40.1531	0.297545	23.2304	146.346	24.7086	173.078	13.0264	27.9929	39.2567	1.05937	0.929504	3.09569	2.12586	15.3168	3.90558	4.02247	9.72669	0.386544	9.14794	12.412	24.573	22.0554	2.58184	86.2342	11.9616	36.9871	2.06867	42.6228	3.64331	328.371	276.534	321.005	1067.61	5.67217	2.63344	0.672635	1.01595	0.591047	14.0988
Female	249	WT		failed sample
Female	250	WT	10	8.05766	3.34802	27.8302	37.5502	3.68591	1.52068	84.9639	33.2182	0.683242	23.4682	139.011	28.4417	153.168	6.40625	41.0339	44.1485	0.979063	0.328318	3.62551	2.41192	5.25577	2.0426	6.48334	6.36423	0.440527	4.95362	7.93794	23.1331	14.5072	1.83596	144.371	8.03835	33.9667	2.21383	51.4031	4.16304	258.543	204.474	250.155	639.838	7.94749	4.62277	0.151777	1.56694	0.668991	10.3679
Female	269	WT	10	13.3775	6.73759	73.3086	61.2882	5.37093	5.38513	187.703	72.9893	1.56598	39.0801	256.19	47.2747	183.093	14.7252	33.3611	27.5004	0.593763	1.10171	10.8366	4.46805	24.8371	5.15736	5.82883	7.0785	5.00741	12.7563	26.5791	47.9026	24.5523	3.79911	73.5164	9.35931	26.2952	3.11405	48.1995	4.34358	331.6	263.074	308.291	896.397	42.5452	1.74508	0.321998	0.371346	1.09512	7.65951
Female	232	WT	10	9.11704	5.01368	49.4738	51.9433	4.4202	5.48009	151.301	55.0962	6.81132	34.8388	209.115	40.9961	348.34	4.97809	23.3351	38.6885	1.30636	1.00875	3.30553	0.833583	8.59828	2.3405	2.90737	7.96939	1.83851	6.99774	8.31977	17.1898	13.5163	3.0666	76.3055	12.819	16.8013	0.229377	31.8561	2.36338	191.252	100.876	98.4952	657.481	2.45821	1.04022	0.174812	0	0	2.79457
Female	271	WT	10	6.81863	2.70457	38.6085	40.2712	3.12337	3.29683	116.824	45.3075	1.41009	25.1059	167.715	27.6096	NA	9.02278	32.903	59.4838	0.752064	0.333596	5.12758	4.03085	11.5749	4.37824	8.09632	6.68163	2.11346	13.6938	19.5165	42.3063	32.8178	1.94979	122.13	11.1412	30.0405	3.32701	55.1733	5.01511	485.111	391.363	551.658	1489.99	13.6958	2.79424	0.3374	1.06927	0.242118	13.3516
Female	244	WT	10	9.05744	3.77221	47.5839	77.9041	6.25509	3.63345	132.128	73.8727	NA	39.3887	251.184	40.4017	NA	9.8271	17.8437	40.811	0.68593	0.778821	3.51926	1.34417	6.06008	1.98931	5.08957	5.81126	0.726682	11.9053	8.87332	13.9956	16.0969	1.55628	100.816	11.9088	49.486	2.65968	41.7044	3.00569	222.793	167.452	238.17	771.564	1.24689	1.98083	0.531032	0.706361	0.257434	11.5048
Female	242	WT	10	5.24284	2.55258	25.7059	34.4101	2.93885	1.65374	83.7443	45.1599	0.297574	18.8689	169.685	30.7144	NA	3.99357	19.6115	37.5648	1.08031	0.303813	3.11909	1.68557	6.61668	2.70675	0	5.3582	0.203343	3.4179	3.76054	15.6764	12.5085	1.4482	76.8381	8.00359	20.1174	1.01495	35.4127	2.34758	201.58	111.261	180.691	835.904	5.29264	1.37766	0	0.192016	0.60535	2.96346
Female	263	WT	10	4.57596	2.74227	34.8565	31.4164	2.56673	3.53604	111.332	37.8402	1.81599	28.3688	180.563	30.5132	5.96531	3.57413	15.4419	26.4864	1.0526	0.418969	2.9348	1.59772	5.96143	1.77066	3.92096	8.35168	1.15221	8.63805	10.352	22.1142	20.6627	0.689641	66.8217	9.21326	24.0957	2.06942	41.1932	2.92875	281.832	216.453	264.504	888.47	2.72518	2.12447	0.411338	0.357497	0	8.4028
Female	230	WT	10	15.3241	5.36427	53.1814	79.0134	8.10012	5.3361	161.831	61.2961	3.88729	39.0602	283.471	55.7162	62.6011	22.9606	56.5794	44.1054	1.67994	3.20669	7.37147	1.73107	20.3264	2.57526	5.38332	6.69172	1.24281	9.1612	20.1487	39.2401	19.8979	7.62937	130.47	8.7082	39.7362	5.56849	79.5543	7.81678	359.421	315.987	384.695	967.903	40.3593	1.94783	0.43249	1.12401	0.618963	12.5721
Female	231	KO	10	6.4046	3.84328	33.4181	41.0551	3.43093	3.61095	118.464	39.0685	1.0242	35.3357	198.118	34.7164	236.522	9.11507	20.033	43.1636	0.697809	0	4.95288	3.74684	7.88454	1.39372	2.20342	7.66733	1.36999	4.19469	5.81987	17.9212	10.2843	2.63937	92.7406	7.78054	32.8726	0.965057	47.8168	6.07731	250.174	147.362	158.61	856.98	2.18832	1.53668	0.399912	0.858023	0.401151	12.8168
Female	261	KO	10	8.09908	3.58668	43.6038	47.1292	4.02399	2.88786	135.34	45.7135	0.852326	33.0607	214.861	37.6078	118.749	9.88263	26.1997	42.5421	0.943142	0.840709	0.878224	0.949526	6.12556	3.04367	4.50505	5.81068	0.631873	8.64939	12.9826	26.6106	22.397	1.13594	66.2469	6.35157	28.1191	2.11235	42.9706	3.58469	351.913	310.079	360.765	1177.47	5.9689	2.98166	0.309959	0.549083	0.867614	14.7103
Female	251	KO	10	8.58861	3.80344	43.3292	53.1109	4.1262	2.78949	126.494	55.1838	4.17977	35.6855	218.598	41.5342	114.975	9.78887	24.1529	31.483	1.08356	0	3.47785	3.67884	10.8407	2.04945	2.61059	5.50912	0.795788	8.82852	12.4399	29.373	16.7401	1.82417	66.2004	8.75144	16.4872	1.40225	34.2846	3.50415	297.801	270.91	324.519	911.335	7.0902	1.61036	0.27623	0	0.607287	7.67198
Female	260	KO	10	14.634	5.17267	74.8328	67.878	5.35605	5.27095	188.285	65.0951	2.05777	40.6634	305.383	53.6486	123.868	4.43499	26.8464	44.8305	2.01698	0.155056	1.94275	1.36951	6.03727	2.39844	2.58984	4.84895	1.0722	7.02883	8.04643	22.1059	16.3685	1.61626	61.1991	15.7024	17.3457	2.56509	49.0833	1.80886	271.176	211.587	251.644	842.164	4.57848	1.35997	1.05473	0.199237	0.63741	6.06539
Female	270	KO	10	17.5812	6.41246	86.0766	68.0468	6.8831	4.98259	190.677	56.2796	1.04842	40.7751	252.907	51.9096	147.402	8.00892	21.2591	36.2874	0.215249	0.335452	3.57026	1.94323	7.92456	3.58495	2.07979	6.5212	0.460268	8.36796	18.4845	29.5449	23.9573	1.89576	80.4296	5.73807	18.7013	2.7433	40.9862	3.49591	327.472	308.655	362.75	1073.54	6.25249	1.68508	0	0.437106	0	18.5222
Female	238	KO	10	12.7999	6.47655	67.8336	68.2305	5.22543	4.3184	166.735	63.4397	1.72365	40.4075	275.063	45.3761	158.68	8.79999	29.2095	24.7187	0.45716	0.911794	1.79847	1.38683	8.0274	1.28367	0.825012	3.83201	0.998973	5.69548	10.491	19.0389	12.4661	2.05165	47.6355	11.0744	9.01198	1.01043	40.9236	3.06427	195.343	151.362	209.176	522.428	6.25509	0.868394	0.732537	0.432594	0.246578	10.2403
Female	268	KO	10	13.3653	4.96259	64.1272	76.5399	5.7575	4.9284	178.709	74.6844	1.30394	36.5092	327.328	56.9017	120.396	8.33221	28.174	54.1093	0	0.491779	4.87054	2.08032	9.15978	3.47194	3.87437	6.27348	1.35011	6.62991	15.8481	25.9076	22.4587	1.82835	64.2449	9.42077	16.1171	1.52426	45.5806	3.01122	300.711	240.657	268.048	844.02	6.10358	1.59543	0.173116	0.807718	0.226959	11.9661
Female	284	KO	10	11.1751	4.84441	75.0982	63.9407	4.5432	6.11717	187.927	67.071	8.43735	41.263	271.92	53.841	477.735	6.06389	0.836925	9.90235	0.845416	0.804178	1.38006	0.42098	5.90227	1.15096	6.03393	5.86027	0.889902	5.5052	8.22968	14.1257	10.2317	1.63546	95.6149	7.53877	14.5393	0.891169	25.4621	1.49189	204.411	95.6684	54.1148	498.877	NA	1.20127	0	0	0.22011	6.52831
Female	272	KO	10	6.85574	3.27468	34.4554	40.6448	3.37937	2.94785	106.356	36.2802	1.49724	28.6032	176.752	31.8357	NA	7.95626	33.201	40.8705	0.944371	0	1.87226	1.63933	6.67329	2.89478	6.66215	7.27193	0.779478	7.9379	13.8892	28.3723	23.8499	1.63646	87.7918	6.08491	21.8251	2.32063	29.6828	2.84587	280.717	237.878	338.659	949.658	5.61855	0.423017	0.36814	0.674395	0	8.04185
Female	262	KO	10	16.619	10.1186	92.7664	86.7626	7.14302	6.78146	243.921	71.9203	3.54717	62.8119	362.856	65.3183	NA	9.0051	39.2209	40.6163	0.419095	0.32198	2.75002	3.06991	7.9481	1.37183	2.00892	6.28138	1.57968	6.77693	9.8387	24.6574	11.3411	0.81296	48.3029	11.3287	21.7514	2.2308	45.0492	3.16498	239.936	197.429	314.172	749.911	10.5689	0.402247	0	0.210398	0.231342	3.52274
Female	243	KO	10	8.28871	5.15565	41.6124	57.2505	4.94296	2.39791	111.489	54.3626	1.94211	26.689	221.615	43.9315	13.1388	22.4915	34.8401	37.1054	1.84765	0.1592	3.48214	1.04194	9.05536	1.37194	4.27107	5.73227	0.919209	3.01597	12.5192	22.4925	18.4857	1.84857	76.2161	6.04808	21.4101	1.12198	44.0251	1.97819	313.394	199.454	307.37	915.07	7.44666	1.21873	0	0	0.223896	10.5394
		WT	Avge	8.37792	3.88922	41.1218	47.9131	4.28216	3.53177	121.88	48.8523	2.08076	29.9055	193.306	34.8962	149.489	9.52008	29.4622	37.3276	1.00491	0.876984	4.53916	1.99859	11.199	2.73968	4.58421	7.30809	1.4317	8.36711	12.2902	26.4586	18.7025	2.75749	92.7871	9.86559	29.3629	2.34931	44.4345	3.70207	274.311	206.677	265.419	843.509	14.3045	2.33543	0.349641	0.760292	0.423021	8.83507
			SEM	0.993183	0.414926	4.19	5.2265	0.502965	0.438875	10.0563	4.47168	0.623634	2.17734	14.846	2.96501	35.5699	1.86695	4.21461	3.15084	0.091533	0.249466	0.776285	0.372648	2.06291	0.363391	0.630062	0.394099	0.40041	1.01785	2.08599	3.71856	1.85346	0.570842	8.28145	0.616369	2.95633	0.447642	4.5279	0.492947	29.0525	29.3607	38.0659	84.0634	4.90355	0.294455	0.0784702	0.143371	0.105827	1.23002
		KO	Avge	11.3101	5.241	59.7413	60.9626	4.98289	4.27573	159.491	57.1908	2.51036	38.3458	256.855	46.9655	167.941	9.44359	25.8158	36.8754	0.860949	0.365468	2.81595	1.93884	7.77989	2.18321	3.42401	5.96442	0.986134	6.6028	11.6899	23.65	17.1437	1.72045	71.5112	8.71088	19.8346	1.71703	40.5332	3.0934	275.732	215.549	268.166	849.224	6.20712	1.35299	0.30133	0.378959	0.332941	10.0569
			SEM	1.19	0.584342	6.41251	4.41476	0.38023	0.441629	13.0186	3.85225	0.672274	2.86177	17.4427	3.10379	43.2331	1.39248	3.03746	3.52486	0.188693	0.105445	0.412839	0.335769	0.462642	0.282056	0.546042	0.319126	0.101552	0.563636	1.11104	1.51717	1.65196	0.14187	4.9746	0.916789	1.96889	0.208765	2.28519	0.369378	14.936	20.3475	28.7453	61.4881	0.671342	0.212481	0.102162	0.0966419	0.0816773	1.2992
[truncated: 574 more columns]
