# Supplementary material for: Deletion of Trim28 in committed adipocytes promotes obesity but preserves glucose tolerance
Source: Nat Commun. 2021 Jan 4;12:74. doi: 10.1038/s41467-020-20434-3 (PMC7782476; doi:10.1038/s41467-020-20434-3)
Supplement: Supplementary file 5 — Supplementary Data 2 [file 41467_2020_20434_MOESM5_ESM.xlsx]

## Sheet: Males
Regulation in KO	Ensembl ID	Symbol	log2 Fold Change	Adj.Pval
Up	ENSMUSG00000038932	Tcfl5	7.47395	2.83e-78
Up	ENSMUSG00000021209	Ppp4r4	1.71495	2.03e-32
Up	ENSMUSG00000032425	Zfp949	1.62855	9.73e-27
Up	ENSMUSG00000030162	Olr1	4.57776	1.6e-21
Up	ENSMUSG00000034818	Celf5	2.73538	2.67e-21
Up	ENSMUSG00000031375	Bgn	1.52364	4.34e-20
Up	ENSMUSG00000048416	Mlf1	4.08728	5.91e-19
Up	ENSMUSG00000044320	1700001O22Rik	2.55699	2.47e-18
Up	ENSMUSG00000034918	Cdhr2	4.21425	7.11e-18
Down	ENSMUSG00000046056	Sbsn	-1.88608	1.13e-17
Up	ENSMUSG00000057246	BC051142	1.72302	1.13e-14
Down	ENSMUSG00000027513	Pck1	-1.68433	3.49e-14
Up	ENSMUSG00000103332	Pcdhga2	1.56663	1.45e-13
Up	ENSMUSG00000033701	Acbd6	1.21412	2.7e-13
Up	ENSMUSG00000021696	Elovl7	3.73133	2.92e-13
Up	ENSMUSG00000070407	Hs3st3b1	2.18793	6.6e-13
Down	ENSMUSG00000024302	Dtna	-1.75746	6.65e-13
Down	ENSMUSG00000055254	Ntrk2	-1.41615	2.16e-12
Up	ENSMUSG00000026527	Rgs7	1.6857	2.54e-11
Down	ENSMUSG00000041794	Myrip	-1.96189	2.72e-11
Down	ENSMUSG00000029869	Ephb6	-1.19948	5.8e-11
Down	ENSMUSG00000049588	Ccdc69	-1.16863	5.8e-11
Up	ENSMUSG00000022881	Rfc4	1.0913	5.93e-11
Up	ENSMUSG00000038754	Elovl3	7.24979	6.29e-11
Up	ENSMUSG00000019590	Cyb561	1.58974	6.53e-11
Up	ENSMUSG00000042589	Cux2	3.16955	7.6e-11
Up	ENSMUSG00000025277	Abhd6	1.07161	7.6e-11
Down	ENSMUSG00000022181	C6	-2.30525	1.19e-10
Down	CXX1C	NA	-1.07621	7.8e-10
Up	ENSMUSG00000016194	Hsd11b1	1.51688	1.16e-09
Up	PVRL3	NA	1.23677	1.16e-09
Down	ENSMUSG00000026574	Dpt	-1.15865	1.17e-09
Down	ENSMUSG00000055027	Smyd1	-2.07586	1.94e-09
Down	ENSMUSG00000036106	Prr5	-1.16561	2.28e-09
Up	ENSMUSG00000042686	Jph1	1.03737	2.7e-09
Up	ENSMUSG00000028933	Xrcc2	1.02874	5.77e-09
Up	ENSMUSG00000031937	Vstm5	1.60605	5.96e-09
Up	ENSMUSG00000043004	Gng2	1.05232	1.12e-08
Down	ENSMUSG00000049152	Ugt3a2	-2.93441	1.15e-08
Down	ENSMUSG00000062785	Kcnc3	-1.41219	1.22e-08
Down	ENSMUSG00000033249	Hsf4	-1.25692	1.25e-08
Down	ENSMUSG00000060402	Chst8	-1.93945	1.36e-08
Down	ENSMUSG00000060981	Hist1h4h	-1.20252	2.06e-08
Down	ENSMUSG00000037086	Prr32	-2.81312	9.08e-08
Up	ENSMUSG00000021061	Sptb	1.29754	9.67e-08
Down	ENSMUSG00000033208	S100b	-1.81213	1.56e-07
Up	ENSMUSG00000028369	Svep1	1.07339	1.76e-07
Up	ENSMUSG00000046415	B430212C06Rik	1.18253	1.93e-07
Down	ENSMUSG00000034910	Pygo1	-1.38663	2.1e-07
Up	ENSMUSG00000020695	Mrc2	2.03366	2.51e-07
Up	ENSMUSG00000029359	Tesc	2.00806	2.51e-07
Down	ENSMUSG00000039976	Tbc1d16	-1.01371	2.54e-07
Down	ENSMUSG00000068522	Aard	-2.45494	6.08e-07
Up	ENSMUSG00000090626	Tex9	1.25998	8.59e-07
Up	ENSMUSG00000030701	Plekhb1	2.58841	1.17e-06
Up	ENSMUSG00000030768	Disp1	1.12533	1.17e-06
Up	ENSMUSG00000045094	Arhgef37	1.12348	1.32e-06
Down	ENSMUSG00000036136	Fam110c	-1.16015	2.44e-06
Down	ENSMUSG00000026676	Ccdc3	-1.08194	2.57e-06
Down	ENSMUSG00000037994	Slc9b2	-1.47175	2.61e-06
Up	ENSMUSG00000028150	Rorc	1.71893	2.74e-06
Down	ENSMUSG00000022803	Popdc2	-1.18608	2.88e-06
Up	ENSMUSG00000028572	Hook1	2.32849	3.07e-06
Down	ENSMUSG00000026525	Opn3	-1.07718	3.37e-06
Down	ENSMUSG00000024053	Emilin2	-1.54699	3.52e-06
Down	ENSMUSG00000037406	Htra4	-1.98802	3.87e-06
Up	ENSMUSG00000057715	A830018L16Rik	1.69481	4.48e-06
Up	ENSMUSG00000028278	Rragd	3.66969	4.51e-06
Up	ENSMUSG00000025964	Adam23	1.25743	4.58e-06
Up	ENSMUSG00000028158	Mttp	1.05291	4.9e-06
Down	ENSMUSG00000046844	Vat1l	-2.21925	5.1e-06
Up	ENSMUSG00000016239	Lonrf3	1.66077	8.2e-06
Down	ENSMUSG00000002808	Epdr1	-1.17068	8.26e-06
Up	ENSMUSG00000059089	Fcgr4	1.70048	8.58e-06
Up	ENSMUSG00000030605	Mfge8	1.03337	9.27e-06
Up	ENSMUSG00000027676	Ccdc39	3.10867	9.52e-06
Up	ENSMUSG00000045064	Zc2hc1c	1.66714	9.52e-06
Up	2810474O19RIK	NA	1.47162	9.76e-06
Up	ENSMUSG00000062444	Ap3b2	1.61453	9.91e-06
Down	ENSMUSG00000032131	Abcg4	-1.31807	1.02e-05
Up	ENSMUSG00000024561	Mbd1	1.26353	1.03e-05
Down	ENSMUSG00000037206	Islr	-1.0023	1.3e-05
Up	ENSMUSG00000030774	Pak1	1.52753	1.3e-05
Down	ENSMUSG00000018507	Trpv2	-1.15822	1.41e-05
Down	ENSMUSG00000102059	Gm20257	-1.04581	1.56e-05
Down	ENSMUSG00000028782	Adgrb2	-1.36852	1.68e-05
Up	ENSMUSG00000020839	Tmigd1	1.29914	2.22e-05
Up	ENSMUSG00000020875	Hoxb9	2.66887	2.95e-05
Up	ENSMUSG00000044948	Cfap43	3.50711	2.96e-05
Up	ENSMUSG00000021478	Drd1	1.90182	2.98e-05
Up	ENSMUSG00000030889	Vwa3a	1.35089	3.44e-05
Down	ENSMUSG00000026387	Sctr	-1.54834	3.93e-05
Up	ENSMUSG00000032261	Sh3bgrl2	1.90375	4.11e-05
Up	ENSMUSG00000031099	Smarca1	2.43603	4.36e-05
Up	ENSMUSG00000040740	Slc25a34	2.19744	4.49e-05
Up	ENSMUSG00000031853	Map3k21	2.85125	5.41e-05
Up	ENSMUSG00000025885	Myo5b	2.01971	5.41e-05
Up	ENSMUSG00000003410	Elavl3	1.33062	5.73e-05
Up	ENSMUSG00000041757	Plekha6	1.50759	5.75e-05
Up	ENSMUSG00000027820	Mme	1.09573	5.93e-05
Up	ENSMUSG00000042359	Osbpl6	1.89639	5.99e-05
Up	ENSMUSG00000059854	Hydin	4.02287	6.52e-05
Up	ENSMUSG00000019368	Sec14l4	2.08925	6.76e-05
Down	ENSMUSG00000041930	Fam222a	-1.20815	6.78e-05
Down	ENSMUSG00000040152	Thbs1	-1.66563	7.18e-05
Up	ENSMUSG00000031367	Ap1s2	1.97322	8.3e-05
Up	ENSMUSG00000038011	Dnah10	4.09731	8.74e-05
Up	ENSMUSG00000015709	Arnt2	2.73613	8.89e-05
Up	ENSMUSG00000041144	Dnah7b	2.25431	9.04e-05
Up	ENSMUSG00000032076	Cadm1	2.02392	0.000103
Down	ENSMUSG00000049907	Rasl11b	-1.12795	0.000107
Up	ENSMUSG00000001249	Hpn	2.88799	0.000136
Up	ENSMUSG00000035769	Xylb	2.84641	0.000138
Up	ENSMUSG00000023084	Lrrc71	3.09716	0.000145
Up	ENSMUSG00000028133	Rwdd3	1.57591	0.000154
Up	ENSMUSG00000029086	Prom1	4.45986	0.000163
Up	ENSMUSG00000032285	Dnaja4	2.4179	0.00017
Up	ENSMUSG00000031778	Cx3cl1	1.59432	0.000172
Down	ENSMUSG00000030401	Rtn2	-1.07613	0.000182
Up	ENSMUSG00000041423	Paqr6	1.3685	0.000196
Down	ENSMUSG00000020325	Fstl3	-1.03155	0.000208
Up	ENSMUSG00000004035	Gstm7	2.91635	0.00022
Down	ENSMUSG00000053522	Lgals7	-1.68112	0.000221
Up	ENSMUSG00000022464	Slc38a4	3.57256	0.000241
Down	ENSMUSG00000062609	Kcnj15	-1.2774	0.000259
Up	ENSMUSG00000038576	Susd4	3.53264	0.000259
Up	ENSMUSG00000027239	Mdk	2.04001	0.000261
Up	ENSMUSG00000027962	Vcam1	1.04444	0.00029
Up	ENSMUSG00000078490	Cfap74	2.23255	0.000294
Down	ENSMUSG00000012705	Retn	-1.05489	0.000307
Up	ENSMUSG00000001827	Folr1	2.53373	0.000307
Up	ENSMUSG00000030862	Cpxm2	1.51488	0.000313
Up	ENSMUSG00000005237	Dnah2	2.88964	0.000319
Up	ENSMUSG00000024670	Cd6	2.09662	0.000324
Down	ENSMUSG00000037224	Zfyve28	-1.65152	0.000331
Up	ENSMUSG00000000263	Glra1	1.46307	0.000331
Up	ENSMUSG00000030125	Lrrc23	2.68389	0.000334
Up	ENSMUSG00000109644	0610005C13Rik	2.8447	0.000351
Up	ENSMUSG00000042216	Sgsm1	2.29072	0.000352
Up	AI317395	NA	2.23622	0.000352
Up	FAM134B	NA	1.88333	0.000352
Up	ENSMUSG00000035095	Fam167a	2.58089	0.000353
Up	ENSMUSG00000025176	Hoga1	1.12991	0.000359
Up	ENSMUSG00000021638	Ocln	4.48691	0.000362
Up	ENSMUSG00000000567	Sox9	2.02276	0.000385
Up	ENSMUSG00000038298	Pdzk1	2.01655	0.000394
Up	ENSMUSG00000027698	Nceh1	1.17487	0.000452
Up	ENSMUSG00000053414	Hunk	2.63545	0.000457
Up	1700094D03RIK	NA	1.66128	0.000478
Down	ENSMUSG00000027574	Nkain4	-1.12456	0.000483
Up	ENSMUSG00000016028	Celsr1	3.72925	0.00051
Up	ENSMUSG00000035104	Eva1a	1.72797	0.00051
Up	ENSMUSG00000071551	Akr1c19	3.72012	0.00054
Down	ENSMUSG00000044017	Adgrd1	-1.01335	0.000546
Up	ENSMUSG00000019027	Dnah1	3.39846	0.000553
Up	ENSMUSG00000015981	Stk32c	1.85308	0.000558
Up	ENSMUSG00000026051	1500015O10Rik	1.9142	0.000576
Up	ENSMUSG00000072966	Gprasp2	3.06178	0.000578
Up	ENSMUSG00000001763	Tspan33	2.27661	0.000582
Up	ENSMUSG00000060176	Kif27	2.35822	0.000588
Up	ENSMUSG00000043621	Ubxn10	3.51672	0.000617
Down	ENSMUSG00000026938	Fcna	-1.40273	0.000619
Up	ENSMUSG00000041301	Cftr	2.656	0.000619
Up	LRRC48	NA	2.91802	0.000642
Up	ENSMUSG00000014602	Kif1a	2.10128	0.000681
Up	ENSMUSG00000079465	Col4a3	1.43224	0.000681
Up	ENSMUSG00000031849	Comp	1.70235	0.000685
Down	ENSMUSG00000049281	Scn3b	-1.22998	0.000719
Up	ENSMUSG00000032281	Acsbg1	3.96426	0.000735
Up	ENSMUSG00000022995	Enah	1.50883	0.00075
Up	ENSMUSG00000056162	Cndp1	1.53418	0.000756
Up	ENSMUSG00000053846	Lipg	1.70301	0.000776
Up	ENSMUSG00000040473	Cfap69	2.87867	0.000845
Up	ENSMUSG00000049488	Tmem67	1.06798	0.000846
Down	ENSMUSG00000042985	Upk3b	-1.27941	0.000865
Up	ENSMUSG00000037686	Aspg	3.09597	0.000865
Down	ENSMUSG00000042258	Isl1	-1.59597	0.000875
Up	ENSMUSG00000017390	Aldoc	2.63892	0.000908
Up	ENSMUSG00000028194	Ddah1	1.82422	0.000935
Up	ENSMUSG00000033777	Tlr13	1.32444	0.000953
Up	ENSMUSG00000042436	Mfap4	1.12674	0.000982
Up	ENSMUSG00000029189	Sel1l3	3.63185	0.000989
Up	ENSMUSG00000069601	Ank3	3.18009	0.00101
Up	ENSMUSG00000041592	Sdk2	1.13383	0.00101
Up	ENSMUSG00000028716	Pdzk1ip1	4.14137	0.00102
Up	ENSMUSG00000052783	Grk4	1.1249	0.00102
Up	37865	NA	1.76215	0.00107
Down	ENSMUSG00000097767	Miat	-1.3839	0.00108
Up	ENSMUSG00000054662	Ano9	3.10715	0.00108
Up	ENSMUSG00000002032	Tmem25	2.08054	0.00109
Up	ENSMUSG00000034706	Dnaic2	2.58767	0.0011
Up	ENSMUSG00000026822	Lcn2	3.41827	0.00117
Up	ENSMUSG00000025626	Phf6	1.00455	0.00118
Up	ENSMUSG00000072949	Acot1	3.11886	0.00121
Up	ENSMUSG00000050953	Gja1	1.83494	0.00121
Up	ENSMUSG00000032489	Kif9	1.6903	0.00121
Up	ENSMUSG00000012126	Ubxn11	2.42857	0.00122
Up	ENSMUSG00000028238	Atp6v0d2	2.38021	0.00126
Up	ENSMUSG00000024736	Tmem132a	1.01745	0.00128
Up	BZRAP1	NA	2.15936	0.0013
Up	ENSMUSG00000056458	Mok	1.86668	0.0013
Up	ENSMUSG00000049866	Arl4c	1.72389	0.0013
Up	ENSMUSG00000041673	Lrrc18	2.07588	0.00131
Up	ENSMUSG00000022132	Cldn10	1.96654	0.00131
Up	ENSMUSG00000026303	Mlph	2.89067	0.00132
Down	ENSMUSG00000037005	Xpnpep2	-1.01475	0.00134
Down	ENSMUSG00000073209	Klf14	-2.95904	0.00136
Up	ENSMUSG00000022041	Chrna2	2.89979	0.00138
Up	ENSMUSG00000025776	Crispld1	1.5122	0.00143
Up	FAM73A	NA	1.20091	0.00143
Up	ENSMUSG00000030483	Cyp2b10	2.3961	0.00146
Up	ENSMUSG00000001520	Nrip2	1.06812	0.00147
Down	ENSMUSG00000027254	Map1a	-1.19205	0.00155
Up	ENSMUSG00000000320	Alox12	2.25487	0.00157
Up	ENSMUSG00000040189	Ccdc114	1.72416	0.00158
Up	ENSMUSG00000024597	Slc12a2	1.05711	0.00158
Up	ENSMUSG00000026227	2810459M11Rik	1.38076	0.00159
Up	ENSMUSG00000052974	Cyp2f2	2.86918	0.00165
Up	1700019G17RIK	NA	1.51693	0.00168
Up	ENSMUSG00000032561	Acpp	3.33341	0.00169
Up	ENSMUSG00000063455	D630045J12Rik	1.59206	0.00171
Up	ENSMUSG00000030340	Scnn1a	2.4554	0.00176
Up	NGFRAP1	NA	1.41387	0.00178
Down	ENSMUSG00000067235	H2-Q10	-2.03748	0.0018
Up	ENSMUSG00000022759	Lrrc74b	4.42459	0.00189
Up	ENSMUSG00000060512	0610040J01Rik	3.20763	0.00189
Down	ENSMUSG00000023885	Thbs2	-1.31075	0.00191
Up	ENSMUSG00000073650	Catip	2.24421	0.00195
Down	ENSMUSG00000040035	Disp2	-1.42547	0.00198
Up	ENSMUSG00000052512	Nav2	2.27443	0.00199
Up	ENSMUSG00000033502	Cdc14a	1.27829	0.00208
Down	ENSMUSG00000030108	Slc6a13	-1.05258	0.00209
Up	ENSMUSG00000028555	Ttc39a	2.6732	0.00215
Up	ENSMUSG00000038605	Samd10	1.27001	0.00215
Up	ENSMUSG00000029093	Sorcs2	3.45225	0.00218
Up	ENSMUSG00000022297	Fzd6	1.17022	0.00224
Up	ENSMUSG00000022548	Apod	2.08824	0.00225
Up	ENSMUSG00000041193	Pla2g5	2.95199	0.00229
Up	ENSMUSG00000047139	Cd24a	1.94174	0.00232
Up	ENSMUSG00000046818	Ddit4l	2.80344	0.00233
Up	ENSMUSG00000037541	Shank2	2.53392	0.00239
Up	ENSMUSG00000052117	D630039A03Rik	3.81912	0.00242
Up	ENSMUSG00000038132	Rbm24	2.66233	0.00242
Up	ENSMUSG00000097113	Gm19705	1.24149	0.00242
Up	ENSMUSG00000042684	Npl	1.07784	0.00243
Up	ENSMUSG00000020524	Gria1	4.52744	0.00247
Up	ENSMUSG00000036523	Greb1	4.35166	0.00247
Up	ENSMUSG00000000402	Egfl6	3.37241	0.00248
Up	ENSMUSG00000003354	Ccdc65	3.24373	0.00254
Up	ENSMUSG00000015112	Slc25a13	1.59249	0.00254
Up	ENSMUSG00000051727	Kctd14	2.12508	0.00257
Down	ENSMUSG00000029861	Fam131b	-1.27568	0.00259
Up	ENSMUSG00000020905	Usp43	1.03967	0.00259
Up	ENSMUSG00000032372	Plscr2	1.24739	0.0026
Up	ENSMUSG00000047193	Dync2h1	1.03181	0.00266
Up	9230110C19RIK	NA	1.18328	0.0027
Up	ENSMUSG00000002324	Rec8	3.98814	0.00275
Up	ENSMUSG00000032246	Calml4	2.01209	0.00277
Up	ENSMUSG00000031665	Sall1	5.13079	0.00281
Up	ENSMUSG00000043168	4930426D05Rik	4.69085	0.00283
Up	ENSMUSG00000015090	Ptgds	3.67006	0.00286
Up	ENSMUSG00000037989	Wnk2	3.49675	0.00286
Up	ENSMUSG00000030650	Tmc5	1.63927	0.00289
Up	ENSMUSG00000039438	Ttc36	2.13955	0.00291
Up	1700040L02RIK	NA	2.59387	0.00292
Up	ENSMUSG00000001334	Fndc5	2.15919	0.00292
Up	ENSMUSG00000019768	Esr1	1.21592	0.00301
Up	ENSMUSG00000025993	Slc40a1	1.11369	0.00301
Up	ENSMUSG00000034435	Tmem30b	3.09388	0.00309
Up	ENSMUSG00000026494	Kif26b	2.79029	0.00309
Up	ENSMUSG00000040998	Npnt	1.3727	0.0031
Up	ENSMUSG00000022949	Clic6	2.96869	0.00315
Up	ENSMUSG00000040350	Trim7	2.10729	0.0032
Up	ENSMUSG00000056174	Col8a2	2.00379	0.00328
Up	ENSMUSG00000067158	Col4a4	1.24462	0.00328
Up	ENSMUSG00000027360	Hdc	2.28918	0.00331
Down	ENSMUSG00000061451	Tmem151a	-1.14347	0.00341
Up	ENSMUSG00000027070	Lrp2	2.23491	0.00342
Up	ENSMUSG00000056832	Ttc26	1.46546	0.00342
Up	ENSMUSG00000019787	Trdn	2.25451	0.00344
Up	ENSMUSG00000009185	Ccl8	1.4723	0.00344
Up	ENSMUSG00000032315	Cyp1a1	3.43992	0.00345
Up	ENSMUSG00000016552	Foxred2	1.2309	0.00345
Up	ENSMUSG00000028637	Ccdc30	2.32155	0.00346
Up	ENSMUSG00000043614	Vps37d	1.56995	0.00346
Up	ENSMUSG00000044367	Slc16a13	1.0626	0.0036
Up	ENSMUSG00000038732	Mboat1	1.87355	0.0037
Up	ENSMUSG00000027894	Slc6a17	2.69358	0.00372
Up	ENSMUSG00000031647	Mfap3l	1.49468	0.00373
Up	ENSMUSG00000038453	Srcin1	2.07163	0.00375
Up	ENSMUSG00000061878	Sphk1	1.23571	0.00375
Up	ENSMUSG00000029161	Cgref1	2.10925	0.00417
Down	ENSMUSG00000035930	Chst4	-1.3075	0.00422
Up	ENSMUSG00000022309	Angpt1	1.0981	0.00426
Up	GYK	NA	2.14499	0.00432
Up	ENSMUSG00000039533	Mmd2	4.76624	0.00441
Down	ENSMUSG00000027840	Wnt2b	-1.06503	0.0045
Up	ENSMUSG00000055489	Ano5	5.0311	0.0045
Up	ENSMUSG00000026576	Atp1b1	2.051	0.00459
Down	ENSMUSG00000015627	Gata5	-1.2902	0.00484
Up	ENSMUSG00000029603	Dtx1	2.06727	0.00486
Up	ENSMUSG00000039720	Got1l1	1.41158	0.00495
Up	ENSMUSG00000020599	Rgs9	2.0506	0.00502
Up	ENSMUSG00000038233	Fam198a	1.42979	0.00503
Up	ENSMUSG00000030800	Prss8	4.27109	0.00508
Up	GYLTL1B	NA	2.97493	0.0052
Up	ENSMUSG00000045394	Epcam	4.78556	0.00523
Down	ENSMUSG00000003863	Ppfia3	-1.20729	0.0053
Up	ENSMUSG00000060798	Intu	1.03519	0.00533
Up	ENSMUSG00000078439	Smim24	1.4393	0.00543
Up	ENSMUSG00000033161	Atp1a1	1.17461	0.00553
Down	ENSMUSG00000090122	Kcne1l	-1.56989	0.00555
Up	ENSMUSG00000030276	Ttll3	1.65088	0.00568
Up	ENSMUSG00000044244	Il20rb	1.26763	0.00568
Up	ENSMUSG00000035126	Wdr78	1.45599	0.00579
Up	ENSMUSG00000029822	Osbpl3	1.18791	0.00583
Up	9630028I04RIK	NA	1.29253	0.00586
Up	ENSMUSG00000004032	Gstm5	1.64221	0.00588
Up	ENSMUSG00000039542	Ncam1	1.47507	0.0059
Up	ENSMUSG00000038010	Ccdc138	1.11652	0.00591
Up	ENSMUSG00000040860	Crocc	1.52142	0.00607
Down	ENSMUSG00000061100	Retnla	-1.13775	0.00608
Up	ENSMUSG00000026259	Ngef	2.29012	0.00612
Up	ENSMUSG00000054252	Fgfr3	1.18339	0.00612
Up	ENSMUSG00000029032	Arhgef16	3.11337	0.00652
Down	ENSMUSG00000045392	Olfr1033	-1.36331	0.00662
Up	ENSMUSG00000040936	Ulk4	1.76666	0.00674
Up	ENSMUSG00000034177	Rnf43	3.37269	0.0069
Up	ENSMUSG00000045348	Nyap1	1.5201	0.0069
Up	ENSMUSG00000030110	Ret	1.14427	0.00709
Up	ENSMUSG00000073600	Prob1	1.95578	0.00712
Up	ENSMUSG00000045275	Lca5l	1.74263	0.00734
Up	ENSMUSG00000022237	Ankrd33b	1.00772	0.00743
Up	ENSMUSG00000022900	Ildr1	4.96892	0.00752
Up	ENSMUSG00000070803	Cited4	3.16348	0.00752
Up	ENSMUSG00000018849	Wwc1	2.89225	0.00753
Up	ENSMUSG00000024500	Ppp2r2b	2.04206	0.00756
Up	ENSMUSG00000031548	Sfrp1	1.32203	0.00756
Down	ENSMUSG00000025330	Padi4	-1.64317	0.00757
Up	ENSMUSG00000028328	Tmod1	1.32336	0.00771
Up	ENSMUSG00000050994	Adgb	1.0203	0.00776
Up	ENSMUSG00000012350	Ehf	4.73601	0.00779
Up	ENSMUSG00000041688	Amot	1.09089	0.00782
Up	ENSMUSG00000040183	Ankrd6	1.41042	0.00794
Up	ENSMUSG00000055809	Dnaaf3	1.2973	0.00806
Up	ENSMUSG00000042514	Klhl14	4.56663	0.0081
Up	ENSMUSG00000030688	Stard10	2.01348	0.0081
Up	ENSMUSG00000031438	Rnf128	4.12611	0.00828
Up	ENSMUSG00000042734	Ttc9	1.60161	0.00844
Up	ENSMUSG00000036411	9530077C05Rik	1.4727	0.00846
Up	ENSMUSG00000040938	Slc16a11	1.49423	0.0085
Up	ENSMUSG00000040929	Rfx3	1.20531	0.00859
Up	ENSMUSG00000037784	Dzip1l	1.33733	0.00887
Up	ENSMUSG00000002578	Ikzf4	1.60013	0.00912
Up	ENSMUSG00000047040	Prr15l	4.1676	0.00918
Up	ENSMUSG00000019779	Frk	1.40474	0.00974
Down	ENSMUSG00000031748	Gnao1	-1.01608	0.00989
Up	ENSMUSG00000036109	Mbnl3	1.06464	0.00989
Up	ENSMUSG00000033998	Kcnk1	4.19139	0.00993
Up	ENSMUSG00000024112	Cacna1h	2.63844	0.00994
Down	ENSMUSG00000035403	Crb2	-1.14921	0.0101
Up	ENSMUSG00000032420	Nt5e	1.59093	0.0101
Up	ENSMUSG00000030606	Hapln3	1.13391	0.0101
Up	ENSMUSG00000018569	Cldn7	4.0945	0.0102
Up	ENSMUSG00000021456	Fbp2	2.62543	0.011
Up	EPB4.1L4B	NA	2.32208	0.0112
Up	ENSMUSG00000023243	Kcnk5	1.75704	0.0112
Up	ENSMUSG00000008601	Rab25	4.7125	0.0113
Up	ENSMUSG00000033276	Stk36	1.30918	0.0113
Up	ENSMUSG00000018387	Shroom1	1.94695	0.0116
Up	ENSMUSG00000028542	Slc6a9	1.15125	0.0116
Up	ENSMUSG00000020155	Kcnmb1	2.6009	0.0118
Down	ENSMUSG00000035355	Kcnh4	-1.11133	0.012
Up	ENSMUSG00000000303	Cdh1	4.80065	0.0121
Up	ENSMUSG00000028943	Espn	1.96106	0.0121
Up	ENSMUSG00000032092	Mpzl2	1.97944	0.0123
Up	ENSMUSG00000019767	Ccdc170	1.71283	0.0123
Up	ENSMUSG00000073988	Ttpa	1.43957	0.0123
Up	ENSMUSG00000024737	Slc15a3	1.11456	0.0125
Up	ENSMUSG00000038879	Nipal2	2.06696	0.0127
Up	ENSMUSG00000031239	Itm2a	1.3361	0.0127
Up	ENSMUSG00000054320	Lrrc36	1.36303	0.0128
Up	ENSMUSG00000026358	Rgs1	2.03137	0.0129
Up	ENSMUSG00000031298	Adgrg2	1.8369	0.0129
Up	ENSMUSG00000020431	Adcy1	1.47237	0.0129
Up	ENSMUSG00000042367	Gjb3	2.50358	0.013
Up	ENSMUSG00000031504	Rab20	1.52949	0.0131
Up	ENSMUSG00000024665	Fads2	1.31456	0.0131
Down	ENSMUSG00000027875	Hmgcs2	-1.12069	0.0132
Up	ENSMUSG00000028488	Sh3gl2	3.50835	0.0132
Up	ENSMUSG00000021678	F2rl1	1.18858	0.0132
Up	ENSMUSG00000038370	Pcp4l1	2.17391	0.0133
Down	ENSMUSG00000032578	Cish	-1.80948	0.0134
Up	ENSMUSG00000016763	Scube1	3.72865	0.0135
Up	ENSMUSG00000022330	Osr2	1.51393	0.0135
Up	ENSMUSG00000004791	Pgf	1.21306	0.0135
Up	ENSMUSG00000068762	Gstm6	1.24321	0.0136
Up	ENSMUSG00000028919	Arhgef19	2.08715	0.0137
Up	ENSMUSG00000011171	Vipr2	1.05256	0.0138
Up	ENSMUSG00000006435	Neurl1a	1.58313	0.0142
Up	ENSMUSG00000032278	Paqr5	3.93166	0.0143
Up	ENSMUSG00000037738	Nek5	2.33803	0.0143
Up	ENSMUSG00000006930	Hap1	1.28351	0.0147
Up	ENSMUSG00000054889	Dsp	3.95076	0.0148
Up	ENSMUSG00000034917	Tjp3	3.02427	0.0148
Up	ENSMUSG00000038060	Dlec1	1.74922	0.0148
Down	ENSMUSG00000032181	Scg3	-1.08242	0.0149
Up	ENSMUSG00000020926	Adam11	1.5586	0.0149
Up	ENSMUSG00000027562	Car2	1.49525	0.0149
Down	ENSMUSG00000098882	Mir6392	-1.00227	0.0151
Up	ENSMUSG00000032068	Plet1	4.26856	0.0154
Up	ENSMUSG00000099655	2310034G01Rik	1.1065	0.0154
Down	ENSMUSG00000049313	Sorl1	-1.62434	0.0155
Down	ENSMUSG00000063011	Msln	-1.02605	0.0157
Up	ENSMUSG00000030222	Rerg	1.43342	0.0157
Up	ENSMUSG00000056648	Hoxb8	1.29239	0.0158
Up	ENSMUSG00000057897	Camk2b	1.76748	0.0163
Down	ENSMUSG00000042357	Gjb5	-1.10748	0.0165
Up	ENSMUSG00000010064	Slc38a3	1.84534	0.017
Up	ENSMUSG00000019312	Grb7	2.86328	0.0172
Up	ENSMUSG00000035352	Ccl12	1.6172	0.0172
Up	ENSMUSG00000025504	Eps8l2	1.61608	0.0172
Up	ENSMUSG00000004864	Mapk13	2.43623	0.0173
Down	ENSMUSG00000038725	Pkhd1l1	-1.16455	0.0174
Down	2010107G12RIK	NA	-1.2358	0.0177
Up	ENSMUSG00000000782	Tcf7	1.59921	0.0177
Up	ENSMUSG00000002204	Napsa	1.2784	0.0177
Up	ENSMUSG00000037703	Lzts3	1.21539	0.0178
Up	ENSMUSG00000058806	Col13a1	1.62319	0.0181
Up	ENSMUSG00000026649	Cfap126	1.0734	0.0187
Down	ENSMUSG00000062309	Rpp25	-1.05151	0.0189
Up	ENSMUSG00000003309	Ap1m2	5.17123	0.0189
Up	ENSMUSG00000021303	Gng4	1.6287	0.0189
Up	ENSMUSG00000041782	Lad1	4.46094	0.019
Down	ENSMUSG00000038112	AW551984	-1.48186	0.0191
Down	ENSMUSG00000010086	Rnf112	-1.02814	0.0194
Up	ENSMUSG00000019734	Tmc4	2.2479	0.0197
Up	ENSMUSG00000033966	Cdkl4	1.96415	0.0199
Up	ENSMUSG00000041809	Efhc1	1.24324	0.0202
Up	ENSMUSG00000039238	Zfp750	4.252	0.0203
Up	ENSMUSG00000041842	Fhdc1	1.44821	0.0205
Down	ENSMUSG00000006221	Hspb7	-1.67359	0.0207
Down	ENSMUSG00000025854	Fam20c	-1.40967	0.0213
Up	ENSMUSG00000056888	Glipr1	1.0878	0.0213
Up	ENSMUSG00000070465	Gm9696	1.40512	0.0216
Down	ENSMUSG00000028036	Ptgfr	-1.38701	0.0217
Up	ENSMUSG00000023032	Slc4a8	1.0939	0.0221
Up	ENSMUSG00000026479	Lamc2	1.79032	0.0222
Up	ENSMUSG00000040649	Rimklb	2.16861	0.0224
Up	ENSMUSG00000024521	Pmaip1	1.07326	0.0224
Down	ENSMUSG00000045875	Adra1a	-1.12635	0.0225
Up	ENSMUSG00000042109	Csdc2	1.23123	0.0229
Up	ENSMUSG00000061666	Gdpd1	1.0521	0.0229
Up	ENSMUSG00000057914	Cacnb2	1.05049	0.0229
Up	ENSMUSG00000027315	Spint1	3.36091	0.0231
Up	ENSMUSG00000035112	Wnk4	1.52166	0.0234
Down	ENSMUSG00000054162	Spock3	-1.39929	0.0248
Up	ENSMUSG00000042564	Fam227a	1.27779	0.0252
Up	ENSMUSG00000035458	Tnni3	1.13772	0.0252
Up	ENSMUSG00000037579	Kcnh3	1.79923	0.0259
Up	ENSMUSG00000018648	Dusp14	1.25709	0.0271
Up	ENSMUSG00000020175	Rab36	1.3577	0.0273
Down	ENSMUSG00000078670	Fam174b	-1.15948	0.0275
Up	ENSMUSG00000027253	Lrp4	1.20756	0.0276
Up	ENSMUSG00000034570	Inpp5j	1.66865	0.0283
Up	ENSMUSG00000018126	Baiap2l2	1.48791	0.0284
Up	ENSMUSG00000072066	6720489N17Rik	1.00126	0.029
Up	ENSMUSG00000024558	Mapk4	1.62307	0.0296
Up	ENSMUSG00000006764	Tph2	2.86869	0.03
Up	ENSMUSG00000028392	Bspry	3.12897	0.0313
Up	ENSMUSG00000021913	Ogdhl	1.75584	0.0318
Up	ENSMUSG00000040729	Cep126	1.2923	0.0319
Up	ENSMUSG00000038600	Atp6v0a4	1.28269	0.0319
Up	ENSMUSG00000028457	Atp8b5	1.29883	0.0323
Up	ENSMUSG00000026414	Tnnt2	3.30831	0.0324
Up	ENSMUSG00000032062	2310030G06Rik	1.11641	0.0332
Up	ENSMUSG00000040274	Cdk6	1.10388	0.0334
Up	ENSMUSG00000022756	Slc7a4	1.03781	0.0336
Up	ENSMUSG00000060716	Plekhh1	2.91506	0.0346
Down	ENSMUSG00000048814	Lonrf2	-1.05234	0.0354
Up	ENSMUSG00000023972	Ptk7	1.02577	0.0356
Up	ENSMUSG00000029049	Morn1	1.07595	0.0367
Up	ENSMUSG00000032373	Car12	2.22325	0.037
Up	ENSMUSG00000027359	Slc27a2	4.80761	0.0372
Up	ENSMUSG00000048644	Ctxn1	1.79319	0.0379
Up	ENSMUSG00000034171	Faah	1.51207	0.0385
Up	ENSMUSG00000018166	Erbb3	1.9782	0.0392
Up	ENSMUSG00000032204	Aqp9	1.46048	0.0392
Up	ENSMUSG00000060924	Csmd1	1.19586	0.0404
Up	ENSMUSG00000041351	Rap1gap	1.95179	0.0406
Up	ENSMUSG00000024186	Rgs11	1.84142	0.0412
Up	INADL	NA	1.29391	0.0412
Down	ENSMUSG00000057729	Prtn3	-1.0128	0.0413
Up	ENSMUSG00000021636	Marveld2	1.78765	0.0413
Up	ENSMUSG00000070802	Pnmal2	1.33643	0.0415
Up	ENSMUSG00000030030	1700003E16Rik	1.72986	0.0423
Up	ENSMUSG00000044393	Dsg2	4.37791	0.0424
Up	ENSMUSG00000003882	Il7r	1.21047	0.0428
Up	ENSMUSG00000113581	Dio3os	1.15539	0.0454
Up	ENSMUSG00000054342	Kcnn4	1.1078	0.0454
Up	ENSMUSG00000027797	Dclk1	1.00156	0.0458
Up	ENSMUSG00000029830	Svopl	1.02386	0.0462
Down	ENSMUSG00000034382	AI661453	-1.02467	0.0469
Up	ENSMUSG00000021090	Lrrc9	1.04744	0.0472
Up	ENSMUSG00000053646	Plxnb1	1.34054	0.0482
Down	ENSMUSG00000061540	Orm2	-1.22983	0.0485
Up	ENSMUSG00000000159	Igsf5	4.56224	0.0486
Up	ENSMUSG00000021991	Cacna2d3	1.1237	0.0501
Up	ENSMUSG00000042453	Reln	1.41056	0.0532
Up	ENSMUSG00000073424	Cyp4f15	4.4183	0.0536
Up	ENSMUSG00000028132	Tmem56	1.67413	0.0537
Up	ENSMUSG00000031150	Ccdc120	1.07148	0.0555
Up	ENSMUSG00000015968	Cacna1d	1.05352	0.0555
Down	ENSMUSG00000064147	Rab44	-1.10157	0.0567
Up	ENSMUSG00000025789	St8sia2	1.25648	0.0569
Up	ENSMUSG00000030789	Itgax	1.149	0.0576
Up	ENSMUSG00000026765	Lypd6b	1.13448	0.0577
Up	ENSMUSG00000027356	Fermt1	4.78576	0.0585
Up	ENSMUSG00000040728	Esrp1	3.46776	0.0606
Up	ENSMUSG00000023033	Scn8a	1.27109	0.0607
Up	ENSMUSG00000043969	Emx2	1.66157	0.0619
Up	ENSMUSG00000092021	Gbp11	1.13456	0.0659
Up	ENSMUSG00000049382	Krt8	2.18957	0.0666
Up	ENSMUSG00000035498	Cdcp1	3.98082	0.0678
Up	ENSMUSG00000029816	Gpnmb	1.63598	0.0684
Up	ENSMUSG00000029153	Ociad2	1.46578	0.0686
Up	ENSMUSG00000026638	Irf6	2.41099	0.0696
Up	ENSMUSG00000063354	Slc39a4	1.88228	0.0696
Up	ENSMUSG00000023274	Cd4	1.22199	0.07
Up	ENSMUSG00000048520	Fbxl13	1.51535	0.0702
Up	ENSMUSG00000023232	Serinc2	3.18045	0.0711
Up	ENSMUSG00000027376	Prom2	4.12268	0.0726
Up	ENSMUSG00000021750	Fam107a	1.13063	0.0739
Up	ENSMUSG00000064125	Prr36	1.18718	0.0762
Up	ENSMUSG00000033590	Myo5c	1.32272	0.078
Up	PVRL4	NA	1.59095	0.0782
Up	ENSMUSG00000027463	Slc52a3	1.04796	0.0783
Up	ENSMUSG00000078954	Arhgap8	1.12007	0.0796
Down	ENSMUSG00000031972	Acta1	-1.21149	0.0797
Down	ENSMUSG00000046961	Gpr156	-1.15934	0.0827
Up	ENSMUSG00000025576	Rbfox3	2.85544	0.0851
Up	ENSMUSG00000040856	Dlk1	1.06236	0.0885
Up	ENSMUSG00000006784	Ttc25	1.97871	0.0888
Up	ENSMUSG00000023043	Krt18	2.12783	0.0899
Up	ENSMUSG00000000093	Tbx2	1.30782	0.0899
Up	ENSMUSG00000020679	Hnf1b	4.61439	0.0923
Up	ENSMUSG00000049112	Oxtr	1.20464	0.0948
Down	ENSMUSG00000015854	Cd5l	-1.65135	0.0954
Up	ENSMUSG00000029999	Tgfa	1.29643	0.096
Up	ENSMUSG00000054065	Pkp3	1.41907	0.0966
Up	ENSMUSG00000003051	Elf3	4.53567	0.0975
Up	ENSMUSG00000074227	Spint2	1.22853	0.0981

## Sheet: Females
Regulation in KO	Ensembl ID	Symbol	log2 Fold Change	Adj.Pval
Up	ENSMUSG00000038932	Tcfl5	6.54536	2.83e-57
Up	ENSMUSG00000021209	Ppp4r4	2.05164	8.88e-37
Up	ENSMUSG00000044320	1700001O22Rik	3.34146	1.32e-22
Up	ENSMUSG00000032425	Zfp949	1.60737	1.97e-21
Up	ENSMUSG00000030162	Olr1	4.83818	1.07e-20
Up	ENSMUSG00000103332	Pcdhga2	2.10613	4.1e-20
Up	ENSMUSG00000034818	Celf5	2.77125	2.76e-19
Up	ENSMUSG00000103472	Pcdhga7	1.28105	4.11e-16
Down	ENSMUSG00000046056	Sbsn	-1.91633	4.17e-15
Up	ENSMUSG00000016194	Hsd11b1	2.07367	7.2e-15
Up	ENSMUSG00000034918	Cdhr2	4.42667	4.83e-14
Up	ENSMUSG00000073591	Pcdhb22	1.35151	6.7e-14
Up	ENSMUSG00000010651	Acaa1b	1.30123	7.36e-14
Up	ENSMUSG00000048416	Mlf1	3.69392	1.94e-12
Up	ENSMUSG00000033701	Acbd6	1.28414	2.33e-12
Down	ENSMUSG00000049152	Ugt3a2	-3.71486	1.69e-11
Down	ENSMUSG00000050064	Zfp697	-1.31914	1.8e-11
Down	ENSMUSG00000037086	Prr32	-3.85922	2.04e-11
Up	ENSMUSG00000031375	Bgn	1.26751	2.35e-11
Up	ENSMUSG00000021061	Sptb	1.75105	3.48e-11
Down	ENSMUSG00000036106	Prr5	-1.37996	1.32e-10
Down	ENSMUSG00000062609	Kcnj15	-2.24909	2.87e-10
Down	ENSMUSG00000073209	Klf14	-6.08392	3.6e-10
Down	ENSMUSG00000041930	Fam222a	-1.91359	2.61e-09
Up	ENSMUSG00000025277	Abhd6	1.08919	2.61e-09
Up	ENSMUSG00000021478	Drd1	3.12295	2.64e-09
Up	ENSMUSG00000087382	Ctcflos	1.08736	2.9e-08
Up	ENSMUSG00000020142	Slc1a4	1.51732	2.94e-08
Down	ENSMUSG00000025347	Mettl7b	-1.30781	3.87e-08
Down	ENSMUSG00000051225	Fam83a	-1.84478	2.38e-07
Down	ENSMUSG00000022181	C6	-2.12757	2.74e-07
Up	ENSMUSG00000045094	Arhgef37	1.33256	2.89e-07
Down	ENSMUSG00000062785	Kcnc3	-1.4761	4.01e-07
Up	ENSMUSG00000057715	A830018L16Rik	2.02004	8.35e-07
Down	ENSMUSG00000060402	Chst8	-1.97573	1.2e-06
Down	ENSMUSG00000024968	Rcor2	-1.24913	1.4e-06
Up	ENSMUSG00000003410	Elavl3	1.7423	2.17e-06
Down	ENSMUSG00000001773	Folh1	-1.83268	4.19e-06
Down	ENSMUSG00000024302	Dtna	-1.34844	4.2e-06
Down	ENSMUSG00000055027	Smyd1	-1.81215	6.32e-06
Up	ENSMUSG00000021696	Elovl7	2.75008	6.68e-06
Up	ENSMUSG00000104346	Pcdhga3	1.09614	7.63e-06
Down	ENSMUSG00000046215	Rprml	-1.50019	9.69e-06
Down	ENSMUSG00000020325	Fstl3	-1.3953	9.91e-06
Down	ENSMUSG00000057880	Abat	-1.77056	1.05e-05
Down	ENSMUSG00000041737	Tmem45b	-1.69281	1.67e-05
Up	ENSMUSG00000046415	B430212C06Rik	1.11099	3.3e-05
Down	ENSMUSG00000009281	Rarres2	-1.01772	3.5e-05
Up	ENSMUSG00000070465	Gm9696	2.71284	4.88e-05
Up	ENSMUSG00000053846	Lipg	2.18891	5.91e-05
Down	ENSMUSG00000023064	Sncg	-1.30048	6.81e-05
Up	ENSMUSG00000057246	BC051142	1.12791	7.43e-05
Down	ENSMUSG00000090122	Kcne1l	-2.51668	0.000116
Up	ENSMUSG00000066057	Gm1976	1.1664	0.000116
Down	ENSMUSG00000057751	Megf6	-1.09141	0.000121
Down	ENSMUSG00000037005	Xpnpep2	-1.2826	0.000135
Down	ENSMUSG00000041957	Pkp2	-1.08974	0.000135
Up	ENSMUSG00000030825	Hsd17b14	1.2634	0.00018
Down	ENSMUSG00000030708	Dnajb13	-1.61609	0.000209
Down	ENSMUSG00000027513	Pck1	-1.04108	0.000259
Down	ENSMUSG00000036136	Fam110c	-1.03935	0.000336
Down	ENSMUSG00000033966	Cdkl4	-3.3052	0.000396
Down	ENSMUSG00000057967	Fgf18	-1.09301	0.000432
Down	ENSMUSG00000027016	Zfp385b	-1.2218	0.000576
Up	ENSMUSG00000070407	Hs3st3b1	1.32096	0.00061
Down	ENSMUSG00000041794	Myrip	-1.29058	0.000651
Up	2810474O19RIK	NA	1.36534	0.000723
Up	ENSMUSG00000026950	Neb	1.1939	0.000783
Up	ENSMUSG00000029822	Osbpl3	1.61362	0.000805
Down	ENSMUSG00000021198	Unc79	-3.10372	0.000866
Down	ENSMUSG00000041559	Fmod	-1.15411	0.000866
Down	ENSMUSG00000030108	Slc6a13	-1.27804	0.00141
Up	ENSMUSG00000031725	Ces1f	1.3798	0.0016
Up	ENSMUSG00000030483	Cyp2b10	2.89744	0.00165
Down	ENSMUSG00000033208	S100b	-1.25183	0.00284
Down	ENSMUSG00000037994	Slc9b2	-1.23518	0.00306
Down	ENSMUSG00000027840	Wnt2b	-1.30712	0.00312
Up	ENSMUSG00000026765	Lypd6b	2.01354	0.00486
Up	ENSMUSG00000024561	Mbd1	1.03991	0.00509
Down	ENSMUSG00000030401	Rtn2	-1.00932	0.00519
Down	ENSMUSG00000027574	Nkain4	-1.10873	0.00529
Down	ENSMUSG00000079445	B3gnt7	-1.04673	0.006
Up	ENSMUSG00000056290	Ms4a4b	1.34821	0.0067
Up	ENSMUSG00000022747	St3gal6	1.0771	0.00674
Down	ENSMUSG00000023885	Thbs2	-1.40382	0.00715
Up	ENSMUSG00000116903	Gm19522	1.08931	0.00738
Down	ENSMUSG00000015354	Pcolce2	-1.23893	0.00741
Down	ENSMUSG00000031750	Il34	-1.00785	0.00747
Down	ENSMUSG00000102752	Gm7694	-1.17957	0.00851
Up	ENSMUSG00000025934	Gsta3	1.0339	0.00956
Down	ENSMUSG00000031137	Fgf13	-2.62138	0.00974
Down	ENSMUSG00000035916	Ptprq	-1.33426	0.00986
Up	ENSMUSG00000028766	Alpl	1.56264	0.00995
Down	ENSMUSG00000070473	Cldn3	-3.74177	0.01
Down	ENSMUSG00000028681	Ptch2	-1.59404	0.0103
Up	ENSMUSG00000026227	2810459M11Rik	1.399	0.0111
Up	ENSMUSG00000049580	Tsku	1.74858	0.0118
Down	ENSMUSG00000050931	Sgms2	-1.46989	0.0134
Down	ENSMUSG00000094910	D430019H16Rik	-1.51504	0.0142
Down	ENSMUSG00000018822	Sfrp5	-3.23628	0.0161
Up	METTL20	NA	1.09383	0.0167
Down	ENSMUSG00000048442	Smim5	-1.804	0.0173
Down	ENSMUSG00000056856	Jakmip3	-1.10515	0.0177
Down	ENSMUSG00000049281	Scn3b	-1.12779	0.0182
Up	ENSMUSG00000023274	Cd4	1.8765	0.0188
Up	ENSMUSG00000024827	Gldc	2.03127	0.0195
Down	ENSMUSG00000037224	Zfyve28	-1.43312	0.0202
Down	ENSMUSG00000024053	Emilin2	-1.05447	0.0243
Down	ENSMUSG00000104117	Gm20743	-1.18201	0.0251
Down	LPPR4	NA	-1.89339	0.0254
Down	ENSMUSG00000038473	Nos1ap	-1.1388	0.0262
Down	ENSMUSG00000025854	Fam20c	-1.71593	0.0266
Down	ENSMUSG00000061451	Tmem151a	-1.11743	0.0293
Down	ENSMUSG00000042757	Tmem108	-1.02943	0.0307
Down	ENSMUSG00000025461	Cd163l1	-1.0601	0.033
Down	ENSMUSG00000058153	Sez6l	-2.21483	0.0335
Down	ENSMUSG00000026387	Sctr	-1.14168	0.0353
Up	ENSMUSG00000058207	Serpina3k	2.12862	0.0353
Up	ENSMUSG00000034645	Zyg11a	1.22418	0.036
Up	ENSMUSG00000021922	Itih4	1.28055	0.0367
Down	ENSMUSG00000067235	H2-Q10	-1.80171	0.037
Down	ENSMUSG00000046844	Vat1l	-1.44425	0.037
Down	ENSMUSG00000030905	Crym	-1.1492	0.0375
Down	ENSMUSG00000025105	Bnc1	-1.10567	0.0382
Down	ENSMUSG00000045667	Smtnl2	-1.11106	0.0386
Up	ENSMUSG00000021388	Aspn	1.2053	0.0409
Down	ENSMUSG00000031144	Syp	-1.15547	0.0411
Down	ENSMUSG00000039037	St6galnac5	-1.01048	0.0412
Down	ENSMUSG00000020173	Cobl	-1.20914	0.0421
Up	ENSMUSG00000063142	Kcnma1	1.14135	0.0424
Down	ENSMUSG00000049313	Sorl1	-1.78215	0.044
Down	ENSMUSG00000037406	Htra4	-1.26123	0.044
Down	ENSMUSG00000019856	Fam184a	-1.10696	0.044
Down	ENSMUSG00000063354	Slc39a4	-2.59085	0.0478
Down	ENSMUSG00000031344	Gabrq	-1.1792	0.0509
Up	ENSMUSG00000038295	Atg9b	1.06324	0.0519
Up	ENSMUSG00000035226	Rims4	1.02135	0.0568
Up	ENSMUSG00000036109	Mbnl3	1.05359	0.0574
Up	ENSMUSG00000038754	Elovl3	3.16312	0.0576
Down	ENSMUSG00000053522	Lgals7	-1.22235	0.0588
Up	ENSMUSG00000092021	Gbp11	1.49457	0.0588
Down	ENSMUSG00000042985	Upk3b	-1.02406	0.0604
Down	ENSMUSG00000004698	Hdac9	-1.00331	0.0682
Down	ENSMUSG00000063011	Msln	-1.05022	0.0743
Up	ENSMUSG00000037280	Galnt6	1.8953	0.0743
Up	ENSMUSG00000019880	Rspo3	1.76893	0.0792
Down	ENSMUSG00000039903	Eva1c	-1.24691	0.0813
Up	ENSMUSG00000027797	Dclk1	1.16634	0.0881
Up	ENSMUSG00000000263	Glra1	1.05903	0.0881
Up	ENSMUSG00000097113	Gm19705	1.0507	0.0963
