# Supplementary material for: Deletion of Trim28 in committed adipocytes promotes obesity but preserves glucose tolerance
Source: Nat Commun. 2021 Jan 4;12:74. doi: 10.1038/s41467-020-20434-3 (PMC7782476; doi:10.1038/s41467-020-20434-3)
Supplement: Supplementary file 7 — Supplementary Data 4 [file 41467_2020_20434_MOESM7_ESM.xlsx]

## Sheet: KLF14 string_interactions
#node1	node2	node1_string_internal_id	node2_string_internal_id	node1_external_id	node2_external_id	neighborhood_on_chromosome	gene_fusion	phylogenetic_cooccurrence	homology	coexpression	experimentally_determined_interaction	database_annotated	automated_textmining	combined_score
COPZ1	COPB1	4450281	4434113	9606.ENSP00000449270	9606.ENSP00000249923	0	0	0	0	0.362	0.977	0.9	0.895	0.999
CDC20	PLK1	4443940	4437632	9606.ENSP00000361540	9606.ENSP00000300093	0	0	0	0	0.981	0.994	0.9	0.912	0.999
CDK1	KIF11	4446389	4434801	9606.ENSP00000378699	9606.ENSP00000260731	0	0	0	0	0.988	0.457	0	0.901	0.999
COPB2	ARCN1	4440101	4435360	9606.ENSP00000329419	9606.ENSP00000264028	0	0	0	0	0.854	0.983	0.9	0.872	0.999
IGF1	IGF1R	4437883	4435797	9606.ENSP00000302665	9606.ENSP00000268035	0	0	0	0	0	0.974	0.9	0.974	0.999
SHC1	GRB2	4448165	4446042	9606.ENSP00000401303	9606.ENSP00000376345	0	0	0	0	0.061	0.994	0.9	0.979	0.999
COPB2	COPE	4440101	4435143	9606.ENSP00000329419	9606.ENSP00000262812	0	0	0	0	0.455	0.984	0.9	0.903	0.999
PTPN11	IRS1	4441096	4438085	9606.ENSP00000340944	9606.ENSP00000304895	0	0	0	0	0	0.974	0.9	0.781	0.999
COPG1	COPE	4439732	4435143	9606.ENSP00000325002	9606.ENSP00000262812	0	0	0	0	0.325	0.96	0.9	0.677	0.999
COPG2	COPA	4448227	4443021	9606.ENSP00000402346	9606.ENSP00000357048	0	0	0	0	0.808	0.98	0.9	0.445	0.999
ARCN1	COPE	4435360	4435143	9606.ENSP00000264028	9606.ENSP00000262812	0	0	0	0	0.202	0.984	0.9	0.706	0.999
COPA	COPB2	4443021	4440101	9606.ENSP00000357048	9606.ENSP00000329419	0	0	0	0.678	0.915	0.987	0.9	0.82	0.999
NCOA1	CREBBP	4447214	4435065	9606.ENSP00000385216	9606.ENSP00000262367	0	0	0	0	0.061	0.979	0.9	0.671	0.999
COPG1	COPB1	4439732	4434113	9606.ENSP00000325002	9606.ENSP00000249923	0	0	0	0	0.834	0.965	0.9	0.844	0.999
COPB2	COPB1	4440101	4434113	9606.ENSP00000329419	9606.ENSP00000249923	0	0	0	0	0.923	0.982	0.9	0.891	0.999
COPZ1	COPA	4450281	4443021	9606.ENSP00000449270	9606.ENSP00000357048	0	0	0	0	0.379	0.971	0.9	0.833	0.999
NCOR2	HDAC3	4447065	4437918	9606.ENSP00000384018	9606.ENSP00000302967	0	0	0	0	0.063	0.973	0.9	0.738	0.999
COPA	ARCN1	4443021	4435360	9606.ENSP00000357048	9606.ENSP00000264028	0	0	0	0	0.696	0.983	0.9	0.746	0.999
PTPN1	IGF1R	4443784	4435797	9606.ENSP00000360683	9606.ENSP00000268035	0	0	0	0	0.062	0.973	0.9	0.656	0.999
TP53	EP300	4435880	4435224	9606.ENSP00000269305	9606.ENSP00000263253	0	0	0	0	0	0.957	0.9	0.845	0.999
COPG2	COPB2	4448227	4440101	9606.ENSP00000402346	9606.ENSP00000329419	0	0	0	0	0.521	0.971	0.9	0.756	0.999
COPZ1	COPG2	4450281	4448227	9606.ENSP00000449270	9606.ENSP00000402346	0	0	0	0	0.189	0.961	0.9	0.729	0.999
TPX2	AURKA	4437665	4432988	9606.ENSP00000300403	9606.ENSP00000216911	0	0	0	0	0.952	0.982	0.9	0.886	0.999
CDK1	CDC20	4446389	4443940	9606.ENSP00000378699	9606.ENSP00000361540	0	0	0	0	0.982	0.82	0.9	0.933	0.999
COPZ1	ARCN1	4450281	4435360	9606.ENSP00000449270	9606.ENSP00000264028	0	0	0	0	0.272	0.994	0.9	0.87	0.999
AKT1	MTOR	4450372	4442490	9606.ENSP00000451828	9606.ENSP00000354558	0	0	0	0	0.08	0.872	0.9	0.972	0.999
IL2RA	IL2	4445295	4433376	9606.ENSP00000369293	9606.ENSP00000226730	0	0	0	0	0.065	0.87	0.9	0.968	0.999
COPA	COPB1	4443021	4434113	9606.ENSP00000357048	9606.ENSP00000249923	0	0	0	0	0.925	0.983	0.9	0.714	0.999
COPA	COPG1	4443021	4439732	9606.ENSP00000357048	9606.ENSP00000325002	0	0	0	0	0.831	0.979	0.9	0.576	0.999
SUDS3	SIN3A	4450098	4446352	9606.ENSP00000443988	9606.ENSP00000378402	0	0	0	0	0.184	0.96	0.9	0.835	0.999
CDC20	AURKA	4443940	4432988	9606.ENSP00000361540	9606.ENSP00000216911	0	0	0	0	0.977	0.379	0.9	0.743	0.999
COPG1	ARCN1	4439732	4435360	9606.ENSP00000325002	9606.ENSP00000264028	0	0	0	0	0.602	0.979	0.9	0.838	0.999
COPZ1	COPG1	4450281	4439732	9606.ENSP00000449270	9606.ENSP00000325002	0	0	0	0	0.249	0.957	0.9	0.809	0.999
COPG2	COPB1	4448227	4434113	9606.ENSP00000402346	9606.ENSP00000249923	0	0	0	0	0.794	0.959	0.9	0.733	0.999
INS	INSR	4446661	4437994	9606.ENSP00000380432	9606.ENSP00000303830	0	0	0	0	0	0.974	0.9	0.902	0.999
MTOR	RPS6KB1	4442490	4433324	9606.ENSP00000354558	9606.ENSP00000225577	0	0	0	0	0.062	0.974	0.9	0.98	0.999
ARCN1	COPB1	4435360	4434113	9606.ENSP00000264028	9606.ENSP00000249923	0	0	0	0	0.894	0.987	0.9	0.872	0.999
CDK1	AURKA	4446389	4432988	9606.ENSP00000378699	9606.ENSP00000216911	0	0	0.424	0.755	0.965	0.88	0.9	0.817	0.999
COPZ1	COPB2	4450281	4440101	9606.ENSP00000449270	9606.ENSP00000329419	0	0	0	0	0.382	0.978	0.9	0.905	0.999
COPB2	COPG1	4440101	4439732	9606.ENSP00000329419	9606.ENSP00000325002	0	0	0	0	0.643	0.975	0.9	0.865	0.999
COPE	COPB1	4435143	4434113	9606.ENSP00000262812	9606.ENSP00000249923	0	0	0	0	0.59	0.982	0.9	0.774	0.999
COPA	COPE	4443021	4435143	9606.ENSP00000357048	9606.ENSP00000262812	0	0	0	0	0.337	0.987	0.9	0.887	0.999
PPARG	PPARGC1A	4436745	4435507	9606.ENSP00000287820	9606.ENSP00000264867	0	0	0	0	0	0.974	0.9	0.8	0.999
CEP152	PLK4	4445475	4435965	9606.ENSP00000370337	9606.ENSP00000270861	0	0	0	0	0.202	0.902	0.9	0.962	0.999
TP53	CREBBP	4435880	4435065	9606.ENSP00000269305	9606.ENSP00000262367	0	0	0	0	0	0.965	0.9	0.839	0.999
IRS1	INSR	4438085	4437994	9606.ENSP00000304895	9606.ENSP00000303830	0	0	0	0	0.061	0.939	0.9	0.862	0.999
PTPN1	INSR	4443784	4437994	9606.ENSP00000360683	9606.ENSP00000303830	0	0	0	0	0.062	0.972	0.9	0.418	0.998
COPZ1	COPE	4450281	4435143	9606.ENSP00000449270	9606.ENSP00000262812	0	0	0	0	0.339	0.734	0.9	0.936	0.998
SIN3A	HDAC1	4446352	4444211	9606.ENSP00000378402	9606.ENSP00000362649	0	0	0	0	0.247	0.886	0.9	0.815	0.998
NCOA2	PPARG	4448095	4436745	9606.ENSP00000399968	9606.ENSP00000287820	0	0	0	0	0.062	0.974	0.9	0.356	0.998
SIN3A	MXD1	4446352	4435437	9606.ENSP00000378402	9606.ENSP00000264444	0	0	0	0	0.063	0.986	0.9	0.25	0.998
CDK1	PLK1	4446389	4437632	9606.ENSP00000378699	9606.ENSP00000300093	0	0	0	0.627	0.963	0.267	0.9	0.961	0.998
PPARG	CREBBP	4436745	4435065	9606.ENSP00000287820	9606.ENSP00000262367	0	0	0	0	0	0.974	0.9	0.364	0.998
PRC1	PLK1	4446249	4437632	9606.ENSP00000377793	9606.ENSP00000300093	0	0	0	0	0.918	0.379	0.9	0.653	0.998
INS	IGF1R	4446661	4435797	9606.ENSP00000380432	9606.ENSP00000268035	0	0	0	0	0	0.84	0.8	0.949	0.998
TCF7L2	CTNNB1	4443308	4441426	9606.ENSP00000358404	9606.ENSP00000344456	0	0	0	0	0	0.827	0.9	0.926	0.998
SIN3A	PHF12	4446352	4440143	9606.ENSP00000378402	9606.ENSP00000329933	0	0	0	0	0.108	0.974	0.9	0.437	0.998
PLK1	AURKA	4437632	4432988	9606.ENSP00000300093	9606.ENSP00000216911	0	0	0	0.749	0.947	0.594	0.9	0.917	0.998
NCOA1	PPARG	4447214	4436745	9606.ENSP00000385216	9606.ENSP00000287820	0	0	0	0	0	0.974	0.9	0.583	0.998
RXRA	PPARG	4449061	4436745	9606.ENSP00000419692	9606.ENSP00000287820	0	0	0	0.694	0.061	0.961	0.9	0.821	0.997
CDK1	TPX2	4446389	4437665	9606.ENSP00000378699	9606.ENSP00000300403	0	0	0	0	0.925	0	0.9	0.721	0.997
RXRA	NCOR2	4449061	4447065	9606.ENSP00000419692	9606.ENSP00000384018	0	0	0	0	0.083	0.96	0.9	0.378	0.997
RXRA	NCOA2	4449061	4448095	9606.ENSP00000419692	9606.ENSP00000399968	0	0	0	0	0.061	0.963	0.9	0.458	0.997
KCNE1	KCNQ1	4440773	4432663	9606.ENSP00000337255	9606.ENSP00000155840	0	0	0	0	0.062	0.379	0.9	0.961	0.997
FOXP3	CTLA4	4444690	4438004	9606.ENSP00000365380	9606.ENSP00000303939	0	0	0	0	0.088	0.268	0.9	0.961	0.997
INSR	IGF1	4437994	4437883	9606.ENSP00000303830	9606.ENSP00000302665	0	0	0	0	0	0.971	0.8	0.663	0.997
CEP192	PLK4	4449404	4435965	9606.ENSP00000427550	9606.ENSP00000270861	0	0	0	0	0.092	0.877	0.9	0.819	0.997
KIF20A	PLK1	4446341	4437632	9606.ENSP00000378356	9606.ENSP00000300093	0	0	0	0	0.802	0.293	0.9	0.871	0.997
SIN3A	ARID4B	4446352	4435390	9606.ENSP00000378402	9606.ENSP00000264183	0	0	0	0	0.13	0.913	0.9	0.749	0.997
HDAC2	SIN3A	4449546	4446352	9606.ENSP00000430432	9606.ENSP00000378402	0	0	0	0	0.091	0.886	0.9	0.776	0.997
FOXP3	IL2	4444690	4433376	9606.ENSP00000365380	9606.ENSP00000226730	0	0	0	0	0	0.472	0.9	0.958	0.997
CENPJ	CEP152	4445612	4445475	9606.ENSP00000371308	9606.ENSP00000370337	0	0	0	0	0.143	0.472	0.9	0.943	0.997
IRS1	IGF1R	4438085	4435797	9606.ENSP00000304895	9606.ENSP00000268035	0	0	0	0	0.06	0.71	0.9	0.923	0.997
INS	IRS1	4446661	4438085	9606.ENSP00000380432	9606.ENSP00000304895	0	0	0	0	0	0	0.9	0.971	0.997
AKT1	CTNNB1	4450372	4441426	9606.ENSP00000451828	9606.ENSP00000344456	0	0	0	0	0.083	0.444	0.9	0.959	0.997
SIN3A	NCOR1	4446352	4435844	9606.ENSP00000378402	9606.ENSP00000268712	0	0	0	0	0.206	0.793	0.9	0.867	0.997
RXRA	NCOA1	4449061	4447214	9606.ENSP00000419692	9606.ENSP00000385216	0	0	0	0	0	0.962	0.9	0.459	0.997
COPG2	COPE	4448227	4435143	9606.ENSP00000402346	9606.ENSP00000262812	0	0	0	0	0.147	0.955	0.9	0.441	0.997
AKT1	INS	4450372	4446661	9606.ENSP00000451828	9606.ENSP00000380432	0	0	0	0	0	0.262	0.9	0.967	0.997
KIF20A	KIF11	4446341	4434801	9606.ENSP00000378356	9606.ENSP00000260731	0	0	0	0.58	0.966	0	0.9	0.715	0.997
PLK1	KIF11	4437632	4434801	9606.ENSP00000300093	9606.ENSP00000260731	0	0	0	0	0.962	0.185	0	0.89	0.996
KIF4A	KIF11	4444386	4434801	9606.ENSP00000363524	9606.ENSP00000260731	0	0	0	0.649	0.949	0	0.9	0.783	0.996
CTNNB1	AXIN2	4441426	4437876	9606.ENSP00000344456	9606.ENSP00000302625	0	0	0	0	0.062	0.668	0.9	0.896	0.996
SIN3A	SAP30	4446352	4437294	9606.ENSP00000378402	9606.ENSP00000296504	0	0	0	0	0.085	0.871	0.9	0.75	0.996
IRS1	RPS6KB1	4438085	4433324	9606.ENSP00000304895	9606.ENSP00000225577	0	0	0	0	0	0.409	0.9	0.946	0.996
CEP152	CEP63	4445475	4440709	9606.ENSP00000370337	9606.ENSP00000336524	0	0	0	0	0.061	0.399	0.9	0.948	0.996
PLK4	CEP135	4435965	4434539	9606.ENSP00000270861	9606.ENSP00000257287	0	0	0	0	0.104	0.341	0.9	0.946	0.996
CENPJ	CEP135	4445612	4434539	9606.ENSP00000371308	9606.ENSP00000257287	0	0	0	0	0.188	0.472	0.9	0.932	0.996
CEP152	CEP135	4445475	4434539	9606.ENSP00000370337	9606.ENSP00000257287	0	0	0	0	0.175	0.455	0.9	0.93	0.996
NFATC2	FOXP3	4446486	4444690	9606.ENSP00000379330	9606.ENSP00000365380	0	0	0	0	0.08	0.889	0.9	0.705	0.996
TPX2	PLK1	4437665	4437632	9606.ENSP00000300403	9606.ENSP00000300093	0	0	0	0	0.869	0	0.9	0.711	0.995
HDAC3	NCOR1	4437918	4435844	9606.ENSP00000302967	9606.ENSP00000268712	0	0	0	0	0.102	0.828	0.9	0.77	0.995
NCOA1	EP300	4447214	4435224	9606.ENSP00000385216	9606.ENSP00000263253	0	0	0	0	0.062	0.862	0.9	0.671	0.995
NCOR2	SIN3A	4447065	4446352	9606.ENSP00000384018	9606.ENSP00000378402	0	0	0	0	0.167	0.791	0.9	0.788	0.995
CENPJ	PLK4	4445612	4435965	9606.ENSP00000371308	9606.ENSP00000270861	0	0	0	0	0.172	0.455	0.9	0.918	0.995
KIF20A	KIF4A	4446341	4444386	9606.ENSP00000378356	9606.ENSP00000363524	0	0	0	0.579	0.936	0.132	0.9	0.784	0.995
SPTSSA	SPTLC1	4437462	4435105	9606.ENSP00000298130	9606.ENSP00000262554	0	0	0	0	0	0.328	0.9	0.934	0.995
TP53	AURKA	4435880	4432988	9606.ENSP00000269305	9606.ENSP00000216911	0	0	0	0	0.095	0.379	0.9	0.931	0.995
MAPK8	TP53	4446429	4435880	9606.ENSP00000378974	9606.ENSP00000269305	0	0	0	0	0	0.472	0.9	0.915	0.995
CDC20	KIF11	4443940	4434801	9606.ENSP00000361540	9606.ENSP00000260731	0	0	0	0	0.981	0.26	0	0.656	0.995
COPG2	ARCN1	4448227	4435360	9606.ENSP00000402346	9606.ENSP00000264028	0	0	0	0	0.524	0.758	0.9	0.666	0.995
INS	IRS2	4446661	4444641	9606.ENSP00000380432	9606.ENSP00000365016	0	0	0	0	0	0	0.9	0.945	0.994
INSR	IGF1R	4437994	4435797	9606.ENSP00000303830	9606.ENSP00000268035	0	0	0	0.957	0.062	0.974	0.8	0.869	0.994
NCOR2	HDAC1	4447065	4444211	9606.ENSP00000384018	9606.ENSP00000362649	0	0	0	0	0.063	0.8	0.9	0.762	0.994
ADIPOQ	PPARG	4447630	4436745	9606.ENSP00000389814	9606.ENSP00000287820	0	0	0	0	0.063	0	0.9	0.943	0.994
SIN3A	ING2	4446352	4438295	9606.ENSP00000378402	9606.ENSP00000307183	0	0	0	0	0.062	0.863	0.9	0.648	0.994
KIF11	AURKA	4434801	4432988	9606.ENSP00000260731	9606.ENSP00000216911	0	0	0	0	0.94	0.482	0	0.831	0.994
ING2	SAP30	4438295	4437294	9606.ENSP00000307183	9606.ENSP00000296504	0	0	0	0	0.062	0.823	0.9	0.73	0.994
CEP192	AURKA	4449404	4432988	9606.ENSP00000427550	9606.ENSP00000216911	0	0	0	0	0.064	0.89	0.9	0.518	0.994
STIL	PLK4	4443830	4435965	9606.ENSP00000360944	9606.ENSP00000270861	0	0	0	0	0.688	0.87	0	0.864	0.994
KIF20A	PRC1	4446341	4446249	9606.ENSP00000378356	9606.ENSP00000377793	0	0	0	0	0.892	0.182	0.9	0.468	0.994
JAK2	SOCS3	4445579	4440175	9606.ENSP00000371067	9606.ENSP00000330341	0	0	0	0	0.062	0.472	0.9	0.906	0.994
AKT1	TP53	4450372	4435880	9606.ENSP00000451828	9606.ENSP00000269305	0	0	0	0	0.054	0.147	0.9	0.941	0.994
INS	IGF1	4446661	4437883	9606.ENSP00000380432	9606.ENSP00000302665	0	0	0	0	0	0	0.8	0.971	0.994
COPZ2	ARCN1	4451516	4435360	9606.ENSP00000480707	9606.ENSP00000264028	0	0	0	0	0.158	0.816	0.9	0.704	0.994
KCNE2	KCNQ1	4436854	4432663	9606.ENSP00000290310	9606.ENSP00000155840	0	0	0	0	0	0.379	0.9	0.907	0.993
JAK2	PTPN1	4445579	4443784	9606.ENSP00000371067	9606.ENSP00000360683	0	0	0	0	0.062	0.522	0.9	0.863	0.993
SPTLC3	SPTSSA	4446878	4437462	9606.ENSP00000381968	9606.ENSP00000298130	0	0	0	0	0	0.328	0.9	0.909	0.993
IRS2	IGF1R	4444641	4435797	9606.ENSP00000365016	9606.ENSP00000268035	0	0	0	0	0	0.543	0.9	0.867	0.993
COPG2	COPG1	4448227	4439732	9606.ENSP00000402346	9606.ENSP00000325002	0	0	0	0.981	0	0.936	0.9	0.556	0.993
FOXP3	TNFRSF18	4444690	4439995	9606.ENSP00000365380	9606.ENSP00000328207	0	0	0	0	0.065	0.26	0.9	0.916	0.993
HDAC1	NCOR1	4444211	4435844	9606.ENSP00000362649	9606.ENSP00000268712	0	0	0	0	0.105	0.718	0.9	0.786	0.993
CCP110	PLK4	4445545	4435965	9606.ENSP00000370803	9606.ENSP00000270861	0	0	0	0	0.107	0.123	0.9	0.922	0.993
TPX2	KIF11	4437665	4434801	9606.ENSP00000300403	9606.ENSP00000260731	0	0	0	0	0.949	0	0	0.872	0.993
SPTLC3	SPTSSB	4446878	4442212	9606.ENSP00000381968	9606.ENSP00000352097	0	0	0	0	0.061	0.328	0.9	0.909	0.993
SPTSSB	SPTLC1	4442212	4435105	9606.ENSP00000352097	9606.ENSP00000262554	0	0	0	0	0	0.328	0.9	0.911	0.993
HDAC2	NCOR2	4449546	4447065	9606.ENSP00000430432	9606.ENSP00000384018	0	0	0	0	0.063	0.8	0.9	0.684	0.993
SAP130	ARID4B	4442035	4435390	9606.ENSP00000350333	9606.ENSP00000264183	0	0	0	0	0.062	0.936	0.9	0	0.993
HDAC2	NCOR1	4449546	4435844	9606.ENSP00000430432	9606.ENSP00000268712	0	0	0	0	0.093	0.718	0.9	0.751	0.992
SH2B2	IRS1	4449939	4438085	9606.ENSP00000440273	9606.ENSP00000304895	0	0	0	0	0.061	0.786	0.9	0.655	0.992
PIK3R1	SHC1	4449428	4448165	9606.ENSP00000428056	9606.ENSP00000401303	0	0	0	0	0	0.877	0.9	0.423	0.992
JAK2	PTPN11	4445579	4441096	9606.ENSP00000371067	9606.ENSP00000340944	0	0	0	0	0.062	0.525	0.9	0.849	0.992
PIK3R1	IRS1	4449428	4438085	9606.ENSP00000428056	9606.ENSP00000304895	0	0	0	0	0	0.66	0.9	0.796	0.992
GRB2	IRS1	4446042	4438085	9606.ENSP00000376345	9606.ENSP00000304895	0	0	0	0	0	0.573	0.9	0.844	0.992
SUDS3	HDAC1	4450098	4444211	9606.ENSP00000443988	9606.ENSP00000362649	0	0	0	0	0.171	0.787	0.9	0.63	0.992
TCF7L2	EP300	4443308	4435224	9606.ENSP00000358404	9606.ENSP00000263253	0	0	0	0	0.098	0.826	0.9	0.589	0.992
PRC1	KIF11	4446249	4434801	9606.ENSP00000377793	9606.ENSP00000260731	0	0	0	0	0.965	0.267	0	0.729	0.992
IRS1	IGF1	4438085	4437883	9606.ENSP00000304895	9606.ENSP00000302665	0	0	0	0	0	0	0.9	0.927	0.992
IGF1	EGF	4437883	4435570	9606.ENSP00000302665	9606.ENSP00000265171	0	0	0	0	0	0	0.9	0.926	0.992
AKT1	RPS6KB1	4450372	4433324	9606.ENSP00000451828	9606.ENSP00000225577	0	0	0.383	0.856	0.183	0.892	0.9	0.971	0.992
CENPJ	CCP110	4445612	4445545	9606.ENSP00000371308	9606.ENSP00000370803	0	0	0	0	0.062	0.455	0.9	0.875	0.992
CDK1	KIF20A	4446389	4446341	9606.ENSP00000378699	9606.ENSP00000378356	0	0	0	0	0.963	0.157	0	0.734	0.991
INS	EGF	4446661	4435570	9606.ENSP00000380432	9606.ENSP00000265171	0	0	0	0	0	0	0.8	0.957	0.991
CCP110	CEP135	4445545	4434539	9606.ENSP00000370803	9606.ENSP00000257287	0	0	0	0	0.124	0.124	0.9	0.904	0.991
INS	PTPN1	4446661	4443784	9606.ENSP00000380432	9606.ENSP00000360683	0	0	0	0	0	0	0.9	0.914	0.991
PRC1	KIF14	4446249	4442863	9606.ENSP00000377793	9606.ENSP00000356319	0	0	0	0	0.797	0.185	0.9	0.555	0.991
SUDS3	SAP30	4450098	4437294	9606.ENSP00000443988	9606.ENSP00000296504	0	0	0	0	0.108	0.622	0.9	0.786	0.991
SIN3A	SAP130	4446352	4442035	9606.ENSP00000378402	9606.ENSP00000350333	0	0	0	0	0.234	0.854	0.9	0.305	0.991
HDAC1	EP300	4444211	4435224	9606.ENSP00000362649	9606.ENSP00000263253	0	0	0	0	0.064	0.595	0.9	0.809	0.991
LEP	PPARG	4438805	4436745	9606.ENSP00000312652	9606.ENSP00000287820	0	0	0	0	0.061	0	0.9	0.915	0.991
RXRA	CREBBP	4449061	4435065	9606.ENSP00000419692	9606.ENSP00000262367	0	0	0	0	0.102	0.884	0.9	0.256	0.991
PPARG	FABP4	4436745	4434459	9606.ENSP00000287820	9606.ENSP00000256104	0	0	0	0	0.087	0.064	0.9	0.915	0.991
SHC1	PIK3R2	4448165	4433214	9606.ENSP00000401303	9606.ENSP00000222254	0	0	0	0	0	0.874	0.9	0.295	0.99
CENPJ	STIL	4445612	4443830	9606.ENSP00000371308	9606.ENSP00000360944	0	0	0	0	0.102	0.867	0	0.923	0.99
PPARG	EP300	4436745	4435224	9606.ENSP00000287820	9606.ENSP00000263253	0	0	0	0	0	0.847	0.9	0.443	0.99
TP53	MAPK14	4435880	4433482	9606.ENSP00000269305	9606.ENSP00000229795	0	0	0	0	0	0.472	0.9	0.837	0.99
EP300	CREBBP	4435224	4435065	9606.ENSP00000263253	9606.ENSP00000262367	0	0	0	0.957	0.847	0.379	0.9	0.936	0.99
HDAC1	TP53	4444211	4435880	9606.ENSP00000362649	9606.ENSP00000269305	0	0	0	0	0.052	0.716	0.9	0.689	0.99
AKT1	PIK3R1	4450372	4449428	9606.ENSP00000451828	9606.ENSP00000428056	0	0	0	0	0.062	0.447	0.9	0.835	0.99
SPTLC3	SPTLC1	4446878	4435105	9606.ENSP00000381968	9606.ENSP00000262554	0	0	0.441	0.713	0.266	0.813	0.9	0.952	0.99
PTPN1	IRS1	4443784	4438085	9606.ENSP00000360683	9606.ENSP00000304895	0	0	0	0	0	0.525	0.9	0.809	0.99
MTOR	IRS1	4442490	4438085	9606.ENSP00000354558	9606.ENSP00000304895	0	0	0	0	0	0.454	0.9	0.833	0.99
SOCS3	LEP	4440175	4438805	9606.ENSP00000330341	9606.ENSP00000312652	0	0	0	0	0.062	0	0.9	0.901	0.989
SHC1	IRS1	4448165	4438085	9606.ENSP00000401303	9606.ENSP00000304895	0	0	0	0	0	0.379	0.9	0.84	0.989
GCG	LEP	4447518	4438805	9606.ENSP00000387662	9606.ENSP00000312652	0	0	0	0	0	0	0.9	0.9	0.989
KCNE3	KCNQ1	4438602	4432663	9606.ENSP00000310557	9606.ENSP00000155840	0	0	0	0	0.138	0	0.9	0.888	0.989
RXRA	NCOR1	4449061	4435844	9606.ENSP00000419692	9606.ENSP00000268712	0	0	0	0	0.082	0.825	0.9	0.44	0.989
ADIPOQ	FABP4	4447630	4434459	9606.ENSP00000389814	9606.ENSP00000256104	0	0	0	0	0.186	0	0.9	0.879	0.989
CEP63	CEP135	4440709	4434539	9606.ENSP00000336524	9606.ENSP00000257287	0	0	0	0	0.061	0	0.9	0.896	0.989
ING2	SAP30L	4438295	4437365	9606.ENSP00000307183	9606.ENSP00000297109	0	0	0	0	0.061	0.823	0.9	0.424	0.989
GRB2	PTPN11	4446042	4441096	9606.ENSP00000376345	9606.ENSP00000340944	0	0	0	0.633	0.095	0.829	0.9	0.959	0.989
PLK4	AURKA	4435965	4432988	9606.ENSP00000270861	9606.ENSP00000216911	0	0	0	0.81	0.812	0.342	0.9	0.66	0.988
PGM3	GNPNAT1	4449336	4432955	9606.ENSP00000425809	9606.ENSP00000216410	0.046	0	0	0	0.189	0	0.9	0.87	0.988
CEBPB	PPARG	4438125	4436745	9606.ENSP00000305422	9606.ENSP00000287820	0	0	0	0	0.062	0.31	0.9	0.836	0.988
AKT1	GRB2	4450372	4446042	9606.ENSP00000451828	9606.ENSP00000376345	0	0	0	0	0.083	0.165	0.9	0.864	0.988
TP53INP1	TP53	4441400	4435880	9606.ENSP00000344215	9606.ENSP00000269305	0	0	0	0	0	0.379	0.9	0.834	0.988
NLK	TCF7L2	4447146	4443308	9606.ENSP00000384625	9606.ENSP00000358404	0	0	0	0	0.062	0.54	0.9	0.765	0.988
INS	RPS6KB1	4446661	4433324	9606.ENSP00000380432	9606.ENSP00000225577	0	0	0	0	0	0	0.9	0.889	0.988
MAPK8	IRS1	4446429	4438085	9606.ENSP00000378974	9606.ENSP00000304895	0	0	0	0	0.061	0.472	0.8	0.893	0.988
CDK1	PRC1	4446389	4446249	9606.ENSP00000378699	9606.ENSP00000377793	0	0	0	0	0.967	0.47	0	0.411	0.988
COPZ2	COPB1	4451516	4434113	9606.ENSP00000480707	9606.ENSP00000249923	0	0	0	0	0.116	0.661	0.9	0.668	0.988
PRC1	KIF4A	4446249	4444386	9606.ENSP00000377793	9606.ENSP00000363524	0	0	0	0	0.937	0.472	0	0.664	0.988
HDAC1	CREBBP	4444211	4435065	9606.ENSP00000362649	9606.ENSP00000262367	0	0	0	0	0.13	0.595	0.9	0.702	0.988
PTPN11	SOCS3	4441096	4440175	9606.ENSP00000340944	9606.ENSP00000330341	0	0	0	0	0.062	0.472	0.9	0.783	0.987
NFATC2	IL2	4446486	4433376	9606.ENSP00000379330	9606.ENSP00000226730	0	0	0	0	0	0.46	0.9	0.781	0.987
TCF7L2	CREBBP	4443308	4435065	9606.ENSP00000358404	9606.ENSP00000262367	0	0	0	0	0.098	0.732	0.9	0.538	0.987
AKAP9	KCNQ1	4441845	4432663	9606.ENSP00000348573	9606.ENSP00000155840	0	0	0	0	0	0.379	0.9	0.816	0.987
TCF7L2	AXIN2	4443308	4437876	9606.ENSP00000358404	9606.ENSP00000302625	0	0	0	0	0.107	0.442	0.9	0.779	0.987
NCOA2	CREBBP	4448095	4435065	9606.ENSP00000399968	9606.ENSP00000262367	0	0	0	0	0.119	0.699	0.9	0.598	0.987
PLK4	TUBGCP6	4435965	4434069	9606.ENSP00000270861	9606.ENSP00000248846	0	0	0	0	0.078	0.188	0.9	0.857	0.987
AKT1	PTPN1	4450372	4443784	9606.ENSP00000451828	9606.ENSP00000360683	0	0	0	0	0.09	0.397	0.9	0.796	0.987
COPZ2	COPB2	4451516	4440101	9606.ENSP00000480707	9606.ENSP00000329419	0	0	0	0	0.173	0.671	0.9	0.6	0.987
CDK1	PLK4	4446389	4435965	9606.ENSP00000378699	9606.ENSP00000270861	0	0	0	0.713	0.817	0.261	0.9	0.596	0.987
SOCS3	IRS1	4440175	4438085	9606.ENSP00000330341	9606.ENSP00000304895	0	0	0	0	0	0.379	0.9	0.815	0.987
HDAC1	PHF12	4444211	4440143	9606.ENSP00000362649	9606.ENSP00000329933	0	0	0	0	0.11	0.771	0.9	0.453	0.987
IRS2	INSR	4444641	4437994	9606.ENSP00000365016	9606.ENSP00000303830	0	0	0	0	0.061	0.543	0.9	0.714	0.986
FOXP3	IFNG	4444690	4433446	9606.ENSP00000365380	9606.ENSP00000229135	0	0	0	0	0.06	0.441	0.9	0.776	0.986
COPZ2	COPG2	4451516	4448227	9606.ENSP00000480707	9606.ENSP00000402346	0	0	0	0	0.189	0.562	0.9	0.658	0.986
HDAC2	PHF12	4449546	4440143	9606.ENSP00000430432	9606.ENSP00000329933	0	0	0	0	0.11	0.78	0.9	0.407	0.986
NCOR1	EP300	4435844	4435224	9606.ENSP00000268712	9606.ENSP00000263253	0	0	0	0	0.426	0.324	0.9	0.686	0.986
NCOA2	EP300	4448095	4435224	9606.ENSP00000399968	9606.ENSP00000263253	0	0	0	0	0.109	0.619	0.9	0.655	0.986
ELOVL5	FADS2	4443635	4436312	9606.ENSP00000359956	9606.ENSP00000278840	0	0	0	0	0.063	0	0.9	0.863	0.986
INS	IDE	4446661	4435672	9606.ENSP00000380432	9606.ENSP00000265986	0	0	0	0	0	0.882	0	0.887	0.986
SIN3A	HDAC3	4446352	4437918	9606.ENSP00000378402	9606.ENSP00000302967	0	0	0	0	0.082	0.673	0.9	0.592	0.986
GCG	INS	4447518	4446661	9606.ENSP00000387662	9606.ENSP00000380432	0	0	0	0	0.2	0.379	0	0.974	0.986
HDAC2	TP53	4449546	4435880	9606.ENSP00000430432	9606.ENSP00000269305	0	0	0	0	0.061	0.681	0.9	0.602	0.986
GRB2	JAK2	4446042	4445579	9606.ENSP00000376345	9606.ENSP00000371067	0	0	0	0	0	0.521	0.9	0.732	0.986
TLE3	TCF7L2	4450409	4443308	9606.ENSP00000452871	9606.ENSP00000358404	0	0	0	0	0.061	0.752	0.9	0.461	0.985
PRC1	TPX2	4446249	4437665	9606.ENSP00000377793	9606.ENSP00000300403	0	0	0	0	0.966	0	0	0.577	0.985
JAK2	IRS1	4445579	4438085	9606.ENSP00000371067	9606.ENSP00000304895	0	0	0	0	0	0.454	0.9	0.755	0.985
INS	AKT2	4446661	4445979	9606.ENSP00000380432	9606.ENSP00000375892	0	0	0	0	0	0.262	0.9	0.823	0.985
HDAC2	CREBBP	4449546	4435065	9606.ENSP00000430432	9606.ENSP00000262367	0	0	0	0	0.071	0.567	0.9	0.683	0.985
PRC1	CDC20	4446249	4443940	9606.ENSP00000377793	9606.ENSP00000361540	0	0	0	0	0.967	0	0	0.56	0.985
NAGK	GNPNAT1	4451226	4432955	9606.ENSP00000477639	9606.ENSP00000216410	0	0	0	0	0.276	0.1	0.9	0.804	0.985
SUDS3	ARID4B	4450098	4435390	9606.ENSP00000443988	9606.ENSP00000264183	0	0	0	0	0	0.37	0.9	0.782	0.985
SIN3A	SAP30L	4446352	4437365	9606.ENSP00000378402	9606.ENSP00000297109	0	0	0	0	0	0.584	0.9	0.686	0.985
HDAC2	HDAC1	4449546	4444211	9606.ENSP00000430432	9606.ENSP00000362649	0	0	0.449	0.983	0.111	0.845	0.9	0.983	0.985
CEBPB	EP300	4438125	4435224	9606.ENSP00000305422	9606.ENSP00000263253	0	0	0	0	0	0.521	0.9	0.73	0.985
CTNNB1	CREBBP	4441426	4435065	9606.ENSP00000344456	9606.ENSP00000262367	0	0	0	0	0.062	0.551	0.9	0.671	0.984
SAP18	SIN3A	4451616	4446352	9606.ENSP00000481842	9606.ENSP00000378402	0	0	0	0	0.049	0.354	0.9	0.78	0.984
NFATC2	MAPK8	4446486	4446429	9606.ENSP00000379330	9606.ENSP00000378974	0	0	0	0	0	0.595	0.9	0.655	0.984
IL2RA	FOXP3	4445295	4444690	9606.ENSP00000369293	9606.ENSP00000365380	0	0	0	0	0.061	0.269	0.9	0.802	0.984
HDAC2	EP300	4449546	4435224	9606.ENSP00000430432	9606.ENSP00000263253	0	0	0	0	0.064	0.376	0.9	0.764	0.984
JAK2	LEP	4445579	4438805	9606.ENSP00000371067	9606.ENSP00000312652	0	0	0	0	0	0	0.9	0.846	0.984
HDAC2	ARID4B	4449546	4435390	9606.ENSP00000430432	9606.ENSP00000264183	0	0	0	0	0.062	0.611	0.9	0.635	0.984
INS	PDX1	4446661	4445489	9606.ENSP00000380432	9606.ENSP00000370421	0	0	0	0	0.15	0	0.9	0.831	0.984
COPZ2	COPG1	4451516	4439732	9606.ENSP00000480707	9606.ENSP00000325002	0	0	0	0	0.189	0.568	0.9	0.62	0.984
PIK3R1	PIK3R2	4449428	4433214	9606.ENSP00000428056	9606.ENSP00000222254	0	0	0	0.96	0	0.834	0.9	0.87	0.983
COPZ2	COPE	4451516	4435143	9606.ENSP00000480707	9606.ENSP00000262812	0	0	0	0	0.188	0.734	0.9	0.343	0.983
IRS2	IGF1	4444641	4437883	9606.ENSP00000365016	9606.ENSP00000302665	0	0	0	0	0	0	0.9	0.838	0.983
TLE4	TCF7L2	4444744	4443308	9606.ENSP00000365720	9606.ENSP00000358404	0	0	0	0	0.061	0.655	0.9	0.548	0.983
PLIN1	PPARG	4437623	4436745	9606.ENSP00000300055	9606.ENSP00000287820	0	0	0	0	0.063	0	0.9	0.834	0.983
AKT1	AKT2	4450372	4445979	9606.ENSP00000451828	9606.ENSP00000375892	0	0	0.446	0.981	0.064	0.832	0.9	0.911	0.983
TLE1	TCF7L2	4444737	4443308	9606.ENSP00000365682	9606.ENSP00000358404	0	0	0	0	0.061	0.655	0.9	0.558	0.983
RXRG	PPARG	4442297	4436745	9606.ENSP00000352900	9606.ENSP00000287820	0	0	0	0.702	0	0.816	0.9	0.467	0.983
INS	COG2	4446661	4442720	9606.ENSP00000380432	9606.ENSP00000355629	0	0	0	0	0	0	0.9	0.841	0.983
PIK3R1	CTNNB1	4449428	4441426	9606.ENSP00000428056	9606.ENSP00000344456	0	0	0	0	0	0.689	0.9	0.51	0.983
KCNJ2	KCNQ1	4433856	4432663	9606.ENSP00000243457	9606.ENSP00000155840	0	0	0	0	0	0	0.8	0.918	0.983
HDAC1	ARID4B	4444211	4435390	9606.ENSP00000362649	9606.ENSP00000264183	0	0	0	0	0.062	0.611	0.9	0.593	0.983
NCOR2	PPARG	4447065	4436745	9606.ENSP00000384018	9606.ENSP00000287820	0	0	0	0	0	0.575	0.9	0.651	0.983
PTPN11	CTLA4	4441096	4438004	9606.ENSP00000340944	9606.ENSP00000303939	0	0	0	0	0	0.379	0.9	0.745	0.982
SAP18	SAP30	4451616	4437294	9606.ENSP00000481842	9606.ENSP00000296504	0	0	0	0	0.066	0	0.9	0.826	0.982
RXRB	PPARG	4444435	4436745	9606.ENSP00000363817	9606.ENSP00000287820	0	0	0	0.662	0.049	0.804	0.9	0.457	0.982
GRB2	PTPN1	4446042	4443784	9606.ENSP00000376345	9606.ENSP00000360683	0	0	0	0	0.063	0.466	0.9	0.699	0.982
CEP63	PLK4	4440709	4435965	9606.ENSP00000336524	9606.ENSP00000270861	0	0	0	0	0	0.117	0.9	0.818	0.982
GRB2	EGF	4446042	4435570	9606.ENSP00000376345	9606.ENSP00000265171	0	0	0	0	0	0.388	0.9	0.739	0.982
DUSP9	MAPK14	4441564	4433482	9606.ENSP00000345853	9606.ENSP00000229795	0	0	0	0	0	0.764	0.9	0.331	0.982
IRS1	PIK3R2	4438085	4433214	9606.ENSP00000304895	9606.ENSP00000222254	0	0	0	0	0	0.66	0.9	0.536	0.982
JAK2	IRS2	4445579	4444641	9606.ENSP00000371067	9606.ENSP00000365016	0	0	0	0	0	0.454	0.9	0.709	0.982
TPX2	PLK4	4437665	4435965	9606.ENSP00000300403	9606.ENSP00000270861	0	0	0	0	0.771	0	0.9	0.305	0.982
SHC1	IGF1R	4448165	4435797	9606.ENSP00000401303	9606.ENSP00000268035	0	0	0	0	0	0.52	0.9	0.672	0.982
LEP	IRS1	4438805	4438085	9606.ENSP00000312652	9606.ENSP00000304895	0	0	0	0	0.061	0	0.9	0.832	0.982
SHC1	INS	4448165	4446661	9606.ENSP00000401303	9606.ENSP00000380432	0	0	0	0	0	0	0.9	0.834	0.982
SAP18	HDAC1	4451616	4444211	9606.ENSP00000481842	9606.ENSP00000362649	0	0	0	0	0.164	0.488	0.9	0.611	0.981
SHC1	EGF	4448165	4435570	9606.ENSP00000401303	9606.ENSP00000265171	0	0	0	0	0	0	0.9	0.82	0.981
NCOR2	CREBBP	4447065	4435065	9606.ENSP00000384018	9606.ENSP00000262367	0	0	0	0	0.171	0.531	0.9	0.573	0.981
NCOR2	RXRG	4447065	4442297	9606.ENSP00000384018	9606.ENSP00000352900	0	0	0	0	0	0.749	0.9	0.302	0.981
SAP30	ARID4B	4437294	4435390	9606.ENSP00000296504	9606.ENSP00000264183	0	0	0	0	0	0.532	0.9	0.645	0.981
AKT1	IRS1	4450372	4438085	9606.ENSP00000451828	9606.ENSP00000304895	0	0	0	0	0.061	0.454	0	0.967	0.981
HDAC1	SAP30	4444211	4437294	9606.ENSP00000362649	9606.ENSP00000296504	0	0	0	0	0.101	0.463	0.9	0.659	0.981
SUDS3	HDAC2	4450098	4449546	9606.ENSP00000443988	9606.ENSP00000430432	0	0	0	0	0.078	0.514	0.9	0.63	0.981
CDK1	KIF4A	4446389	4444386	9606.ENSP00000378699	9606.ENSP00000363524	0	0	0	0	0.935	0.157	0	0.695	0.981
CCP110	CEP152	4445545	4445475	9606.ENSP00000370803	9606.ENSP00000370337	0	0	0	0	0.062	0.186	0.9	0.787	0.981
KIF4A	TPX2	4444386	4437665	9606.ENSP00000363524	9606.ENSP00000300403	0	0	0	0	0.96	0	0	0.53	0.98
HDAC2	SAP30	4449546	4437294	9606.ENSP00000430432	9606.ENSP00000296504	0	0	0	0	0.071	0.452	0.9	0.659	0.98
RXRB	NCOR1	4444435	4435844	9606.ENSP00000363817	9606.ENSP00000268712	0	0	0	0	0	0.73	0.9	0.346	0.98
PTPN1	LEP	4443784	4438805	9606.ENSP00000360683	9606.ENSP00000312652	0	0	0	0	0	0	0.9	0.813	0.98
AKT1	SHC1	4450372	4448165	9606.ENSP00000451828	9606.ENSP00000401303	0	0	0	0	0.067	0.26	0.9	0.746	0.98
PIK3R1	IRS2	4449428	4444641	9606.ENSP00000428056	9606.ENSP00000365016	0	0	0	0	0.055	0.581	0.9	0.572	0.98
NCOA1	NCOR1	4447214	4435844	9606.ENSP00000385216	9606.ENSP00000268712	0	0	0	0	0.062	0.379	0.9	0.705	0.98
CENPJ	CEP63	4445612	4440709	9606.ENSP00000371308	9606.ENSP00000336524	0	0	0	0	0.062	0	0.9	0.81	0.98
HDAC1	ING2	4444211	4438295	9606.ENSP00000362649	9606.ENSP00000307183	0	0	0	0	0.064	0.599	0.9	0.524	0.979
NCOR2	RXRB	4447065	4444435	9606.ENSP00000384018	9606.ENSP00000363817	0	0	0	0	0.065	0.73	0.9	0.288	0.979
NLK	CTNNB1	4447146	4441426	9606.ENSP00000384625	9606.ENSP00000344456	0	0	0	0	0.062	0.405	0.9	0.679	0.979
KIF20A	CDC20	4446341	4443940	9606.ENSP00000378356	9606.ENSP00000361540	0	0	0	0	0.958	0.078	0	0.52	0.979
HDAC3	EP300	4437918	4435224	9606.ENSP00000302967	9606.ENSP00000263253	0	0	0	0	0.063	0.568	0.9	0.547	0.979
PIK3R1	IGF1R	4449428	4435797	9606.ENSP00000428056	9606.ENSP00000268035	0	0	0	0	0.049	0.586	0.9	0.546	0.979
CTNNB1	EGF	4441426	4435570	9606.ENSP00000344456	9606.ENSP00000265171	0	0	0	0	0	0.064	0.9	0.785	0.978
PPARG	NCOR1	4436745	4435844	9606.ENSP00000287820	9606.ENSP00000268712	0	0	0	0	0	0.575	0.9	0.53	0.978
AKT1	IL2	4450372	4433376	9606.ENSP00000451828	9606.ENSP00000226730	0	0	0	0	0	0	0.9	0.793	0.978
NCOR1	CREBBP	4435844	4435065	9606.ENSP00000268712	9606.ENSP00000262367	0	0	0	0	0.26	0.324	0.9	0.619	0.978
SHC1	INSR	4448165	4437994	9606.ENSP00000401303	9606.ENSP00000303830	0	0	0	0	0	0.52	0.9	0.587	0.978
HDAC2	ING2	4449546	4438295	9606.ENSP00000430432	9606.ENSP00000307183	0	0	0	0	0.064	0.689	0.9	0.34	0.978
SUDS3	SAP30L	4450098	4437365	9606.ENSP00000443988	9606.ENSP00000297109	0	0	0	0	0.064	0	0.9	0.776	0.977
CTNNB1	EP300	4441426	4435224	9606.ENSP00000344456	9606.ENSP00000263253	0	0	0	0	0.055	0.551	0.9	0.536	0.977
TLE1	HDAC1	4444737	4444211	9606.ENSP00000365682	9606.ENSP00000362649	0	0	0	0	0.063	0.618	0.9	0.436	0.977
KIF20A	TPX2	4446341	4437665	9606.ENSP00000378356	9606.ENSP00000300403	0	0	0	0	0.959	0	0	0.459	0.977
ING2	TP53	4438295	4435880	9606.ENSP00000307183	9606.ENSP00000269305	0	0	0	0	0	0.379	0.9	0.668	0.977
NCOR2	EP300	4447065	4435224	9606.ENSP00000384018	9606.ENSP00000263253	0	0	0	0	0.171	0.406	0.9	0.593	0.977
SHC1	IGF1	4448165	4437883	9606.ENSP00000401303	9606.ENSP00000302665	0	0	0	0	0.061	0	0.9	0.769	0.976
SHC1	JAK2	4448165	4445579	9606.ENSP00000401303	9606.ENSP00000371067	0	0	0	0	0	0.52	0.9	0.544	0.976
HDAC1	TCF7L2	4444211	4443308	9606.ENSP00000362649	9606.ENSP00000358404	0	0	0	0	0.066	0.653	0.9	0.368	0.976
INS	LEP	4446661	4438805	9606.ENSP00000380432	9606.ENSP00000312652	0	0	0	0	0	0	0	0.975	0.976
SHC1	IRS2	4448165	4444641	9606.ENSP00000401303	9606.ENSP00000365016	0	0	0	0	0	0.379	0.9	0.646	0.976
INS	GRB2	4446661	4446042	9606.ENSP00000380432	9606.ENSP00000376345	0	0	0	0	0	0	0.9	0.778	0.976
AKT1	PTPN11	4450372	4441096	9606.ENSP00000451828	9606.ENSP00000340944	0	0	0	0	0.088	0.16	0.9	0.727	0.976
HDAC3	CREBBP	4437918	4435065	9606.ENSP00000302967	9606.ENSP00000262367	0	0	0	0	0.07	0.522	0.9	0.524	0.976
AKT1	EP300	4450372	4435224	9606.ENSP00000451828	9606.ENSP00000263253	0	0	0	0	0	0.435	0.9	0.624	0.976
RXRA	EP300	4449061	4435224	9606.ENSP00000419692	9606.ENSP00000263253	0	0	0	0	0	0.639	0.9	0.376	0.975
MAPK8	IL2	4446429	4433376	9606.ENSP00000378974	9606.ENSP00000226730	0	0	0	0	0	0	0.9	0.769	0.975
TLE3	HDAC1	4450409	4444211	9606.ENSP00000452871	9606.ENSP00000362649	0	0	0	0	0.089	0.633	0.9	0.359	0.975
ADIPOQ	LEP	4447630	4438805	9606.ENSP00000389814	9606.ENSP00000312652	0	0	0	0	0.149	0	0	0.971	0.975
SAP18	SUDS3	4451616	4450098	9606.ENSP00000481842	9606.ENSP00000443988	0	0	0	0	0.082	0	0.9	0.758	0.975
SAP130	SAP30	4442035	4437294	9606.ENSP00000350333	9606.ENSP00000296504	0	0	0	0	0.103	0.532	0.9	0.493	0.975
SAP18	SAP30L	4451616	4437365	9606.ENSP00000481842	9606.ENSP00000297109	0	0	0	0	0.062	0	0.9	0.76	0.975
HDAC2	TCF7L2	4449546	4443308	9606.ENSP00000430432	9606.ENSP00000358404	0	0	0	0	0.066	0.653	0.9	0.322	0.975
SHC1	MAPK8	4448165	4446429	9606.ENSP00000401303	9606.ENSP00000378974	0	0	0	0	0.064	0.328	0.9	0.652	0.975
ADIPOQ	PPARGC1A	4447630	4435507	9606.ENSP00000389814	9606.ENSP00000264867	0	0	0	0	0	0	0.9	0.765	0.975
SIN3A	TP53	4446352	4435880	9606.ENSP00000378402	9606.ENSP00000269305	0	0	0	0	0	0.454	0.9	0.582	0.975
PIK3R1	GRB2	4449428	4446042	9606.ENSP00000428056	9606.ENSP00000376345	0	0	0	0	0	0.47	0.9	0.57	0.975
KIF20A	AURKA	4446341	4432988	9606.ENSP00000378356	9606.ENSP00000216911	0	0	0	0	0.94	0.125	0	0.546	0.974
CENPJ	TUBGCP6	4445612	4434069	9606.ENSP00000371308	9606.ENSP00000248846	0	0	0	0	0.143	0.157	0.9	0.684	0.974
RXRA	PPARGC1A	4449061	4435507	9606.ENSP00000419692	9606.ENSP00000264867	0	0	0	0	0	0.592	0.9	0.421	0.974
COPZ2	COPA	4451516	4443021	9606.ENSP00000480707	9606.ENSP00000357048	0	0	0	0	0.143	0.528	0.9	0.441	0.974
PPARG	TP53	4436745	4435880	9606.ENSP00000287820	9606.ENSP00000269305	0	0	0	0	0	0	0.9	0.751	0.974
GCG	TCF7L2	4447518	4443308	9606.ENSP00000387662	9606.ENSP00000358404	0	0	0	0	0	0	0.9	0.757	0.974
CEP192	CEP152	4449404	4445475	9606.ENSP00000427550	9606.ENSP00000370337	0	0	0	0	0.081	0.117	0.9	0.718	0.974
PLIN1	FABP4	4437623	4434459	9606.ENSP00000300055	9606.ENSP00000256104	0	0	0	0	0.159	0	0.9	0.715	0.973
SAP30	NCOR1	4437294	4435844	9606.ENSP00000296504	9606.ENSP00000268712	0	0	0	0	0.082	0.4	0.9	0.581	0.973
IRS2	PIK3R2	4444641	4433214	9606.ENSP00000365016	9606.ENSP00000222254	0	0	0	0	0.062	0.581	0.9	0.398	0.973
AKT2	TP53	4445979	4435880	9606.ENSP00000375892	9606.ENSP00000269305	0	0	0	0	0	0.05	0.9	0.738	0.973
AKT2	MTOR	4445979	4442490	9606.ENSP00000375892	9606.ENSP00000354558	0	0	0	0	0.061	0.124	0.9	0.712	0.973
CTNNB1	IGF1R	4441426	4435797	9606.ENSP00000344456	9606.ENSP00000268035	0	0	0	0	0.061	0.524	0.9	0.482	0.973
PLK1	CEP135	4437632	4434539	9606.ENSP00000300093	9606.ENSP00000257287	0	0	0	0	0.09	0.08	0.9	0.707	0.972
INS	PTPN11	4446661	4441096	9606.ENSP00000380432	9606.ENSP00000340944	0	0	0	0	0	0	0.9	0.735	0.972
PHF12	HDAC3	4440143	4437918	9606.ENSP00000329933	9606.ENSP00000302967	0	0	0	0	0.11	0.552	0.9	0.394	0.972
PIK3R1	PTPN11	4449428	4441096	9606.ENSP00000428056	9606.ENSP00000340944	0	0	0	0	0.063	0.528	0.9	0.442	0.972
LEP	PPARGC1A	4438805	4435507	9606.ENSP00000312652	9606.ENSP00000264867	0	0	0	0	0	0	0.9	0.733	0.972
AKT1	CREBBP	4450372	4435065	9606.ENSP00000451828	9606.ENSP00000262367	0	0	0	0	0	0.435	0.9	0.539	0.971
ADCY5	MTNR1B	4449032	4434528	9606.ENSP00000419361	9606.ENSP00000257068	0	0	0	0	0.063	0.06	0.9	0.719	0.971
SUDS3	ING2	4450098	4438295	9606.ENSP00000443988	9606.ENSP00000307183	0	0	0	0	0.062	0.866	0.72	0.293	0.971
AKT1	NCOR2	4450372	4447065	9606.ENSP00000451828	9606.ENSP00000384018	0	0	0	0	0.088	0.384	0.9	0.553	0.971
PIK3R1	INSR	4449428	4437994	9606.ENSP00000428056	9606.ENSP00000303830	0	0	0	0	0.061	0.472	0.9	0.492	0.971
PTPN1	CTNNB1	4443784	4441426	9606.ENSP00000360683	9606.ENSP00000344456	0	0	0	0	0.064	0.39	0.9	0.535	0.97
AKAP9	KCNE1	4441845	4440773	9606.ENSP00000348573	9606.ENSP00000337255	0	0	0	0	0	0	0.9	0.717	0.97
SOCS3	IL2	4440175	4433376	9606.ENSP00000330341	9606.ENSP00000226730	0	0	0	0	0	0	0.9	0.711	0.969
SAP18	HDAC2	4451616	4449546	9606.ENSP00000481842	9606.ENSP00000430432	0	0	0	0	0.13	0.286	0.9	0.57	0.969
NCOA2	NCOR1	4448095	4435844	9606.ENSP00000399968	9606.ENSP00000268712	0	0	0	0	0.068	0	0.9	0.698	0.969
IGF1	RPS6KB1	4437883	4433324	9606.ENSP00000302665	9606.ENSP00000225577	0	0	0	0	0	0	0.9	0.707	0.969
TLE1	CTNNB1	4444737	4441426	9606.ENSP00000365682	9606.ENSP00000344456	0	0	0	0	0.064	0.417	0.9	0.502	0.969
PTPN11	IL2	4441096	4433376	9606.ENSP00000340944	9606.ENSP00000226730	0	0	0	0	0	0	0.9	0.694	0.968
CEP192	CEP135	4449404	4434539	9606.ENSP00000427550	9606.ENSP00000257287	0	0	0	0	0.062	0.044	0.9	0.687	0.968
AKT1	PIK3R2	4450372	4433214	9606.ENSP00000451828	9606.ENSP00000222254	0	0	0	0	0.085	0.085	0.9	0.665	0.968
NCOA1	NCOR2	4447214	4447065	9606.ENSP00000385216	9606.ENSP00000384018	0	0	0	0	0.061	0	0.9	0.686	0.968
MAPK8	EP300	4446429	4435224	9606.ENSP00000378974	9606.ENSP00000263253	0	0	0	0	0.061	0.379	0.9	0.521	0.968
PIK3R1	AKT2	4449428	4445979	9606.ENSP00000428056	9606.ENSP00000375892	0	0	0	0	0.069	0.102	0.9	0.665	0.968
RXRA	RXRG	4449061	4442297	9606.ENSP00000419692	9606.ENSP00000352900	0	0	0	0.971	0	0.68	0.9	0.7	0.967
ADIPOQ	INS	4447630	4446661	9606.ENSP00000389814	9606.ENSP00000380432	0	0	0	0	0	0	0	0.966	0.967
CEP152	PLK1	4445475	4437632	9606.ENSP00000370337	9606.ENSP00000300093	0	0	0	0	0.218	0.183	0.9	0.547	0.967
PTPN11	IGF1R	4441096	4435797	9606.ENSP00000340944	9606.ENSP00000268035	0	0	0	0	0.062	0.456	0.9	0.44	0.967
TLE4	HDAC1	4444744	4444211	9606.ENSP00000365720	9606.ENSP00000362649	0	0	0	0	0.063	0.566	0.9	0.292	0.967
HDAC3	SAP30	4437918	4437294	9606.ENSP00000302967	9606.ENSP00000296504	0	0	0	0	0.065	0.386	0.9	0.504	0.967
AKAP9	KCNE2	4441845	4436854	9606.ENSP00000348573	9606.ENSP00000290310	0	0	0	0	0	0	0.9	0.688	0.967
CEBPB	CREBBP	4438125	4435065	9606.ENSP00000305422	9606.ENSP00000262367	0	0	0	0	0	0.472	0.9	0.424	0.966
SIN3A	EP300	4446352	4435224	9606.ENSP00000378402	9606.ENSP00000263253	0	0	0	0	0.079	0.262	0.9	0.56	0.966
IRS2	LEP	4444641	4438805	9606.ENSP00000365016	9606.ENSP00000312652	0	0	0	0	0.061	0	0.9	0.669	0.966
CTNNB1	PTPN11	4441426	4441096	9606.ENSP00000344456	9606.ENSP00000340944	0	0	0	0	0.091	0.39	0.9	0.471	0.966
CEP192	PLK1	4449404	4437632	9606.ENSP00000427550	9606.ENSP00000300093	0	0	0	0	0.064	0.066	0.9	0.666	0.966
AKT1	CTLA4	4450372	4438004	9606.ENSP00000451828	9606.ENSP00000303939	0	0	0	0	0.063	0.05	0.9	0.669	0.966
KIF4A	PLK1	4444386	4437632	9606.ENSP00000363524	9606.ENSP00000300093	0	0	0	0	0.901	0.171	0	0.615	0.965
NAGK	PGM3	4451226	4449336	9606.ENSP00000477639	9606.ENSP00000425809	0	0	0	0	0.173	0	0.9	0.62	0.965
GRB2	INSR	4446042	4437994	9606.ENSP00000376345	9606.ENSP00000303830	0	0	0	0	0.05	0.459	0.9	0.411	0.965
HDAC1	CTNNB1	4444211	4441426	9606.ENSP00000362649	9606.ENSP00000344456	0	0	0	0	0.136	0.379	0.9	0.427	0.965
SUDS3	SAP130	4450098	4442035	9606.ENSP00000443988	9606.ENSP00000350333	0	0	0	0	0.203	0.365	0.9	0.398	0.965
MTOR	EGF	4442490	4435570	9606.ENSP00000354558	9606.ENSP00000265171	0	0	0	0	0	0	0.9	0.668	0.965
GRB2	IGF1R	4446042	4435797	9606.ENSP00000376345	9606.ENSP00000268035	0	0	0	0	0.05	0.165	0.9	0.612	0.965
SHC1	MAPK14	4448165	4433482	9606.ENSP00000401303	9606.ENSP00000229795	0	0	0	0	0.061	0.429	0.9	0.408	0.964
PIK3R1	JAK2	4449428	4445579	9606.ENSP00000428056	9606.ENSP00000371067	0	0	0	0	0.073	0.472	0.9	0.365	0.964
CTLA4	IL2	4438004	4433376	9606.ENSP00000303939	9606.ENSP00000226730	0	0	0	0	0.081	0	0	0.962	0.964
SIN3A	CREBBP	4446352	4435065	9606.ENSP00000378402	9606.ENSP00000262367	0	0	0	0	0.208	0.262	0.9	0.458	0.964
NCOA2	NCOR2	4448095	4447065	9606.ENSP00000399968	9606.ENSP00000384018	0	0	0	0	0.063	0	0.9	0.653	0.964
KIF4A	CDC20	4444386	4443940	9606.ENSP00000363524	9606.ENSP00000361540	0	0	0	0	0.937	0.078	0	0.417	0.963
AKAP9	KCNE3	4441845	4438602	9606.ENSP00000348573	9606.ENSP00000310557	0	0	0	0	0	0	0.9	0.646	0.963
PLK1	PLK4	4437632	4435965	9606.ENSP00000300093	9606.ENSP00000270861	0	0	0	0.707	0.441	0.184	0.9	0.887	0.963
SH2B2	INSR	4449939	4437994	9606.ENSP00000440273	9606.ENSP00000303830	0	0	0	0	0	0.521	0.9	0.294	0.963
CEP192	CEP63	4449404	4440709	9606.ENSP00000427550	9606.ENSP00000336524	0	0	0	0	0	0.117	0.9	0.616	0.963
CEP192	CENPJ	4449404	4445612	9606.ENSP00000427550	9606.ENSP00000371308	0	0	0	0	0.089	0.117	0.9	0.588	0.962
KIF4A	AURKA	4444386	4432988	9606.ENSP00000363524	9606.ENSP00000216911	0	0	0	0	0.921	0.125	0	0.498	0.962
SOCS3	IFNG	4440175	4433446	9606.ENSP00000330341	9606.ENSP00000229135	0	0	0	0	0.062	0	0.9	0.635	0.962
SHC1	PTPN11	4448165	4441096	9606.ENSP00000401303	9606.ENSP00000340944	0	0	0	0.549	0	0.465	0.9	0.723	0.962
AKT1	IGF1	4450372	4437883	9606.ENSP00000451828	9606.ENSP00000302665	0	0	0	0	0	0.262	0	0.948	0.96
HDAC3	TP53	4437918	4435880	9606.ENSP00000302967	9606.ENSP00000269305	0	0	0	0	0	0.403	0.9	0.383	0.96
HDAC1	SAP30L	4444211	4437365	9606.ENSP00000362649	9606.ENSP00000297109	0	0	0	0	0.062	0.386	0.9	0.39	0.96
PIK3R1	MTOR	4449428	4442490	9606.ENSP00000428056	9606.ENSP00000354558	0	0	0	0	0.061	0.269	0.9	0.491	0.96
CCP110	AKAP9	4445545	4441845	9606.ENSP00000370803	9606.ENSP00000348573	0	0	0	0	0.062	0.382	0.9	0.392	0.96
CENPJ	PLK1	4445612	4437632	9606.ENSP00000371308	9606.ENSP00000300093	0	0	0	0	0.096	0.2	0.9	0.523	0.96
HDAC1	PPARG	4444211	4436745	9606.ENSP00000362649	9606.ENSP00000287820	0	0	0	0	0	0.447	0.9	0.348	0.96
CEP152	TUBGCP6	4445475	4434069	9606.ENSP00000370337	9606.ENSP00000248846	0	0	0	0	0.055	0	0.9	0.609	0.959
GRB2	IRS2	4446042	4444641	9606.ENSP00000376345	9606.ENSP00000365016	0	0	0	0	0.062	0.52	0.8	0.603	0.959
HDAC3	PPARG	4437918	4436745	9606.ENSP00000302967	9606.ENSP00000287820	0	0	0	0	0	0.447	0.9	0.325	0.959
NCOA1	PPARGC1A	4447214	4435507	9606.ENSP00000385216	9606.ENSP00000264867	0	0	0	0	0.061	0.379	0.9	0.384	0.959
SH2B2	JAK2	4449939	4445579	9606.ENSP00000440273	9606.ENSP00000371067	0	0	0	0	0	0.407	0.9	0.371	0.959
MTOR	IL2	4442490	4433376	9606.ENSP00000354558	9606.ENSP00000226730	0	0	0	0	0	0	0.9	0.615	0.959
IRS2	SOCS3	4444641	4440175	9606.ENSP00000365016	9606.ENSP00000330341	0	0	0	0	0	0.313	0.8	0.721	0.958
SHC1	IL2	4448165	4433376	9606.ENSP00000401303	9606.ENSP00000226730	0	0	0	0	0	0.379	0.9	0.384	0.958
AKT2	PIK3R2	4445979	4433214	9606.ENSP00000375892	9606.ENSP00000222254	0	0	0	0	0.062	0.085	0.9	0.575	0.958
NCOA2	NCOA1	4448095	4447214	9606.ENSP00000399968	9606.ENSP00000385216	0	0	0	0.817	0.082	0.51	0.9	0.849	0.958
AKAP9	CEP135	4441845	4434539	9606.ENSP00000348573	9606.ENSP00000257287	0	0	0	0	0.061	0	0.9	0.585	0.957
PTPN11	EGF	4441096	4435570	9606.ENSP00000340944	9606.ENSP00000265171	0	0	0	0	0	0	0.9	0.595	0.957
CDC20	TPX2	4443940	4437665	9606.ENSP00000361540	9606.ENSP00000300403	0	0	0	0	0.922	0	0	0.473	0.957
CEBPB	FABP4	4438125	4434459	9606.ENSP00000305422	9606.ENSP00000256104	0	0	0	0	0.062	0	0.9	0.582	0.957
HDAC2	SAP30L	4449546	4437365	9606.ENSP00000430432	9606.ENSP00000297109	0	0	0	0	0.062	0.386	0.9	0.347	0.957
CEP192	CCP110	4449404	4445545	9606.ENSP00000427550	9606.ENSP00000370803	0	0	0	0	0.061	0	0.9	0.573	0.956
CCP110	PLK1	4445545	4437632	9606.ENSP00000370803	9606.ENSP00000300093	0	0	0	0	0.064	0.084	0.9	0.547	0.956
PTPN11	INSR	4441096	4437994	9606.ENSP00000340944	9606.ENSP00000303830	0	0	0	0	0.062	0.456	0.9	0.247	0.956
CDK1	CCP110	4446389	4445545	9606.ENSP00000378699	9606.ENSP00000370803	0	0	0	0	0.061	0.32	0.9	0.4	0.956
MAPK8	DUSP9	4446429	4441564	9606.ENSP00000378974	9606.ENSP00000345853	0	0	0	0	0	0.263	0.9	0.461	0.956
CEP152	AKAP9	4445475	4441845	9606.ENSP00000370337	9606.ENSP00000348573	0	0	0	0	0.061	0.19	0.9	0.497	0.956
IGF1R	RPS6KB1	4435797	4433324	9606.ENSP00000268035	9606.ENSP00000225577	0	0	0	0.553	0.055	0.366	0.9	0.762	0.956
PPARGC1A	EP300	4435507	4435224	9606.ENSP00000264867	9606.ENSP00000263253	0	0	0	0	0	0.294	0.9	0.415	0.955
GRB2	IGF1	4446042	4437883	9606.ENSP00000376345	9606.ENSP00000302665	0	0	0	0	0	0	0.9	0.574	0.955
PIK3R1	INS	4449428	4446661	9606.ENSP00000428056	9606.ENSP00000380432	0	0	0	0	0	0	0.9	0.576	0.955
PRC1	AURKA	4446249	4432988	9606.ENSP00000377793	9606.ENSP00000216911	0	0	0	0	0.927	0.055	0	0.402	0.955
NFATC2	EP300	4446486	4435224	9606.ENSP00000379330	9606.ENSP00000263253	0	0	0	0	0.062	0.379	0.9	0.329	0.955
CDK1	HDAC1	4446389	4444211	9606.ENSP00000378699	9606.ENSP00000362649	0	0	0	0	0.136	0.149	0.9	0.469	0.955
JAK2	IL2	4445579	4433376	9606.ENSP00000371067	9606.ENSP00000226730	0	0	0	0	0	0	0.9	0.561	0.954
CEP192	CDK1	4449404	4446389	9606.ENSP00000427550	9606.ENSP00000378699	0	0	0	0	0.084	0.099	0.9	0.516	0.954
HDAC1	SAP130	4444211	4442035	9606.ENSP00000362649	9606.ENSP00000350333	0	0	0	0	0.18	0.365	0.9	0.226	0.954
CCP110	CEP63	4445545	4440709	9606.ENSP00000370803	9606.ENSP00000336524	0	0	0	0	0	0	0.9	0.56	0.954
CENPJ	AKAP9	4445612	4441845	9606.ENSP00000371308	9606.ENSP00000348573	0	0	0	0	0.046	0.185	0.9	0.481	0.954
FHL2	TP53	4447410	4435880	9606.ENSP00000386665	9606.ENSP00000269305	0	0	0	0	0	0	0.9	0.554	0.953
GRB2	MTOR	4446042	4442490	9606.ENSP00000376345	9606.ENSP00000354558	0	0	0	0	0	0.166	0.9	0.487	0.953
ING2	EP300	4438295	4435224	9606.ENSP00000307183	9606.ENSP00000263253	0	0	0	0	0.072	0.414	0.9	0.249	0.953
IRS2	IRS1	4444641	4438085	9606.ENSP00000365016	9606.ENSP00000304895	0	0	0	0.822	0.061	0.447	0.9	0.952	0.953
PTPN11	PIK3R2	4441096	4433214	9606.ENSP00000340944	9606.ENSP00000222254	0	0	0	0	0.063	0.394	0.9	0.27	0.953
JAK2	IFNG	4445579	4433446	9606.ENSP00000371067	9606.ENSP00000229135	0	0	0	0	0	0	0.9	0.552	0.953
PPARGC1A	MAPK14	4435507	4433482	9606.ENSP00000264867	9606.ENSP00000229795	0	0	0	0	0	0.379	0.9	0.309	0.953
PPARGC1A	CREBBP	4435507	4435065	9606.ENSP00000264867	9606.ENSP00000262367	0	0	0	0	0	0.379	0.9	0.302	0.952
PHF12	ING2	4440143	4438295	9606.ENSP00000329933	9606.ENSP00000307183	0	0	0	0	0.063	0.134	0.9	0.487	0.952
NFATC2	CREBBP	4446486	4435065	9606.ENSP00000379330	9606.ENSP00000262367	0	0	0	0	0.103	0.379	0.9	0.25	0.952
AKT2	CTNNB1	4445979	4441426	9606.ENSP00000375892	9606.ENSP00000344456	0	0	0	0	0.083	0.142	0.9	0.468	0.952
PPARGC1A	FABP4	4435507	4434459	9606.ENSP00000264867	9606.ENSP00000256104	0	0	0	0	0	0	0.9	0.549	0.952
PTPN1	EGF	4443784	4435570	9606.ENSP00000360683	9606.ENSP00000265171	0	0	0	0	0	0	0.9	0.532	0.951
CEP192	TPX2	4449404	4437665	9606.ENSP00000427550	9606.ENSP00000300403	0	0	0	0	0.082	0	0.9	0.518	0.951
INSR	RPS6KB1	4437994	4433324	9606.ENSP00000303830	9606.ENSP00000225577	0	0	0	0.558	0.055	0.366	0.9	0.568	0.95
FHL2	CREBBP	4447410	4435065	9606.ENSP00000386665	9606.ENSP00000262367	0	0	0	0	0.062	0.384	0.9	0.237	0.95
CEBPB	MAPK14	4438125	4433482	9606.ENSP00000305422	9606.ENSP00000229795	0	0	0	0	0	0.299	0.9	0.345	0.95
PLK4	KIF11	4435965	4434801	9606.ENSP00000270861	9606.ENSP00000260731	0	0	0	0	0.874	0.185	0	0.548	0.95
EP300	MAPK14	4435224	4433482	9606.ENSP00000263253	9606.ENSP00000229795	0	0	0	0	0	0.342	0.9	0.308	0.95
CTNNB1	IGF1	4441426	4437883	9606.ENSP00000344456	9606.ENSP00000302665	0	0	0	0	0	0	0.9	0.519	0.949
TLE3	CREBBP	4450409	4435065	9606.ENSP00000452871	9606.ENSP00000262367	0	0	0	0	0.133	0.377	0.9	0.167	0.949
COG2	COPB1	4442720	4434113	9606.ENSP00000355629	9606.ENSP00000249923	0	0	0	0	0.116	0	0.9	0.474	0.949
PLK1	TUBGCP6	4437632	4434069	9606.ENSP00000300093	9606.ENSP00000248846	0	0	0	0	0.082	0.188	0.9	0.393	0.948
AKT1	INSR	4450372	4437994	9606.ENSP00000451828	9606.ENSP00000303830	0	0	0	0.559	0.052	0.288	0.9	0.677	0.948
TLE3	CTNNB1	4450409	4441426	9606.ENSP00000452871	9606.ENSP00000344456	0	0	0	0	0.064	0.179	0.9	0.408	0.948
RXRA	HDAC3	4449061	4437918	9606.ENSP00000419692	9606.ENSP00000302967	0	0	0	0	0.06	0.374	0.9	0.229	0.948
FHL2	EP300	4447410	4435224	9606.ENSP00000386665	9606.ENSP00000263253	0	0	0	0	0.062	0.384	0.9	0.218	0.948
GRB2	RPS6KB1	4446042	4433324	9606.ENSP00000376345	9606.ENSP00000225577	0	0	0	0	0.062	0	0.9	0.49	0.948
HDAC1	HDAC3	4444211	4437918	9606.ENSP00000362649	9606.ENSP00000302967	0	0	0.447	0.964	0.115	0.435	0.9	0.927	0.948
NCOA2	CTNNB1	4448095	4441426	9606.ENSP00000399968	9606.ENSP00000344456	0	0	0	0	0.062	0.379	0.9	0.199	0.947
NCOA2	SIN3A	4448095	4446352	9606.ENSP00000399968	9606.ENSP00000378402	0	0	0	0	0.077	0	0.9	0.479	0.947
PHF12	SAP30	4440143	4437294	9606.ENSP00000329933	9606.ENSP00000296504	0	0	0	0	0.063	0.305	0.9	0.285	0.947
ADIPOQ	CEBPB	4447630	4438125	9606.ENSP00000389814	9606.ENSP00000305422	0	0	0	0	0.061	0	0.9	0.473	0.946
NLK	CREBBP	4447146	4435065	9606.ENSP00000384625	9606.ENSP00000262367	0	0	0	0	0.062	0.342	0.9	0.242	0.946
MTOR	PPARGC1A	4442490	4435507	9606.ENSP00000354558	9606.ENSP00000264867	0	0	0	0	0	0.097	0.9	0.459	0.946
AKAP9	PLK4	4441845	4435965	9606.ENSP00000348573	9606.ENSP00000270861	0	0	0	0	0.055	0	0.9	0.483	0.946
RXRA	CEBPB	4449061	4438125	9606.ENSP00000419692	9606.ENSP00000305422	0	0	0	0	0.095	0.064	0.9	0.444	0.946
NCOR2	NCOR1	4447065	4435844	9606.ENSP00000384018	9606.ENSP00000268712	0	0	0	0.851	0.088	0.379	0.9	0.884	0.946
IRS2	MTOR	4444641	4442490	9606.ENSP00000365016	9606.ENSP00000354558	0	0	0	0	0	0.421	0.8	0.575	0.946
PTPN11	IGF1	4441096	4437883	9606.ENSP00000340944	9606.ENSP00000302665	0	0	0	0	0	0	0.9	0.473	0.945
PTPN11	LEP	4441096	4438805	9606.ENSP00000340944	9606.ENSP00000312652	0	0	0	0	0	0	0.9	0.475	0.945
INS	PPARG	4446661	4436745	9606.ENSP00000380432	9606.ENSP00000287820	0	0	0	0	0	0	0	0.944	0.945
RXRA	FABP4	4449061	4434459	9606.ENSP00000419692	9606.ENSP00000256104	0	0	0	0	0.061	0.064	0.9	0.455	0.945
HDAC2	SAP130	4449546	4442035	9606.ENSP00000430432	9606.ENSP00000350333	0	0	0	0	0.094	0.365	0.9	0.169	0.945
GRB2	IL2	4446042	4433376	9606.ENSP00000376345	9606.ENSP00000226730	0	0	0	0	0	0	0.9	0.473	0.945
PIK3R1	IGF1	4449428	4437883	9606.ENSP00000428056	9606.ENSP00000302665	0	0	0	0	0	0	0.9	0.473	0.945
TLE4	CTNNB1	4444744	4441426	9606.ENSP00000365720	9606.ENSP00000344456	0	0	0	0	0.064	0.179	0.9	0.373	0.945
PIK3R1	RPS6KB1	4449428	4433324	9606.ENSP00000428056	9606.ENSP00000225577	0	0	0	0	0.063	0	0.9	0.457	0.944
HDAC3	SAP30L	4437918	4437365	9606.ENSP00000302967	9606.ENSP00000297109	0	0	0	0	0.061	0.386	0.9	0.15	0.944
PLIN1	PPARGC1A	4437623	4435507	9606.ENSP00000300055	9606.ENSP00000264867	0	0	0	0	0	0	0.9	0.472	0.944
CEP63	TUBGCP6	4440709	4434069	9606.ENSP00000336524	9606.ENSP00000248846	0	0	0	0	0	0	0.9	0.464	0.944
NCOR2	CEBPB	4447065	4438125	9606.ENSP00000384018	9606.ENSP00000305422	0	0	0	0	0.065	0.32	0.9	0.219	0.943
MAPK8	IRS2	4446429	4444641	9606.ENSP00000378974	9606.ENSP00000365016	0	0	0	0	0	0.084	0.8	0.714	0.943
SAP30L	ARID4B	4437365	4435390	9606.ENSP00000297109	9606.ENSP00000264183	0	0	0	0	0	0	0.9	0.455	0.943
MAPK8	MAPK14	4446429	4433482	9606.ENSP00000378974	9606.ENSP00000229795	0	0	0.396	0.924	0.064	0.386	0.9	0.937	0.943
CCP110	TUBGCP6	4445545	4434069	9606.ENSP00000370803	9606.ENSP00000248846	0	0	0	0	0.049	0	0.9	0.453	0.943
COPZ1	COG2	4450281	4442720	9606.ENSP00000449270	9606.ENSP00000355629	0	0	0	0	0.058	0	0.9	0.447	0.943
SAP130	ING2	4442035	4438295	9606.ENSP00000350333	9606.ENSP00000307183	0	0	0	0	0.064	0.866	0.54	0.127	0.943
NCOA1	RXRB	4447214	4444435	9606.ENSP00000385216	9606.ENSP00000363817	0	0	0	0	0	0.823	0.6	0.251	0.942
CDK1	CENPJ	4446389	4445612	9606.ENSP00000378699	9606.ENSP00000371308	0	0	0	0	0.16	0	0.9	0.371	0.942
CEBPB	NCOR1	4438125	4435844	9606.ENSP00000305422	9606.ENSP00000268712	0	0	0	0	0	0.32	0.9	0.208	0.941
SHC1	MTOR	4448165	4442490	9606.ENSP00000401303	9606.ENSP00000354558	0	0	0	0	0	0	0.9	0.434	0.941
MAPK14	IL2	4433482	4433376	9606.ENSP00000229795	9606.ENSP00000226730	0	0	0	0	0	0	0.9	0.44	0.941
CCP110	AURKA	4445545	4432988	9606.ENSP00000370803	9606.ENSP00000216911	0	0	0	0	0.05	0.1	0.9	0.391	0.941
SHC1	RPS6KB1	4448165	4433324	9606.ENSP00000401303	9606.ENSP00000225577	0	0	0	0	0	0	0.9	0.434	0.941
ADCY5	GCG	4449032	4447518	9606.ENSP00000419361	9606.ENSP00000387662	0	0	0	0	0	0	0.9	0.439	0.941
CEP135	TUBGCP6	4434539	4434069	9606.ENSP00000257287	9606.ENSP00000248846	0	0	0	0	0.129	0	0.9	0.385	0.941
AKT1	IL2RA	4450372	4445295	9606.ENSP00000451828	9606.ENSP00000369293	0	0	0	0	0	0	0.9	0.431	0.94
SAP30	MXD1	4437294	4435437	9606.ENSP00000296504	9606.ENSP00000264444	0	0	0	0	0	0.379	0.9	0.12	0.94
CEP192	TUBGCP6	4449404	4434069	9606.ENSP00000427550	9606.ENSP00000248846	0	0	0	0	0.056	0	0.9	0.422	0.94
JAK2	IL2RA	4445579	4445295	9606.ENSP00000371067	9606.ENSP00000369293	0	0	0	0	0	0	0.9	0.42	0.939
HDAC2	MXD1	4449546	4435437	9606.ENSP00000430432	9606.ENSP00000264444	0	0	0	0	0	0.39	0.9	0.089	0.939
SHC1	PTPN1	4448165	4443784	9606.ENSP00000401303	9606.ENSP00000360683	0	0	0	0	0	0.063	0.9	0.408	0.939
PTPN1	IGF1	4443784	4437883	9606.ENSP00000360683	9606.ENSP00000302665	0	0	0	0	0	0	0.9	0.422	0.939
CEP152	AURKA	4445475	4432988	9606.ENSP00000370337	9606.ENSP00000216911	0	0	0	0	0.138	0.097	0.9	0.305	0.938
IFNG	IL2	4433446	4433376	9606.ENSP00000229135	9606.ENSP00000226730	0	0	0	0	0.087	0	0	0.935	0.938
CEBPB	PPARGC1A	4438125	4435507	9606.ENSP00000305422	9606.ENSP00000264867	0	0	0	0	0	0	0.9	0.413	0.938
AKT2	INSR	4445979	4437994	9606.ENSP00000375892	9606.ENSP00000303830	0	0	0	0.56	0.052	0.19	0.9	0.628	0.938
INS	COPA	4446661	4443021	9606.ENSP00000380432	9606.ENSP00000357048	0	0	0	0	0	0	0.9	0.399	0.937
CDK1	CEP152	4446389	4445475	9606.ENSP00000378699	9606.ENSP00000370337	0	0	0	0	0.157	0	0.9	0.316	0.937
GCG	IDE	4447518	4435672	9606.ENSP00000387662	9606.ENSP00000265986	0	0	0	0	0	0.882	0	0.488	0.937
IRS2	PTPN11	4444641	4441096	9606.ENSP00000365016	9606.ENSP00000340944	0	0	0	0	0	0.825	0	0.656	0.937
IGF1R	PIK3R2	4435797	4433214	9606.ENSP00000268035	9606.ENSP00000222254	0	0	0	0	0	0.472	0.8	0.444	0.936
SAP18	NCOR1	4451616	4435844	9606.ENSP00000481842	9606.ENSP00000268712	0	0	0	0	0.089	0	0.9	0.356	0.936
AKT1	AURKA	4450372	4432988	9606.ENSP00000451828	9606.ENSP00000216911	0	0	0.351	0.723	0	0.161	0.9	0.739	0.936
PIK3R1	EGF	4449428	4435570	9606.ENSP00000428056	9606.ENSP00000265171	0	0	0	0	0	0	0.9	0.389	0.936
IRS2	PTPN1	4444641	4443784	9606.ENSP00000365016	9606.ENSP00000360683	0	0	0	0	0.062	0.268	0.8	0.591	0.936
NCOR2	MAPK14	4447065	4433482	9606.ENSP00000384018	9606.ENSP00000229795	0	0	0	0	0	0.348	0.9	0.094	0.935
CEP152	STIL	4445475	4443830	9606.ENSP00000370337	9606.ENSP00000360944	0	0	0	0	0.171	0	0	0.925	0.935
AKAP9	PLK1	4441845	4437632	9606.ENSP00000348573	9606.ENSP00000300093	0	0	0	0	0.064	0	0.9	0.355	0.934
TPX2	TP53	4437665	4435880	9606.ENSP00000300403	9606.ENSP00000269305	0	0	0	0	0.096	0	0.9	0.334	0.934
CENPJ	AURKA	4445612	4432988	9606.ENSP00000371308	9606.ENSP00000216911	0	0	0	0	0.109	0.1	0.9	0.277	0.934
AKAP9	TUBGCP6	4441845	4434069	9606.ENSP00000348573	9606.ENSP00000248846	0	0	0	0	0.064	0	0.9	0.354	0.934
INS	COPB1	4446661	4434113	9606.ENSP00000380432	9606.ENSP00000249923	0	0	0	0	0	0.261	0.9	0.185	0.934
COPG2	COG2	4448227	4442720	9606.ENSP00000402346	9606.ENSP00000355629	0	0	0	0	0.154	0	0.9	0.276	0.933
CREBBP	MAPK14	4435065	4433482	9606.ENSP00000262367	9606.ENSP00000229795	0	0	0	0	0	0.093	0.9	0.325	0.933
CEP63	PLK1	4440709	4437632	9606.ENSP00000336524	9606.ENSP00000300093	0	0	0	0	0	0	0.9	0.363	0.933
NFATC2	MAPK14	4446486	4433482	9606.ENSP00000379330	9606.ENSP00000229795	0	0	0	0	0	0	0.9	0.363	0.933
CTNNB1	MAPK14	4441426	4433482	9606.ENSP00000344456	9606.ENSP00000229795	0	0	0	0	0.064	0.063	0.9	0.335	0.933
ING2	HDAC3	4438295	4437918	9606.ENSP00000307183	9606.ENSP00000302967	0	0	0	0	0.064	0.185	0.9	0.236	0.933
AKT1	EGF	4450372	4435570	9606.ENSP00000451828	9606.ENSP00000265171	0	0	0	0	0	0.05	0	0.932	0.933
PLK1	EP300	4437632	4435224	9606.ENSP00000300093	9606.ENSP00000263253	0	0	0	0	0.065	0.165	0.9	0.245	0.933
NCOA2	RXRB	4448095	4444435	9606.ENSP00000399968	9606.ENSP00000363817	0	0	0	0	0	0.731	0.6	0.427	0.933
IL2	RPS6KB1	4433376	4433324	9606.ENSP00000226730	9606.ENSP00000225577	0	0	0	0	0	0	0.9	0.35	0.932
COG2	COPG1	4442720	4439732	9606.ENSP00000355629	9606.ENSP00000325002	0	0	0	0	0.144	0	0.9	0.276	0.932
HDAC2	CTNNB1	4449546	4441426	9606.ENSP00000430432	9606.ENSP00000344456	0	0	0	0	0.136	0	0.9	0.277	0.932
NCOA2	PPARGC1A	4448095	4435507	9606.ENSP00000399968	9606.ENSP00000264867	0	0	0	0	0	0	0.9	0.349	0.932
IL2RA	SOCS3	4445295	4440175	9606.ENSP00000369293	9606.ENSP00000330341	0	0	0	0	0.061	0	0.9	0.327	0.931
AKT1	MAPK14	4450372	4433482	9606.ENSP00000451828	9606.ENSP00000229795	0	0	0.303	0.623	0.082	0.715	0.6	0.858	0.931
HDAC1	MXD1	4444211	4435437	9606.ENSP00000362649	9606.ENSP00000264444	0	0	0	0	0	0.307	0.9	0.093	0.931
SHC1	IL2RA	4448165	4445295	9606.ENSP00000401303	9606.ENSP00000369293	0	0	0	0	0	0	0.9	0.341	0.931
CREBBP	FABP4	4435065	4434459	9606.ENSP00000262367	9606.ENSP00000256104	0	0	0	0	0.061	0.133	0.9	0.255	0.931
AKT1	RXRA	4450372	4449061	9606.ENSP00000451828	9606.ENSP00000419692	0	0	0	0	0.085	0.085	0.9	0.271	0.93
CEBPB	HDAC3	4438125	4437918	9606.ENSP00000305422	9606.ENSP00000302967	0	0	0	0	0	0.143	0.9	0.24	0.929
EP300	FABP4	4435224	4434459	9606.ENSP00000263253	9606.ENSP00000256104	0	0	0	0	0.061	0.133	0.9	0.238	0.929
AKAP9	AURKA	4441845	4432988	9606.ENSP00000348573	9606.ENSP00000216911	0	0	0	0	0.054	0	0.9	0.312	0.929
NCOR1	PPARGC1A	4435844	4435507	9606.ENSP00000268712	9606.ENSP00000264867	0	0	0	0	0	0	0.9	0.324	0.929
CDK1	AKAP9	4446389	4441845	9606.ENSP00000378699	9606.ENSP00000348573	0	0	0	0	0.049	0	0.9	0.317	0.929
PHF12	SAP30L	4440143	4437365	9606.ENSP00000329933	9606.ENSP00000297109	0	0	0	0	0.064	0	0.9	0.298	0.928
CEP135	AURKA	4434539	4432988	9606.ENSP00000257287	9606.ENSP00000216911	0	0	0	0	0.064	0	0.9	0.3	0.928
HDAC3	PLIN1	4437918	4437623	9606.ENSP00000302967	9606.ENSP00000300055	0	0	0	0	0	0	0.9	0.305	0.927
ADIPOQ	NCOR1	4447630	4435844	9606.ENSP00000389814	9606.ENSP00000268712	0	0	0	0	0	0	0.9	0.301	0.927
PIK3R1	PTPN1	4449428	4443784	9606.ENSP00000428056	9606.ENSP00000360683	0	0	0	0	0	0.123	0.9	0.234	0.927
COPB2	KIF11	4440101	4434801	9606.ENSP00000329419	9606.ENSP00000260731	0	0	0	0	0.061	0	0.9	0.294	0.927
TPX2	CEP135	4437665	4434539	9606.ENSP00000300403	9606.ENSP00000257287	0	0	0	0	0.178	0	0.9	0.186	0.927
CDK1	CEP135	4446389	4434539	9606.ENSP00000378699	9606.ENSP00000257287	0	0	0	0	0.063	0	0.9	0.29	0.927
CENPJ	TPX2	4445612	4437665	9606.ENSP00000371308	9606.ENSP00000300403	0	0	0	0	0.209	0	0.9	0.141	0.926
RXRG	HDAC3	4442297	4437918	9606.ENSP00000352900	9606.ENSP00000302967	0	0	0	0	0.055	0.05	0.9	0.282	0.926
CEP192	AKAP9	4449404	4441845	9606.ENSP00000427550	9606.ENSP00000348573	0	0	0	0	0.061	0	0.9	0.277	0.926
SH2B2	INS	4449939	4446661	9606.ENSP00000440273	9606.ENSP00000380432	0	0	0	0	0	0	0.9	0.291	0.926
CDK1	CEP63	4446389	4440709	9606.ENSP00000378699	9606.ENSP00000336524	0	0	0	0	0	0	0.9	0.291	0.926
HDAC2	PPARG	4449546	4436745	9606.ENSP00000430432	9606.ENSP00000287820	0	0	0	0	0	0.125	0.9	0.212	0.925
TLE1	EP300	4444737	4435224	9606.ENSP00000365682	9606.ENSP00000263253	0	0	0	0	0.064	0	0.9	0.272	0.925
LEP	EP300	4438805	4435224	9606.ENSP00000312652	9606.ENSP00000263253	0	0	0	0	0	0	0.9	0.286	0.925
MAPK8	IL2RA	4446429	4445295	9606.ENSP00000378974	9606.ENSP00000369293	0	0	0	0	0	0	0.9	0.271	0.924
NCOA2	FHL2	4448095	4447410	9606.ENSP00000399968	9606.ENSP00000386665	0	0	0	0	0	0	0.9	0.275	0.924
SAP18	ARID4B	4451616	4435390	9606.ENSP00000481842	9606.ENSP00000264183	0	0	0	0	0.082	0	0.9	0.243	0.924
RXRB	HDAC3	4444435	4437918	9606.ENSP00000363817	9606.ENSP00000302967	0	0	0	0	0.061	0.05	0.9	0.255	0.924
GCG	CTNNB1	4447518	4441426	9606.ENSP00000387662	9606.ENSP00000344456	0	0	0	0	0	0	0.9	0.268	0.923
RXRA	MAPK8	4449061	4446429	9606.ENSP00000419692	9606.ENSP00000378974	0	0	0	0	0	0	0.9	0.262	0.923
RXRA	LEP	4449061	4438805	9606.ENSP00000419692	9606.ENSP00000312652	0	0	0	0	0	0	0.9	0.265	0.923
SAP18	MXD1	4451616	4435437	9606.ENSP00000481842	9606.ENSP00000264444	0	0	0	0	0.062	0	0.9	0.248	0.923
CEP152	TPX2	4445475	4437665	9606.ENSP00000370337	9606.ENSP00000300403	0	0	0	0	0.112	0	0.9	0.205	0.923
ADIPOQ	NCOR2	4447630	4447065	9606.ENSP00000389814	9606.ENSP00000384018	0	0	0	0	0	0	0.9	0.27	0.923
NCOR2	PPARGC1A	4447065	4435507	9606.ENSP00000384018	9606.ENSP00000264867	0	0	0	0	0	0	0.9	0.254	0.922
HDAC3	FABP4	4437918	4434459	9606.ENSP00000302967	9606.ENSP00000256104	0	0	0	0	0	0	0.9	0.255	0.922
RXRA	ADIPOQ	4449061	4447630	9606.ENSP00000419692	9606.ENSP00000389814	0	0	0	0	0.049	0	0.9	0.25	0.922
ADIPOQ	EP300	4447630	4435224	9606.ENSP00000389814	9606.ENSP00000263253	0	0	0	0	0	0	0.9	0.255	0.922
PLK1	TP53	4437632	4435880	9606.ENSP00000300093	9606.ENSP00000269305	0	0	0	0	0.095	0.379	0	0.873	0.922
ADIPOQ	CREBBP	4447630	4435065	9606.ENSP00000389814	9606.ENSP00000262367	0	0	0	0	0	0	0.9	0.25	0.921
NCOR1	FABP4	4435844	4434459	9606.ENSP00000268712	9606.ENSP00000256104	0	0	0	0	0	0	0.9	0.25	0.921
NCOA1	HDAC3	4447214	4437918	9606.ENSP00000385216	9606.ENSP00000302967	0	0	0	0	0	0	0.9	0.248	0.921
PTPN11	IFNG	4441096	4433446	9606.ENSP00000340944	9606.ENSP00000229135	0	0	0	0	0	0	0.9	0.243	0.921
HDAC2	HDAC3	4449546	4437918	9606.ENSP00000430432	9606.ENSP00000302967	0	0	0.447	0.964	0.07	0.185	0.9	0.918	0.921
NCOA2	RXRG	4448095	4442297	9606.ENSP00000399968	9606.ENSP00000352900	0	0	0	0	0	0.731	0.6	0.325	0.921
CDK1	TP53	4446389	4435880	9606.ENSP00000378699	9606.ENSP00000269305	0	0	0	0	0.095	0.395	0	0.867	0.921
HDAC3	PPARGC1A	4437918	4435507	9606.ENSP00000302967	9606.ENSP00000264867	0	0	0	0	0	0	0.9	0.241	0.92
NCOR2	FABP4	4447065	4434459	9606.ENSP00000384018	9606.ENSP00000256104	0	0	0	0	0	0	0.9	0.234	0.92
LEP	IGF1	4438805	4437883	9606.ENSP00000312652	9606.ENSP00000302665	0	0	0	0	0	0	0	0.919	0.92
RXRA	HDAC1	4449061	4444211	9606.ENSP00000419692	9606.ENSP00000362649	0	0	0	0	0.145	0.05	0.9	0.14	0.92
JAK2	PIK3R2	4445579	4433214	9606.ENSP00000371067	9606.ENSP00000222254	0	0	0	0	0	0.107	0.9	0.177	0.92
SAP18	SAP130	4451616	4442035	9606.ENSP00000481842	9606.ENSP00000350333	0	0	0	0	0.086	0	0.9	0.204	0.92
LEP	CREBBP	4438805	4435065	9606.ENSP00000312652	9606.ENSP00000262367	0	0	0	0	0	0	0.9	0.223	0.919
STIL	CEP135	4443830	4434539	9606.ENSP00000360944	9606.ENSP00000257287	0	0	0	0	0.096	0	0	0.914	0.919
RXRA	PLIN1	4449061	4437623	9606.ENSP00000419692	9606.ENSP00000300055	0	0	0	0	0.061	0	0.9	0.213	0.919
FHL2	NCOA1	4447410	4447214	9606.ENSP00000386665	9606.ENSP00000385216	0	0	0	0	0	0	0.9	0.231	0.919
IL2RA	PTPN11	4445295	4441096	9606.ENSP00000369293	9606.ENSP00000340944	0	0	0	0	0	0	0.9	0.231	0.919
PLIN1	NCOR1	4437623	4435844	9606.ENSP00000300055	9606.ENSP00000268712	0	0	0	0	0	0	0.9	0.225	0.919
IRS1	IL2	4438085	4433376	9606.ENSP00000304895	9606.ENSP00000226730	0	0	0	0	0	0	0.9	0.225	0.919
PIK3R1	IL2	4449428	4433376	9606.ENSP00000428056	9606.ENSP00000226730	0	0	0	0	0	0	0.9	0.232	0.919
CDK1	TUBGCP6	4446389	4434069	9606.ENSP00000378699	9606.ENSP00000248846	0	0.005	0	0	0.11	0	0.9	0.167	0.919
RXRA	SIN3A	4449061	4446352	9606.ENSP00000419692	9606.ENSP00000378402	0	0	0	0	0.129	0.05	0.9	0.139	0.919
COPG2	INS	4448227	4446661	9606.ENSP00000402346	9606.ENSP00000380432	0	0	0	0	0	0	0.9	0.229	0.919
IL2RA	MAPK14	4445295	4433482	9606.ENSP00000369293	9606.ENSP00000229795	0	0	0	0	0	0	0.9	0.232	0.919
GRB2	IL2RA	4446042	4445295	9606.ENSP00000376345	9606.ENSP00000369293	0	0	0	0	0	0	0.9	0.221	0.918
PIK3R1	IFNG	4449428	4433446	9606.ENSP00000428056	9606.ENSP00000229135	0	0	0	0	0	0	0.9	0.217	0.918
PIK3R1	IL2RA	4449428	4445295	9606.ENSP00000428056	9606.ENSP00000369293	0	0	0	0	0	0	0.9	0.222	0.918
SUDS3	HDAC3	4450098	4437918	9606.ENSP00000443988	9606.ENSP00000302967	0	0	0	0	0.083	0.267	0.72	0.618	0.918
NFATC2	PPARG	4446486	4436745	9606.ENSP00000379330	9606.ENSP00000287820	0	0	0	0	0	0	0.9	0.218	0.918
FHL2	MAPK8	4447410	4446429	9606.ENSP00000386665	9606.ENSP00000378974	0	0	0	0	0.062	0	0.9	0.202	0.918
TNFRSF18	CTLA4	4439995	4438004	9606.ENSP00000328207	9606.ENSP00000303939	0	0	0	0	0.088	0	0	0.913	0.918
ADIPOQ	HDAC3	4447630	4437918	9606.ENSP00000389814	9606.ENSP00000302967	0	0	0	0	0	0	0.9	0.222	0.918
TLE1	CREBBP	4444737	4435065	9606.ENSP00000365682	9606.ENSP00000262367	0	0	0	0	0.064	0	0.9	0.188	0.917
TLE3	EP300	4450409	4435224	9606.ENSP00000452871	9606.ENSP00000263253	0	0	0	0	0.064	0	0.9	0.192	0.917
EP300	AURKA	4435224	4432988	9606.ENSP00000263253	9606.ENSP00000216911	0	0	0	0	0	0	0.9	0.211	0.917
ARAP1	COPA	4446167	4443021	9606.ENSP00000377233	9606.ENSP00000357048	0	0	0	0	0.064	0.186	0.9	0	0.917
NCOA1	LEP	4447214	4438805	9606.ENSP00000385216	9606.ENSP00000312652	0	0	0	0	0	0	0.9	0.198	0.916
RXRG	NCOR1	4442297	4435844	9606.ENSP00000352900	9606.ENSP00000268712	0	0	0	0	0	0.73	0.6	0.285	0.916
COPZ2	COG2	4451516	4442720	9606.ENSP00000480707	9606.ENSP00000355629	0	0	0	0	0	0	0.9	0.203	0.916
CENPJ	TP53	4445612	4435880	9606.ENSP00000371308	9606.ENSP00000269305	0	0	0	0	0	0	0.9	0.188	0.915
IRS2	IL2	4444641	4433376	9606.ENSP00000365016	9606.ENSP00000226730	0	0	0	0	0	0	0.9	0.188	0.915
NCOA1	FABP4	4447214	4434459	9606.ENSP00000385216	9606.ENSP00000256104	0	0	0	0	0	0	0.9	0.189	0.915
KIF11	COPB1	4434801	4434113	9606.ENSP00000260731	9606.ENSP00000249923	0	0	0	0	0.065	0.058	0.9	0.152	0.915
COPZ2	KIF11	4451516	4434801	9606.ENSP00000480707	9606.ENSP00000260731	0	0	0	0	0	0	0.9	0.177	0.914
TLE4	EP300	4444744	4435224	9606.ENSP00000365720	9606.ENSP00000263253	0	0	0	0	0.064	0	0.9	0.139	0.912
AKT1	RXRB	4450372	4444435	9606.ENSP00000451828	9606.ENSP00000363817	0	0	0	0	0.07	0.085	0.9	0.096	0.912
SOCS3	INSR	4440175	4437994	9606.ENSP00000330341	9606.ENSP00000303830	0	0	0	0	0	0.454	0.8	0.263	0.912
NCOA2	FABP4	4448095	4434459	9606.ENSP00000399968	9606.ENSP00000256104	0	0	0	0	0	0	0.9	0.156	0.912
CEP63	AURKA	4440709	4432988	9606.ENSP00000336524	9606.ENSP00000216911	0	0	0	0	0	0	0.9	0.158	0.912
NCOA1	CEBPB	4447214	4438125	9606.ENSP00000385216	9606.ENSP00000305422	0	0	0	0	0.055	0.053	0.9	0.141	0.912
ADIPOQ	NCOA1	4447630	4447214	9606.ENSP00000389814	9606.ENSP00000385216	0	0	0	0	0	0	0.9	0.148	0.911
NLK	PPARG	4447146	4436745	9606.ENSP00000384625	9606.ENSP00000287820	0	0	0	0	0	0	0.9	0.154	0.911
AKT2	CTLA4	4445979	4438004	9606.ENSP00000375892	9606.ENSP00000303939	0	0	0	0	0.062	0.05	0.9	0.128	0.911
TLE4	CREBBP	4444744	4435065	9606.ENSP00000365720	9606.ENSP00000262367	0	0	0	0	0.064	0	0.9	0.129	0.911
SAP130	SAP30L	4442035	4437365	9606.ENSP00000350333	9606.ENSP00000297109	0	0	0	0	0.064	0	0.9	0.127	0.911
IL2RA	IRS1	4445295	4438085	9606.ENSP00000369293	9606.ENSP00000304895	0	0	0	0	0	0	0.9	0.144	0.91
NCOA1	SIN3A	4447214	4446352	9606.ENSP00000385216	9606.ENSP00000378402	0	0	0	0	0.052	0	0.9	0.133	0.91
NCOA2	CEBPB	4448095	4438125	9606.ENSP00000399968	9606.ENSP00000305422	0	0	0	0	0.055	0.053	0.9	0.121	0.91
NCOA1	RXRG	4447214	4442297	9606.ENSP00000385216	9606.ENSP00000352900	0	0	0	0	0	0.727	0.6	0.245	0.91
AKAP9	TPX2	4441845	4437665	9606.ENSP00000348573	9606.ENSP00000300403	0	0	0	0	0.053	0	0.9	0.132	0.91
NLK	TLE1	4447146	4444737	9606.ENSP00000384625	9606.ENSP00000365682	0	0	0	0	0.062	0	0.9	0.109	0.909
COPZ1	KIF20A	4450281	4446341	9606.ENSP00000449270	9606.ENSP00000378356	0	0	0	0	0	0	0.9	0.127	0.909
RXRA	RPS6KB1	4449061	4433324	9606.ENSP00000419692	9606.ENSP00000225577	0	0	0	0	0.061	0.081	0.9	0.07	0.909
SPTSSB	SPTSSA	4442212	4437462	9606.ENSP00000352097	9606.ENSP00000298130	0	0	0	0.911	0	0	0.9	0.944	0.908
AKT1	RXRG	4450372	4442297	9606.ENSP00000451828	9606.ENSP00000352900	0	0	0	0	0	0.085	0.9	0.079	0.908
RXRB	RPS6KB1	4444435	4433324	9606.ENSP00000363817	9606.ENSP00000225577	0	0	0	0	0.061	0.081	0.9	0.062	0.908
RXRG	RPS6KB1	4442297	4433324	9606.ENSP00000352900	9606.ENSP00000225577	0	0	0	0	0.061	0.081	0.9	0.054	0.907
NCOA2	ADIPOQ	4448095	4447630	9606.ENSP00000399968	9606.ENSP00000389814	0	0	0	0	0	0	0.9	0.114	0.907
COPA	COG2	4443021	4442720	9606.ENSP00000357048	9606.ENSP00000355629	0	0	0	0	0.113	0	0.9	0	0.907
NCOA2	HDAC3	4448095	4437918	9606.ENSP00000399968	9606.ENSP00000302967	0	0	0	0	0.055	0	0.9	0.097	0.907
PTPN1	IFNG	4443784	4433446	9606.ENSP00000360683	9606.ENSP00000229135	0	0	0	0	0	0	0.9	0.112	0.907
CDC20	SOCS3	4443940	4440175	9606.ENSP00000361540	9606.ENSP00000330341	0	0	0	0	0.061	0	0.9	0.085	0.906
SAP30L	SAP30	4437365	4437294	9606.ENSP00000297109	9606.ENSP00000296504	0	0	0	0.965	0.077	0	0.9	0.802	0.906
RXRB	HDAC1	4444435	4444211	9606.ENSP00000363817	9606.ENSP00000362649	0	0	0	0	0.055	0.05	0.9	0.085	0.906
MAPK8	CTNNB1	4446429	4441426	9606.ENSP00000378974	9606.ENSP00000344456	0	0	0	0	0.101	0.525	0	0.798	0.906
NCOA2	TCF7L2	4448095	4443308	9606.ENSP00000399968	9606.ENSP00000358404	0	0	0	0	0	0	0.9	0.098	0.906
COG2	COPE	4442720	4435143	9606.ENSP00000355629	9606.ENSP00000262812	0	0	0	0	0.061	0	0.9	0.089	0.906
RXRA	FHL2	4449061	4447410	9606.ENSP00000419692	9606.ENSP00000386665	0	0	0	0	0	0.08	0.9	0.066	0.906
ARCN1	KIF11	4435360	4434801	9606.ENSP00000264028	9606.ENSP00000260731	0	0	0	0	0.062	0	0.9	0.073	0.905
DEGS1	DEGS2	4439057	4438285	9606.ENSP00000316476	9606.ENSP00000307126	0	0	0.447	0.973	0.055	0	0.9	0.932	0.905
KIF20A	COPB1	4446341	4434113	9606.ENSP00000378356	9606.ENSP00000249923	0	0	0	0	0.072	0.058	0.9	0.049	0.905
RXRA	RXRB	4449061	4444435	9606.ENSP00000419692	9606.ENSP00000363817	0	0	0	0.968	0.07	0	0.9	0.732	0.905
AKAP9	CEP63	4441845	4440709	9606.ENSP00000348573	9606.ENSP00000336524	0	0	0	0	0	0	0.9	0.087	0.904
NCOA2	PLIN1	4448095	4437623	9606.ENSP00000399968	9606.ENSP00000300055	0	0	0	0	0	0	0.9	0.084	0.904
NCOR2	PLIN1	4447065	4437623	9606.ENSP00000384018	9606.ENSP00000300055	0	0	0	0	0	0	0.9	0.081	0.904
KIF4A	COPB1	4444386	4434113	9606.ENSP00000363524	9606.ENSP00000249923	0	0	0	0	0.063	0.058	0.9	0.049	0.904
IL2	PIK3R2	4433376	4433214	9606.ENSP00000226730	9606.ENSP00000222254	0	0	0	0	0	0	0.9	0.085	0.904
NCOA1	PLIN1	4447214	4437623	9606.ENSP00000385216	9606.ENSP00000300055	0	0	0	0	0	0	0.9	0.083	0.904
IL2RA	IRS2	4445295	4444641	9606.ENSP00000369293	9606.ENSP00000365016	0	0	0	0	0	0	0.9	0.086	0.904
TP53	IGF1R	4435880	4435797	9606.ENSP00000269305	9606.ENSP00000268035	0	0	0	0	0	0.311	0	0.867	0.904
COPG1	KIF11	4439732	4434801	9606.ENSP00000325002	9606.ENSP00000260731	0	0	0	0	0	0	0.9	0.073	0.903
COPZ1	KIF11	4450281	4434801	9606.ENSP00000449270	9606.ENSP00000260731	0	0	0	0	0	0	0.9	0.075	0.903
NCOA2	LEP	4448095	4438805	9606.ENSP00000399968	9606.ENSP00000312652	0	0	0	0	0	0	0.9	0.073	0.903
COPG2	KIF4A	4448227	4444386	9606.ENSP00000402346	9606.ENSP00000363524	0	0	0	0	0.077	0	0.9	0	0.903
COPZ1	INS	4450281	4446661	9606.ENSP00000449270	9606.ENSP00000380432	0	0	0	0	0	0	0.9	0.076	0.903
COG2	ARCN1	4442720	4435360	9606.ENSP00000355629	9606.ENSP00000264028	0	0	0	0	0.077	0	0.9	0	0.903
RXRB	RXRG	4444435	4442297	9606.ENSP00000363817	9606.ENSP00000352900	0	0	0	0.963	0	0	0.9	0.824	0.903
COPA	KIF11	4443021	4434801	9606.ENSP00000357048	9606.ENSP00000260731	0	0	0	0	0.063	0	0.9	0	0.902
KIF4A	COPB2	4444386	4440101	9606.ENSP00000363524	9606.ENSP00000329419	0	0	0	0	0.062	0	0.9	0	0.902
HDAC1	RXRG	4444211	4442297	9606.ENSP00000362649	9606.ENSP00000352900	0	0	0	0	0	0.05	0.9	0.051	0.902
KIF20A	ARCN1	4446341	4435360	9606.ENSP00000378356	9606.ENSP00000264028	0	0	0	0	0.064	0	0.9	0	0.902
INS	COPB2	4446661	4440101	9606.ENSP00000380432	9606.ENSP00000329419	0	0	0	0	0	0	0.9	0.066	0.902
KIF4A	COPA	4444386	4443021	9606.ENSP00000363524	9606.ENSP00000357048	0	0	0	0	0.061	0	0.9	0	0.902
COG2	COPB2	4442720	4440101	9606.ENSP00000355629	9606.ENSP00000329419	0	0	0	0	0.061	0	0.9	0	0.902
PLIN1	EP300	4437623	4435224	9606.ENSP00000300055	9606.ENSP00000263253	0	0	0	0	0	0	0.9	0.064	0.902
KIF20A	COPB2	4446341	4440101	9606.ENSP00000378356	9606.ENSP00000329419	0	0	0	0	0.061	0	0.9	0	0.902
KIF4A	ARCN1	4444386	4435360	9606.ENSP00000363524	9606.ENSP00000264028	0	0	0	0	0.062	0	0.9	0	0.902
COPG2	KIF20A	4448227	4446341	9606.ENSP00000402346	9606.ENSP00000378356	0	0	0	0	0.065	0	0.9	0	0.902
RXRA	CDK1	4449061	4446389	9606.ENSP00000419692	9606.ENSP00000378699	0	0	0	0	0	0	0.9	0.064	0.902
CEP63	TPX2	4440709	4437665	9606.ENSP00000336524	9606.ENSP00000300403	0	0	0	0	0	0	0.9	0.056	0.901
MTOR	PPARG	4442490	4436745	9606.ENSP00000354558	9606.ENSP00000287820	0	0	0	0	0	0	0.8	0.529	0.901
TLE4	TLE1	4444744	4444737	9606.ENSP00000365720	9606.ENSP00000365682	0	0	0	0.982	0	0	0.9	0.773	0.901
KIF4A	COPG1	4444386	4439732	9606.ENSP00000363524	9606.ENSP00000325002	0	0	0	0	0.056	0	0.9	0	0.901
TLE3	TLE1	4450409	4444737	9606.ENSP00000452871	9606.ENSP00000365682	0	0	0	0.979	0	0	0.9	0.817	0.901
MTOR	PIK3R2	4442490	4433214	9606.ENSP00000354558	9606.ENSP00000222254	0	0	0	0	0.061	0.269	0.8	0.37	0.901
TLE3	TLE4	4450409	4444744	9606.ENSP00000452871	9606.ENSP00000365720	0	0	0	0.98	0	0	0.9	0.803	0.901
CCP110	TPX2	4445545	4437665	9606.ENSP00000370803	9606.ENSP00000300403	0	0	0	0	0	0	0.9	0.054	0.901
COPZ2	COPZ1	4451516	4450281	9606.ENSP00000480707	9606.ENSP00000449270	0	0	0	0.972	0	0	0.9	0.67	0.901
JAK2	AKAP9	4445579	4441845	9606.ENSP00000371067	9606.ENSP00000348573	0	0	0	0	0	0	0.9	0.058	0.901
INS	ARCN1	4446661	4435360	9606.ENSP00000380432	9606.ENSP00000264028	0	0	0	0	0	0	0.9	0.055	0.901
COPZ2	KIF4A	4451516	4444386	9606.ENSP00000480707	9606.ENSP00000363524	0	0	0	0	0	0	0.9	0	0.9
KIF20A	COPG1	4446341	4439732	9606.ENSP00000378356	9606.ENSP00000325002	0	0	0	0	0	0	0.9	0	0.9
KIF20A	COPA	4446341	4443021	9606.ENSP00000378356	9606.ENSP00000357048	0	0	0	0	0	0	0.9	0	0.9
COPG2	KIF11	4448227	4434801	9606.ENSP00000402346	9606.ENSP00000260731	0	0	0	0	0	0	0.9	0	0.9
COPZ2	KIF20A	4451516	4446341	9606.ENSP00000480707	9606.ENSP00000378356	0	0	0	0	0	0	0.9	0	0.9
PIK3R1	GCG	4449428	4447518	9606.ENSP00000428056	9606.ENSP00000387662	0	0	0	0	0	0	0.9	0.049	0.9
COPZ2	INS	4451516	4446661	9606.ENSP00000480707	9606.ENSP00000380432	0	0	0	0	0	0	0.9	0.043	0.9
PLIN1	CREBBP	4437623	4435065	9606.ENSP00000300055	9606.ENSP00000262367	0	0	0	0	0	0	0.9	0	0.9
COPE	KIF11	4435143	4434801	9606.ENSP00000262812	9606.ENSP00000260731	0	0	0	0	0	0	0.9	0	0.9
INS	COPG1	4446661	4439732	9606.ENSP00000380432	9606.ENSP00000325002	0	0	0	0	0	0	0.9	0	0.9
COPZ1	KIF4A	4450281	4444386	9606.ENSP00000449270	9606.ENSP00000363524	0	0	0	0	0	0	0.9	0	0.9
KIF4A	COPE	4444386	4435143	9606.ENSP00000363524	9606.ENSP00000262812	0	0	0	0	0	0	0.9	0	0.9
KIF20A	COPE	4446341	4435143	9606.ENSP00000378356	9606.ENSP00000262812	0	0	0	0	0	0	0.9	0	0.9
IL2RA	PIK3R2	4445295	4433214	9606.ENSP00000369293	9606.ENSP00000222254	0	0	0	0	0	0	0.9	0	0.9
INS	COPE	4446661	4435143	9606.ENSP00000380432	9606.ENSP00000262812	0	0	0	0	0	0	0.9	0	0.9
GCG	PIK3R2	4447518	4433214	9606.ENSP00000387662	9606.ENSP00000222254	0	0	0	0	0	0	0.9	0.041	0.9
KIF20A	KIF14	4446341	4442863	9606.ENSP00000378356	9606.ENSP00000356319	0	0	0	0.571	0.808	0.168	0	0.912	0.898
ING2	ARID4B	4438295	4435390	9606.ENSP00000307183	9606.ENSP00000264183	0	0	0	0	0.057	0.837	0	0.39	0.898
PRC1	PLK4	4446249	4435965	9606.ENSP00000377793	9606.ENSP00000270861	0	0	0	0	0.826	0	0	0.422	0.895
JAK2	IGF1R	4445579	4435797	9606.ENSP00000371067	9606.ENSP00000268035	0	0	0	0.564	0	0.355	0.8	0.523	0.895
INS	MAPK8	4446661	4446429	9606.ENSP00000380432	9606.ENSP00000378974	0	0	0	0	0	0	0	0.894	0.895
MTOR	TP53	4442490	4435880	9606.ENSP00000354558	9606.ENSP00000269305	0	0	0	0	0	0.391	0	0.835	0.895
SH2B2	GRB2	4449939	4446042	9606.ENSP00000440273	9606.ENSP00000376345	0	0	0	0.626	0	0.441	0.8	0.26	0.893
GRB2	PIK3R2	4446042	4433214	9606.ENSP00000376345	9606.ENSP00000222254	0	0	0	0.629	0	0.876	0	0.372	0.891
IGF2BP2	CDKAL1	4445662	4436153	9606.ENSP00000371634	9606.ENSP00000274695	0	0	0	0	0	0	0	0.89	0.89
AKT2	RPS6KB1	4445979	4433324	9606.ENSP00000375892	9606.ENSP00000225577	0	0	0.407	0.864	0.183	0.261	0.8	0.755	0.888
KCNE3	KCNE2	4438602	4436854	9606.ENSP00000310557	9606.ENSP00000290310	0	0	0	0	0	0	0	0.884	0.884
IL2RA	IFNG	4445295	4433446	9606.ENSP00000369293	9606.ENSP00000229135	0	0	0	0	0.182	0	0.6	0.667	0.881
CDK1	KIF14	4446389	4442863	9606.ENSP00000378699	9606.ENSP00000356319	0	0	0	0	0.796	0.157	0	0.366	0.881
INS	MTOR	4446661	4442490	9606.ENSP00000380432	9606.ENSP00000354558	0	0	0	0	0	0	0	0.88	0.88
KIF14	KIF11	4442863	4434801	9606.ENSP00000356319	9606.ENSP00000260731	0	0	0	0.619	0.836	0	0	0.673	0.877
KIF20A	PLK4	4446341	4435965	9606.ENSP00000378356	9606.ENSP00000270861	0	0	0	0	0.795	0.248	0	0.248	0.874
AKT1	IRS2	4450372	4444641	9606.ENSP00000451828	9606.ENSP00000365016	0	0	0	0	0.061	0.157	0	0.853	0.874
KCNE1	KCNE3	4440773	4438602	9606.ENSP00000337255	9606.ENSP00000310557	0	0	0	0	0.063	0	0	0.868	0.871
IGF1R	EGF	4435797	4435570	9606.ENSP00000268035	9606.ENSP00000265171	0	0	0	0	0	0.06	0.6	0.682	0.87
SUDS3	PHF12	4450098	4440143	9606.ENSP00000443988	9606.ENSP00000329933	0	0	0	0	0.064	0.132	0.72	0.492	0.869
CDC20	PLK4	4443940	4435965	9606.ENSP00000361540	9606.ENSP00000270861	0	0	0	0	0.726	0.167	0	0.475	0.869
STIL	CEP63	4443830	4440709	9606.ENSP00000360944	9606.ENSP00000336524	0	0	0	0	0	0	0	0.869	0.869
INSR	EGF	4437994	4435570	9606.ENSP00000303830	9606.ENSP00000265171	0	0	0	0	0	0.06	0.8	0.353	0.867
TCF7L2	CDKAL1	4443308	4436153	9606.ENSP00000358404	9606.ENSP00000274695	0	0	0	0	0	0	0	0.867	0.867
KIF4A	KIF14	4444386	4442863	9606.ENSP00000363524	9606.ENSP00000356319	0	0	0	0.616	0.784	0.125	0	0.848	0.866
RXRG	CREBBP	4442297	4435065	9606.ENSP00000352900	9606.ENSP00000262367	0	0	0	0	0	0.597	0.6	0.222	0.863
SLC30A8	CDKAL1	4448762	4436153	9606.ENSP00000415011	9606.ENSP00000274695	0	0	0	0	0	0	0	0.862	0.862
MAPK8	MTOR	4446429	4442490	9606.ENSP00000378974	9606.ENSP00000354558	0	0	0	0	0.05	0.305	0	0.803	0.859
CDC20	KIF14	4443940	4442863	9606.ENSP00000361540	9606.ENSP00000356319	0	0	0	0	0.796	0.078	0	0.303	0.857
CTLA4	IFNG	4438004	4433446	9606.ENSP00000303939	9606.ENSP00000229135	0	0	0	0	0.166	0	0	0.835	0.856
KIF14	TPX2	4442863	4437665	9606.ENSP00000356319	9606.ENSP00000300403	0	0	0	0	0.794	0	0	0.315	0.853
KIF14	AURKA	4442863	4432988	9606.ENSP00000356319	9606.ENSP00000216911	0	0	0	0	0.797	0.125	0	0.23	0.852
PTPN1	PTPN11	4443784	4441096	9606.ENSP00000360683	9606.ENSP00000340944	0	0	0	0.762	0.096	0	0.8	0.862	0.849
SH2B2	IRS2	4449939	4444641	9606.ENSP00000440273	9606.ENSP00000365016	0	0	0	0	0.061	0.636	0	0.593	0.849
ADIPOQ	IGF1	4447630	4437883	9606.ENSP00000389814	9606.ENSP00000302665	0	0	0	0	0.075	0	0	0.843	0.849
SAP18	HDAC3	4451616	4437918	9606.ENSP00000481842	9606.ENSP00000302967	0	0	0	0	0.081	0.286	0.72	0.273	0.848
TSGA13	COPG2	4448394	4448227	9606.ENSP00000406047	9606.ENSP00000402346	0	0.183	0	0	0	0	0	0.819	0.846
CTNNB1	PPARG	4441426	4436745	9606.ENSP00000344456	9606.ENSP00000287820	0	0	0	0	0	0.385	0	0.754	0.842
AKT1	LEP	4450372	4438805	9606.ENSP00000451828	9606.ENSP00000312652	0	0	0	0	0	0	0	0.841	0.841
PHF12	ARID4B	4440143	4435390	9606.ENSP00000329933	9606.ENSP00000264183	0	0	0	0	0.147	0.729	0	0.353	0.837
ELOVL2	FADS2	4441648	4436312	9606.ENSP00000346693	9606.ENSP00000278840	0	0	0	0	0.064	0	0	0.833	0.837
SLC30A8	IGF2BP2	4448762	4445662	9606.ENSP00000415011	9606.ENSP00000371634	0	0	0	0	0	0	0	0.836	0.836
HHEX	CDKAL1	4436508	4436153	9606.ENSP00000282728	9606.ENSP00000274695	0	0	0	0	0	0	0	0.836	0.836
INS	JAK2	4446661	4445579	9606.ENSP00000380432	9606.ENSP00000371067	0	0	0	0	0	0.262	0	0.784	0.833
SLC30A8	TCF7L2	4448762	4443308	9606.ENSP00000415011	9606.ENSP00000358404	0	0	0	0	0	0	0	0.831	0.831
INS	FABP4	4446661	4434459	9606.ENSP00000380432	9606.ENSP00000256104	0	0	0	0	0	0	0	0.83	0.83
FTO	LEP	4448992	4438805	9606.ENSP00000418823	9606.ENSP00000312652	0	0	0	0	0	0	0	0.827	0.827
ADIPOQ	GCG	4447630	4447518	9606.ENSP00000389814	9606.ENSP00000387662	0	0	0	0	0	0	0	0.824	0.824
FTO	CDKAL1	4448992	4436153	9606.ENSP00000418823	9606.ENSP00000274695	0	0	0	0	0	0	0	0.821	0.821
MAPK8	PPARG	4446429	4436745	9606.ENSP00000378974	9606.ENSP00000287820	0	0	0	0	0	0.379	0	0.722	0.82
INS	TCF7L2	4446661	4443308	9606.ENSP00000380432	9606.ENSP00000358404	0	0	0	0	0	0	0	0.82	0.82
IGF2BP2	TCF7L2	4445662	4443308	9606.ENSP00000371634	9606.ENSP00000358404	0	0	0	0	0.153	0	0	0.796	0.819
NFATC2	CTLA4	4446486	4438004	9606.ENSP00000379330	9606.ENSP00000303939	0	0	0	0	0.07	0.268	0	0.756	0.819
KCNE2	KCNJ2	4436854	4433856	9606.ENSP00000290310	9606.ENSP00000243457	0	0	0	0	0	0	0	0.818	0.818
INS	SOCS3	4446661	4440175	9606.ENSP00000380432	9606.ENSP00000330341	0	0	0	0	0	0	0	0.818	0.818
IGF1	TP53	4437883	4435880	9606.ENSP00000302665	9606.ENSP00000269305	0	0	0	0	0	0	0	0.816	0.817
STIL	KIF11	4443830	4434801	9606.ENSP00000360944	9606.ENSP00000260731	0	0	0	0	0.784	0	0	0.188	0.817
INS	PPARGC1A	4446661	4435507	9606.ENSP00000380432	9606.ENSP00000264867	0	0	0	0	0	0	0	0.816	0.816
AKT1	ADIPOQ	4450372	4447630	9606.ENSP00000451828	9606.ENSP00000389814	0	0	0	0	0	0	0	0.815	0.815
CDC123	CDKAL1	4436412	4436153	9606.ENSP00000281141	9606.ENSP00000274695	0	0	0	0	0.068	0	0	0.808	0.813
RXRB	CREBBP	4444435	4435065	9606.ENSP00000363817	9606.ENSP00000262367	0	0	0	0	0	0.444	0.6	0.221	0.811
KCNE1	KCNJ2	4440773	4433856	9606.ENSP00000337255	9606.ENSP00000243457	0	0	0	0	0	0	0	0.81	0.81
RXRG	EP300	4442297	4435224	9606.ENSP00000352900	9606.ENSP00000263253	0	0	0	0	0	0.444	0.6	0.218	0.81
MTOR	IGF1R	4442490	4435797	9606.ENSP00000354558	9606.ENSP00000268035	0	0	0	0	0.066	0.211	0	0.762	0.81
NCOR2	SAP30	4447065	4437294	9606.ENSP00000384018	9606.ENSP00000296504	0	0	0	0	0	0.383	0.54	0.384	0.809
RXRB	EP300	4444435	4435224	9606.ENSP00000363817	9606.ENSP00000263253	0	0	0	0	0	0.444	0.6	0.213	0.809
GCG	PDX1	4447518	4445489	9606.ENSP00000387662	9606.ENSP00000370421	0	0	0	0	0.062	0	0	0.803	0.808
ELOVL5	ELOVL2	4443635	4441648	9606.ENSP00000359956	9606.ENSP00000346693	0	0	0	0.954	0.062	0	0.8	0.442	0.808
CAMK1D	CDC123	4451335	4436412	9606.ENSP00000478874	9606.ENSP00000281141	0	0	0	0	0	0.05	0	0.804	0.806
THADA	CDC123	4447295	4436412	9606.ENSP00000385995	9606.ENSP00000281141	0	0	0	0	0	0	0	0.795	0.795
JAK2	TP53	4445579	4435880	9606.ENSP00000371067	9606.ENSP00000269305	0	0	0	0	0.049	0.05	0	0.79	0.794
TP53	RPS6KB1	4435880	4433324	9606.ENSP00000269305	9606.ENSP00000225577	0	0	0	0	0	0	0	0.792	0.792
CTNNB1	TP53	4441426	4435880	9606.ENSP00000344456	9606.ENSP00000269305	0	0	0	0	0	0	0	0.792	0.792
KIF14	PLK4	4442863	4435965	9606.ENSP00000356319	9606.ENSP00000270861	0	0	0	0	0.7	0.171	0	0.231	0.792
FTO	TCF7L2	4448992	4443308	9606.ENSP00000418823	9606.ENSP00000358404	0	0	0	0	0	0	0	0.792	0.792
CDC20	TP53	4443940	4435880	9606.ENSP00000361540	9606.ENSP00000269305	0	0	0	0	0.104	0	0	0.775	0.79
THADA	JAZF1	4447295	4436559	9606.ENSP00000385995	9606.ENSP00000283928	0	0	0	0	0	0	0	0.79	0.79
SLC30A8	HHEX	4448762	4436508	9606.ENSP00000415011	9606.ENSP00000282728	0	0	0	0	0	0	0	0.789	0.789
IGF2BP2	HHEX	4445662	4436508	9606.ENSP00000371634	9606.ENSP00000282728	0	0	0	0	0	0	0	0.789	0.789
JAZF1	CDC123	4436559	4436412	9606.ENSP00000283928	9606.ENSP00000281141	0	0	0	0	0	0	0	0.789	0.789
THADA	SIN3A	4447295	4446352	9606.ENSP00000385995	9606.ENSP00000378402	0	0	0	0	0.074	0.78	0	0	0.787
AKT2	IRS1	4445979	4438085	9606.ENSP00000375892	9606.ENSP00000304895	0	0	0	0	0.061	0.157	0	0.753	0.787
FOXP3	MTOR	4444690	4442490	9606.ENSP00000365380	9606.ENSP00000354558	0	0	0	0	0	0.142	0	0.761	0.786
ADIPOQ	PLIN1	4447630	4437623	9606.ENSP00000389814	9606.ENSP00000300055	0	0	0	0	0.367	0	0	0.67	0.782
TP53	PPARGC1A	4435880	4435507	9606.ENSP00000269305	9606.ENSP00000264867	0	0	0	0	0	0.379	0	0.661	0.781
KIF14	PLK1	4442863	4437632	9606.ENSP00000356319	9606.ENSP00000300093	0	0	0	0	0.609	0.171	0	0.375	0.78
LEP	TP53	4438805	4435880	9606.ENSP00000312652	9606.ENSP00000269305	0	0	0	0	0	0	0	0.777	0.778
AKT1	GCG	4450372	4447518	9606.ENSP00000451828	9606.ENSP00000387662	0	0	0	0	0	0	0	0.776	0.776
CDK1	STIL	4446389	4443830	9606.ENSP00000378699	9606.ENSP00000360944	0	0	0	0	0.687	0	0	0.313	0.776
MAPK8	IGF1	4446429	4437883	9606.ENSP00000378974	9606.ENSP00000302665	0	0	0	0	0	0	0	0.772	0.773
IGF1	IDE	4437883	4435672	9606.ENSP00000302665	9606.ENSP00000265986	0	0	0	0	0	0.379	0	0.643	0.769
AKT1	FOXP3	4450372	4444690	9606.ENSP00000451828	9606.ENSP00000365380	0	0	0	0	0	0.099	0	0.753	0.768
CDC20	EP300	4443940	4435224	9606.ENSP00000361540	9606.ENSP00000263253	0	0	0	0	0.064	0.723	0	0.17	0.767
TSGA13	MKLN1	4448394	4439609	9606.ENSP00000406047	9606.ENSP00000323527	0	0	0	0	0	0	0	0.765	0.765
SLC30A8	INS	4448762	4446661	9606.ENSP00000415011	9606.ENSP00000380432	0	0	0	0	0.14	0	0	0.737	0.764
TSPAN8	CDC123	4446135	4436412	9606.ENSP00000377003	9606.ENSP00000281141	0	0	0	0	0	0	0	0.763	0.763
INSR	PIK3R2	4437994	4433214	9606.ENSP00000303830	9606.ENSP00000222254	0	0	0	0	0	0.185	0.6	0.321	0.759
IL2RA	CTLA4	4445295	4438004	9606.ENSP00000369293	9606.ENSP00000303939	0	0	0	0	0.126	0	0	0.736	0.759
SAP18	ING2	4451616	4438295	9606.ENSP00000481842	9606.ENSP00000307183	0	0	0	0	0	0	0.72	0.175	0.759
FHL2	CTNNB1	4447410	4441426	9606.ENSP00000386665	9606.ENSP00000344456	0	0	0	0	0.075	0.379	0	0.612	0.758
TP53	EGF	4435880	4435570	9606.ENSP00000269305	9606.ENSP00000265171	0	0	0	0	0	0	0	0.758	0.758
CDK1	PTPN1	4446389	4443784	9606.ENSP00000378699	9606.ENSP00000360683	0	0	0	0	0.062	0.467	0	0.553	0.757
AKT2	MAPK14	4445979	4433482	9606.ENSP00000375892	9606.ENSP00000229795	0	0	0.332	0.633	0.109	0.146	0.6	0.454	0.752
THADA	HHEX	4447295	4436508	9606.ENSP00000385995	9606.ENSP00000282728	0	0	0	0	0	0	0	0.751	0.751
MTOR	IGF1	4442490	4437883	9606.ENSP00000354558	9606.ENSP00000302665	0	0	0	0	0	0	0	0.748	0.748
JAK2	EGF	4445579	4435570	9606.ENSP00000371067	9606.ENSP00000265171	0	0	0	0	0	0.05	0	0.743	0.746
CDKAL1	MTNR1B	4436153	4434528	9606.ENSP00000274695	9606.ENSP00000257068	0	0	0	0	0	0	0	0.743	0.743
DEGS1	SPTLC1	4439057	4435105	9606.ENSP00000316476	9606.ENSP00000262554	0	0	0	0	0.063	0	0	0.737	0.743
INS	CEBPB	4446661	4438125	9606.ENSP00000380432	9606.ENSP00000305422	0	0	0	0	0	0	0	0.743	0.743
STIL	AURKA	4443830	4432988	9606.ENSP00000360944	9606.ENSP00000216911	0	0	0	0	0.671	0	0	0.249	0.742
TCF7L2	HHEX	4443308	4436508	9606.ENSP00000358404	9606.ENSP00000282728	0	0	0	0	0	0	0	0.741	0.741
MTOR	LEP	4442490	4438805	9606.ENSP00000354558	9606.ENSP00000312652	0	0	0	0	0	0	0	0.739	0.74
THADA	TSPAN8	4447295	4446135	9606.ENSP00000385995	9606.ENSP00000377003	0	0	0	0	0	0	0	0.74	0.74
SAP18	PHF12	4451616	4440143	9606.ENSP00000481842	9606.ENSP00000329933	0	0	0	0	0	0	0.72	0.112	0.74
IRS2	RPS6KB1	4444641	4433324	9606.ENSP00000365016	9606.ENSP00000225577	0	0	0	0	0	0.367	0	0.606	0.74
SAP30L	NCOR1	4437365	4435844	9606.ENSP00000297109	9606.ENSP00000268712	0	0	0	0	0	0.157	0	0.705	0.74
JAZF1	CDKAL1	4436559	4436153	9606.ENSP00000283928	9606.ENSP00000274695	0	0	0	0	0	0	0	0.737	0.737
ADAMTS9	THADA	4448984	4447295	9606.ENSP00000418735	9606.ENSP00000385995	0	0	0	0	0	0	0	0.737	0.737
DGKB	AGMO	4447271	4441174	9606.ENSP00000385780	9606.ENSP00000341662	0	0	0	0	0	0	0	0.737	0.737
TSPAN8	JAZF1	4446135	4436559	9606.ENSP00000377003	9606.ENSP00000283928	0	0	0	0	0	0	0	0.737	0.737
THADA	CDKAL1	4447295	4436153	9606.ENSP00000385995	9606.ENSP00000274695	0	0	0	0	0	0	0	0.736	0.736
ADAMTS9	CDC123	4448984	4436412	9606.ENSP00000418735	9606.ENSP00000281141	0	0	0	0	0	0	0	0.736	0.736
FTO	IGF2BP2	4448992	4445662	9606.ENSP00000418823	9606.ENSP00000371634	0	0	0	0	0	0	0	0.736	0.736
CDKAL1	KCNQ1	4436153	4432663	9606.ENSP00000274695	9606.ENSP00000155840	0	0	0	0	0	0	0	0.735	0.735
IGF2BP2	JAZF1	4445662	4436559	9606.ENSP00000371634	9606.ENSP00000283928	0	0	0	0	0	0	0	0.734	0.734
FTO	SLC30A8	4448992	4448762	9606.ENSP00000418823	9606.ENSP00000415011	0	0	0	0	0	0	0	0.733	0.733
CAMK1D	JAZF1	4451335	4436559	9606.ENSP00000478874	9606.ENSP00000283928	0	0	0	0	0.059	0	0	0.727	0.732
IGF2BP2	CDC123	4445662	4436412	9606.ENSP00000371634	9606.ENSP00000281141	0	0	0	0	0	0	0	0.732	0.732
ADAMTS9	JAZF1	4448984	4436559	9606.ENSP00000418735	9606.ENSP00000283928	0	0	0	0	0	0	0	0.732	0.732
CAMK1D	THADA	4451335	4447295	9606.ENSP00000478874	9606.ENSP00000385995	0	0	0	0	0.043	0	0	0.732	0.732
AXIN2	PLK1	4437876	4437632	9606.ENSP00000302625	9606.ENSP00000300093	0	0	0	0	0.077	0.472	0	0.492	0.731
INS	TP53	4446661	4435880	9606.ENSP00000380432	9606.ENSP00000269305	0	0	0	0	0	0	0	0.73	0.73
THADA	IGF2BP2	4447295	4445662	9606.ENSP00000385995	9606.ENSP00000371634	0	0	0	0	0	0	0	0.73	0.73
IL2RA	EGF	4445295	4435570	9606.ENSP00000369293	9606.ENSP00000265171	0	0	0	0	0	0	0.6	0.348	0.728
STIL	TPX2	4443830	4437665	9606.ENSP00000360944	9606.ENSP00000300403	0	0	0	0	0.663	0	0	0.224	0.727
MAPK8	EGF	4446429	4435570	9606.ENSP00000378974	9606.ENSP00000265171	0	0	0	0	0.062	0.099	0	0.702	0.726
SLC30A8	CDC123	4448762	4436412	9606.ENSP00000415011	9606.ENSP00000281141	0	0	0	0	0	0	0	0.723	0.723
DGKB	AGPAT5	4447271	4436636	9606.ENSP00000385780	9606.ENSP00000285518	0	0	0	0	0.05	0	0.65	0.234	0.723
INS	FADS2	4446661	4436312	9606.ENSP00000380432	9606.ENSP00000278840	0	0	0	0	0	0	0	0.721	0.721
TP53	NCOR1	4435880	4435844	9606.ENSP00000269305	9606.ENSP00000268712	0	0	0	0	0	0.435	0	0.527	0.721
ADIPOQ	IRS1	4447630	4438085	9606.ENSP00000389814	9606.ENSP00000304895	0	0	0	0	0.061	0	0	0.714	0.72
FOXP3	SOCS3	4444690	4440175	9606.ENSP00000365380	9606.ENSP00000330341	0	0	0	0	0	0	0	0.719	0.719
KIF4A	PLK4	4444386	4435965	9606.ENSP00000363524	9606.ENSP00000270861	0	0	0	0	0.657	0.171	0	0.085	0.717
SLC30A8	KIF11	4448762	4434801	9606.ENSP00000415011	9606.ENSP00000260731	0	0	0	0	0.064	0	0	0.71	0.716
LEP	FABP4	4438805	4434459	9606.ENSP00000312652	9606.ENSP00000256104	0	0	0	0	0.063	0	0	0.709	0.716
FTO	IGF1	4448992	4437883	9606.ENSP00000418823	9606.ENSP00000302665	0	0	0	0	0	0	0	0.714	0.714
MTOR	CTNNB1	4442490	4441426	9606.ENSP00000354558	9606.ENSP00000344456	0	0	0	0	0	0.157	0	0.673	0.712
AKT1	ADCY5	4450372	4449032	9606.ENSP00000451828	9606.ENSP00000419361	0	0	0	0	0.061	0	0.6	0.296	0.712
IRS1	EGF	4438085	4435570	9606.ENSP00000304895	9606.ENSP00000265171	0	0	0	0	0	0	0	0.71	0.711
CAMK1D	TSPAN8	4451335	4446135	9606.ENSP00000478874	9606.ENSP00000377003	0	0	0	0	0.064	0	0	0.704	0.711
SUDS3	MXD1	4450098	4435437	9606.ENSP00000443988	9606.ENSP00000264444	0	0	0	0	0	0.687	0	0.116	0.711
ADAMTS9	TSPAN8	4448984	4446135	9606.ENSP00000418735	9606.ENSP00000377003	0	0	0	0	0	0	0	0.71	0.71
ADIPOQ	SOCS3	4447630	4440175	9606.ENSP00000389814	9606.ENSP00000330341	0	0	0	0	0	0	0	0.71	0.71
TRIM59	TP53	4438665	4435880	9606.ENSP00000311219	9606.ENSP00000269305	0	0	0	0	0.061	0.385	0	0.537	0.709
TNFRSF18	IL2	4439995	4433376	9606.ENSP00000328207	9606.ENSP00000226730	0	0	0	0	0	0	0	0.709	0.709
AKT2	IRS2	4445979	4444641	9606.ENSP00000375892	9606.ENSP00000365016	0	0	0	0	0.061	0.157	0	0.661	0.708
SLC30A8	MTNR1B	4448762	4434528	9606.ENSP00000415011	9606.ENSP00000257068	0	0	0	0	0	0.047	0	0.707	0.708
TCF7L2	KCNQ1	4443308	4432663	9606.ENSP00000358404	9606.ENSP00000155840	0	0	0	0	0	0	0	0.707	0.707
PPARG	JAZF1	4436745	4436559	9606.ENSP00000287820	9606.ENSP00000283928	0	0	0	0	0	0.384	0	0.543	0.706
SLC30A8	JAZF1	4448762	4436559	9606.ENSP00000415011	9606.ENSP00000283928	0	0	0	0	0	0	0	0.706	0.706
GCG	IGF1	4447518	4437883	9606.ENSP00000387662	9606.ENSP00000302665	0	0	0	0	0.061	0	0	0.7	0.706
TSPAN8	CDKAL1	4446135	4436153	9606.ENSP00000377003	9606.ENSP00000274695	0	0	0	0	0	0	0	0.705	0.705
MAPK8	PTPN1	4446429	4443784	9606.ENSP00000378974	9606.ENSP00000360683	0	0	0	0	0.064	0	0	0.698	0.705
THADA	TCF7L2	4447295	4443308	9606.ENSP00000385995	9606.ENSP00000358404	0	0	0	0	0	0	0	0.704	0.704
TCF7L2	JAZF1	4443308	4436559	9606.ENSP00000358404	9606.ENSP00000283928	0	0	0	0	0	0	0	0.704	0.704
CAMK1D	CDKAL1	4451335	4436153	9606.ENSP00000478874	9606.ENSP00000274695	0	0	0	0	0	0	0	0.704	0.704
TCF7L2	MTNR1B	4443308	4434528	9606.ENSP00000358404	9606.ENSP00000257068	0	0	0	0	0	0	0	0.704	0.704
IGF2BP2	KCNQ1	4445662	4432663	9606.ENSP00000371634	9606.ENSP00000155840	0	0	0	0	0	0	0	0.704	0.704
ADIPOQ	PTPN1	4447630	4443784	9606.ENSP00000389814	9606.ENSP00000360683	0	0	0	0	0	0	0	0.702	0.702
SLC30A8	THADA	4448762	4447295	9606.ENSP00000415011	9606.ENSP00000385995	0	0	0	0	0	0	0	0.702	0.702
FTO	HHEX	4448992	4436508	9606.ENSP00000418823	9606.ENSP00000282728	0	0	0	0	0	0	0	0.701	0.701
CAMK1D	ADAMTS9	4451335	4448984	9606.ENSP00000478874	9606.ENSP00000418735	0	0	0	0	0	0	0	0.701	0.701
DGKB	C2CD4B	4447271	4445384	9606.ENSP00000385780	9606.ENSP00000369755	0	0	0	0	0	0	0	0.701	0.701
ADAMTS9	CDKAL1	4448984	4436153	9606.ENSP00000418735	9606.ENSP00000274695	0	0	0	0	0	0	0	0.701	0.701
ZFAND6	ZBED3	4434941	4434420	9606.ENSP00000261749	9606.ENSP00000255198	0	0	0	0	0	0	0	0.7	0.7
PTPN11	MAPK14	4441096	4433482	9606.ENSP00000340944	9606.ENSP00000229795	0	0	0	0	0.057	0.4	0	0.511	0.699
CDC20	STIL	4443940	4443830	9606.ENSP00000361540	9606.ENSP00000360944	0	0	0	0	0.612	0	0	0.251	0.697
SOCS3	IGF1	4440175	4437883	9606.ENSP00000330341	9606.ENSP00000302665	0	0	0	0	0	0	0	0.696	0.696
FOXP3	PPARG	4444690	4436745	9606.ENSP00000365380	9606.ENSP00000287820	0	0	0	0	0	0.299	0	0.583	0.696
AKT1	PPARG	4450372	4436745	9606.ENSP00000451828	9606.ENSP00000287820	0	0	0	0	0.061	0.085	0	0.674	0.695
NCOR2	TP53	4447065	4435880	9606.ENSP00000384018	9606.ENSP00000269305	0	0	0	0	0	0.445	0	0.471	0.694
SH2B2	PTPN1	4449939	4443784	9606.ENSP00000440273	9606.ENSP00000360683	0	0	0	0	0.061	0	0	0.687	0.693
NFATC2	IFNG	4446486	4433446	9606.ENSP00000379330	9606.ENSP00000229135	0	0	0	0	0	0.267	0	0.599	0.693
GRB2	CTLA4	4446042	4438004	9606.ENSP00000376345	9606.ENSP00000303939	0	0	0	0	0.061	0	0	0.685	0.692
AKT1	NCOR1	4450372	4435844	9606.ENSP00000451828	9606.ENSP00000268712	0	0	0	0	0	0.05	0	0.689	0.692
SOCS3	CTLA4	4440175	4438004	9606.ENSP00000330341	9606.ENSP00000303939	0	0	0	0	0.062	0	0	0.685	0.691
COPG2	MKLN1	4448227	4439609	9606.ENSP00000402346	9606.ENSP00000323527	0	0	0	0	0.063	0	0	0.684	0.691
KIF11	TUBGCP6	4434801	4434069	9606.ENSP00000260731	9606.ENSP00000248846	0	0	0	0	0.242	0.248	0	0.495	0.687
PTPN1	SOCS3	4443784	4440175	9606.ENSP00000360683	9606.ENSP00000330341	0	0	0	0	0.062	0.056	0	0.674	0.686
SPTLC3	DEGS2	4446878	4438285	9606.ENSP00000381968	9606.ENSP00000307126	0	0	0	0	0.063	0	0	0.678	0.685
TCF7L2	PPARG	4443308	4436745	9606.ENSP00000358404	9606.ENSP00000287820	0	0	0	0	0	0.064	0	0.677	0.684
AKT1	MAPK8	4450372	4446429	9606.ENSP00000451828	9606.ENSP00000378974	0	0	0.417	0.573	0.084	0.328	0	0.96	0.684
CAMK1D	TCF7L2	4451335	4443308	9606.ENSP00000478874	9606.ENSP00000358404	0	0	0	0	0.062	0	0	0.677	0.684
CAMK1D	SLC30A8	4451335	4448762	9606.ENSP00000478874	9606.ENSP00000415011	0	0	0	0	0.063	0.058	0	0.669	0.682
AKT2	IGF1	4445979	4437883	9606.ENSP00000375892	9606.ENSP00000302665	0	0	0	0	0	0.262	0	0.585	0.681
JAK2	IGF1	4445579	4437883	9606.ENSP00000371067	9606.ENSP00000302665	0	0	0	0	0	0.262	0	0.586	0.681
NLK	TP53	4447146	4435880	9606.ENSP00000384625	9606.ENSP00000269305	0	0	0	0	0	0.379	0	0.507	0.681
SOCS3	TP53	4440175	4435880	9606.ENSP00000330341	9606.ENSP00000269305	0	0	0	0	0	0	0	0.68	0.68
HHEX	CDC123	4436508	4436412	9606.ENSP00000282728	9606.ENSP00000281141	0	0	0	0	0	0	0	0.678	0.678
FTO	THADA	4448992	4447295	9606.ENSP00000418823	9606.ENSP00000385995	0	0	0	0	0	0	0	0.678	0.678
ADIPOQ	COG2	4447630	4442720	9606.ENSP00000389814	9606.ENSP00000355629	0	0	0	0	0	0	0	0.677	0.677
LEP	PLIN1	4438805	4437623	9606.ENSP00000312652	9606.ENSP00000300055	0	0	0	0	0.154	0	0	0.633	0.676
CDC123	KCNQ1	4436412	4432663	9606.ENSP00000281141	9606.ENSP00000155840	0	0	0	0	0.062	0	0	0.669	0.676
CAMK1D	IGF2BP2	4451335	4445662	9606.ENSP00000478874	9606.ENSP00000371634	0	0	0	0	0.055	0	0	0.671	0.675
STIL	KIF14	4443830	4442863	9606.ENSP00000360944	9606.ENSP00000356319	0	0	0	0	0.663	0	0	0.074	0.675
PLK4	TP53	4435965	4435880	9606.ENSP00000270861	9606.ENSP00000269305	0	0	0	0	0.069	0	0	0.665	0.675
NCOR2	SAP30L	4447065	4437365	9606.ENSP00000384018	9606.ENSP00000297109	0	0	0	0	0	0.157	0.54	0.231	0.675
TSPAN8	IGF2BP2	4446135	4445662	9606.ENSP00000377003	9606.ENSP00000371634	0	0	0	0	0	0	0	0.675	0.675
PRC1	STIL	4446249	4443830	9606.ENSP00000377793	9606.ENSP00000360944	0	0	0	0	0.673	0	0	0.046	0.674
THADA	KCNQ1	4447295	4432663	9606.ENSP00000385995	9606.ENSP00000155840	0	0	0	0	0	0	0	0.673	0.673
SLC30A8	KCNQ1	4448762	4432663	9606.ENSP00000415011	9606.ENSP00000155840	0	0	0	0	0	0	0	0.672	0.672
INS	IL2	4446661	4433376	9606.ENSP00000380432	9606.ENSP00000226730	0	0	0	0	0	0	0	0.672	0.672
MAPK8	GRB2	4446429	4446042	9606.ENSP00000378974	9606.ENSP00000376345	0	0	0	0	0.085	0	0	0.656	0.672
TCF7L2	CDC123	4443308	4436412	9606.ENSP00000358404	9606.ENSP00000281141	0	0	0	0	0	0	0	0.671	0.671
PPARG	CDKAL1	4436745	4436153	9606.ENSP00000287820	9606.ENSP00000274695	0	0	0	0	0	0	0	0.67	0.67
ADAMTS9	IGF2BP2	4448984	4445662	9606.ENSP00000418735	9606.ENSP00000371634	0	0	0	0	0	0	0	0.67	0.67
INS	PLIN1	4446661	4437623	9606.ENSP00000380432	9606.ENSP00000300055	0	0	0	0	0	0	0	0.67	0.67
IGF2BP2	MTNR1B	4445662	4434528	9606.ENSP00000371634	9606.ENSP00000257068	0	0	0	0	0	0	0	0.67	0.67
JAZF1	HHEX	4436559	4436508	9606.ENSP00000283928	9606.ENSP00000282728	0	0	0	0	0	0	0	0.67	0.67
FTO	JAZF1	4448992	4436559	9606.ENSP00000418823	9606.ENSP00000283928	0	0	0	0	0	0	0	0.67	0.67
SLC30A8	TSPAN8	4448762	4446135	9606.ENSP00000415011	9606.ENSP00000377003	0	0	0	0	0	0	0	0.67	0.67
FTO	CDC123	4448992	4436412	9606.ENSP00000418823	9606.ENSP00000281141	0	0	0	0	0	0	0	0.67	0.67
ADAMTS9	SLC30A8	4448984	4448762	9606.ENSP00000418735	9606.ENSP00000415011	0	0	0	0	0	0	0	0.669	0.669
IRS1	PPARG	4438085	4436745	9606.ENSP00000304895	9606.ENSP00000287820	0	0	0	0	0	0	0	0.669	0.669
FTO	PPARG	4448992	4436745	9606.ENSP00000418823	9606.ENSP00000287820	0	0	0	0	0	0	0	0.669	0.669
FTO	INS	4448992	4446661	9606.ENSP00000418823	9606.ENSP00000380432	0	0	0	0	0	0	0	0.669	0.669
SLC30A8	C2CD4B	4448762	4445384	9606.ENSP00000415011	9606.ENSP00000369755	0	0	0	0	0	0	0	0.668	0.668
JAZF1	KCNQ1	4436559	4432663	9606.ENSP00000283928	9606.ENSP00000155840	0	0	0	0	0	0	0	0.668	0.668
ADCY5	DGKB	4449032	4447271	9606.ENSP00000419361	9606.ENSP00000385780	0	0	0	0	0.111	0	0	0.642	0.668
MAPK8	RPS6KB1	4446429	4433324	9606.ENSP00000378974	9606.ENSP00000225577	0	0	0.41	0.591	0.079	0.379	0	0.828	0.666
HDAC2	RXRA	4449546	4449061	9606.ENSP00000430432	9606.ENSP00000419692	0	0	0	0	0.071	0.05	0.6	0.165	0.665
HHEX	KCNQ1	4436508	4432663	9606.ENSP00000282728	9606.ENSP00000155840	0	0	0	0	0.069	0	0	0.654	0.664
CEP192	STIL	4449404	4443830	9606.ENSP00000427550	9606.ENSP00000360944	0	0	0	0	0.063	0	0	0.657	0.664
AKAP9	KCNJ2	4441845	4433856	9606.ENSP00000348573	9606.ENSP00000243457	0	0	0	0	0	0	0	0.663	0.663
IGF2BP2	PPARG	4445662	4436745	9606.ENSP00000371634	9606.ENSP00000287820	0	0	0	0	0	0.05	0	0.659	0.662
KLF14	SIN3A	4450704	4446352	9606.ENSP00000463287	9606.ENSP00000378402	0	0	0	0	0.062	0.26	0	0.549	0.66
HDAC1	CEBPB	4444211	4438125	9606.ENSP00000362649	9606.ENSP00000305422	0	0	0	0	0	0.472	0	0.383	0.66
AKT1	PPARGC1A	4450372	4435507	9606.ENSP00000451828	9606.ENSP00000264867	0	0	0	0	0	0.299	0	0.534	0.66
IL2RA	LEP	4445295	4438805	9606.ENSP00000369293	9606.ENSP00000312652	0	0	0	0	0	0	0.6	0.187	0.66
MTNR1B	KCNQ1	4434528	4432663	9606.ENSP00000257068	9606.ENSP00000155840	0	0	0	0	0	0	0	0.658	0.658
TSPAN8	TCF7L2	4446135	4443308	9606.ENSP00000377003	9606.ENSP00000358404	0	0	0	0	0	0	0	0.658	0.658
FOXP3	EP300	4444690	4435224	9606.ENSP00000365380	9606.ENSP00000263253	0	0	0	0	0	0.475	0	0.376	0.658
FTO	ADAMTS9	4448992	4448984	9606.ENSP00000418823	9606.ENSP00000418735	0	0	0	0	0	0	0	0.657	0.657
FTO	TSPAN8	4448992	4446135	9606.ENSP00000418823	9606.ENSP00000377003	0	0	0	0	0	0	0	0.656	0.656
THADA	MTNR1B	4447295	4434528	9606.ENSP00000385995	9606.ENSP00000257068	0	0	0	0	0	0	0	0.656	0.656
SLC30A8	DGKB	4448762	4447271	9606.ENSP00000415011	9606.ENSP00000385780	0	0	0	0	0.063	0	0	0.648	0.656
DGKB	MTNR1B	4447271	4434528	9606.ENSP00000385780	9606.ENSP00000257068	0	0	0	0	0	0	0	0.656	0.656
C2CD4B	AGMO	4445384	4441174	9606.ENSP00000369755	9606.ENSP00000341662	0	0	0	0	0	0	0	0.654	0.654
HHEX	KIF11	4436508	4434801	9606.ENSP00000282728	9606.ENSP00000260731	0	0	0	0	0	0	0	0.654	0.654
PTPN1	MAPK14	4443784	4433482	9606.ENSP00000360683	9606.ENSP00000229795	0	0	0	0	0.064	0.311	0	0.503	0.652
ARAP1	CDKAL1	4446167	4436153	9606.ENSP00000377233	9606.ENSP00000274695	0	0	0	0	0	0	0	0.651	0.651
NCOR2	PHF12	4447065	4440143	9606.ENSP00000384018	9606.ENSP00000329933	0	0	0	0	0.173	0	0.54	0.158	0.651
COG2	LEP	4442720	4438805	9606.ENSP00000355629	9606.ENSP00000312652	0	0	0	0	0	0	0	0.651	0.651
CDC123	MTNR1B	4436412	4434528	9606.ENSP00000281141	9606.ENSP00000257068	0	0	0	0	0	0	0	0.65	0.65
SPTLC3	DEGS1	4446878	4439057	9606.ENSP00000381968	9606.ENSP00000316476	0	0	0	0	0.063	0	0	0.642	0.65
PPARG	EGF	4436745	4435570	9606.ENSP00000287820	9606.ENSP00000265171	0	0	0	0	0	0	0	0.65	0.65
C2CD4A	CDC123	4441747	4436412	9606.ENSP00000347712	9606.ENSP00000281141	0	0	0	0	0	0	0	0.648	0.648
C2CD4B	MTNR1B	4445384	4434528	9606.ENSP00000369755	9606.ENSP00000257068	0	0	0	0	0	0	0	0.647	0.647
CCP110	STIL	4445545	4443830	9606.ENSP00000370803	9606.ENSP00000360944	0	0	0	0	0.096	0	0	0.625	0.647
KIF20A	STIL	4446341	4443830	9606.ENSP00000378356	9606.ENSP00000360944	0	0	0	0	0.601	0	0	0.147	0.646
ADAMTS9	TCF7L2	4448984	4443308	9606.ENSP00000418735	9606.ENSP00000358404	0	0	0	0	0	0	0	0.645	0.645
JAK2	CTLA4	4445579	4438004	9606.ENSP00000371067	9606.ENSP00000303939	0	0	0	0	0	0.384	0	0.448	0.645
KCNE3	KCNJ2	4438602	4433856	9606.ENSP00000310557	9606.ENSP00000243457	0	0	0	0	0.1	0	0	0.622	0.645
AKT1	SOCS3	4450372	4440175	9606.ENSP00000451828	9606.ENSP00000330341	0	0	0	0	0	0.082	0	0.63	0.645
JAZF1	MTNR1B	4436559	4434528	9606.ENSP00000283928	9606.ENSP00000257068	0	0	0	0	0	0	0	0.644	0.644
CEBPB	TP53	4438125	4435880	9606.ENSP00000305422	9606.ENSP00000269305	0	0	0	0	0	0.379	0	0.45	0.643
C2CD4A	CDKAL1	4441747	4436153	9606.ENSP00000347712	9606.ENSP00000274695	0	0	0	0	0	0	0	0.642	0.642
FTO	KCNQ1	4448992	4432663	9606.ENSP00000418823	9606.ENSP00000155840	0	0	0	0	0	0	0	0.642	0.642
MTOR	MAPK14	4442490	4433482	9606.ENSP00000354558	9606.ENSP00000229795	0	0	0	0	0.048	0.261	0	0.532	0.642
EGF	IL2	4435570	4433376	9606.ENSP00000265171	9606.ENSP00000226730	0	0	0	0	0	0	0	0.641	0.641
SLC30A8	PPARG	4448762	4436745	9606.ENSP00000415011	9606.ENSP00000287820	0	0	0	0	0	0	0	0.641	0.641
CAMK1D	HHEX	4451335	4436508	9606.ENSP00000478874	9606.ENSP00000282728	0	0	0	0	0	0	0	0.641	0.641
ARAP1	ZBED3	4446167	4434420	9606.ENSP00000377233	9606.ENSP00000255198	0	0	0	0	0	0	0	0.641	0.641
AGMO	MTNR1B	4441174	4434528	9606.ENSP00000341662	9606.ENSP00000257068	0	0	0	0	0	0	0	0.641	0.641
IL2RA	TNFRSF18	4445295	4439995	9606.ENSP00000369293	9606.ENSP00000328207	0	0	0	0	0.092	0	0	0.62	0.64
TSPAN8	HHEX	4446135	4436508	9606.ENSP00000377003	9606.ENSP00000282728	0	0	0	0	0	0	0	0.64	0.64
ARAP1	ZFAND6	4446167	4434941	9606.ENSP00000377233	9606.ENSP00000261749	0	0	0	0	0.062	0	0	0.632	0.64
KIF4A	STIL	4444386	4443830	9606.ENSP00000363524	9606.ENSP00000360944	0	0	0	0	0.573	0	0	0.187	0.639
SOCS3	EGF	4440175	4435570	9606.ENSP00000330341	9606.ENSP00000265171	0	0	0	0	0	0	0	0.638	0.638
KLF14	ZFAND6	4450704	4434941	9606.ENSP00000463287	9606.ENSP00000261749	0	0	0	0	0	0	0	0.634	0.634
MAPK8	IGF1R	4446429	4435797	9606.ENSP00000378974	9606.ENSP00000268035	0	0	0	0	0	0.073	0	0.62	0.633
TLE1	HDAC3	4444737	4437918	9606.ENSP00000365682	9606.ENSP00000302967	0	0	0	0	0.062	0.59	0	0.12	0.632
GRB2	MAPK14	4446042	4433482	9606.ENSP00000376345	9606.ENSP00000229795	0	0	0	0	0.063	0.294	0	0.487	0.631
INS	IFNG	4446661	4433446	9606.ENSP00000380432	9606.ENSP00000229135	0	0	0	0	0.061	0	0	0.623	0.631
CAMK1D	FTO	4451335	4448992	9606.ENSP00000478874	9606.ENSP00000418823	0	0	0	0	0	0	0	0.63	0.63
INS	CDKAL1	4446661	4436153	9606.ENSP00000380432	9606.ENSP00000274695	0	0	0	0	0	0	0	0.63	0.63
DEGS2	SPTLC1	4438285	4435105	9606.ENSP00000307126	9606.ENSP00000262554	0	0	0	0	0.063	0	0	0.62	0.629
ADCY5	AKT2	4449032	4445979	9606.ENSP00000419361	9606.ENSP00000375892	0	0	0	0	0.061	0	0.6	0.079	0.624
SIN3A	RXRB	4446352	4444435	9606.ENSP00000378402	9606.ENSP00000363817	0	0	0	0	0.064	0.05	0.6	0.066	0.623
KLF14	DEGS1	4450704	4439057	9606.ENSP00000463287	9606.ENSP00000316476	0	0	0	0	0	0	0	0.623	0.623
SIN3A	RXRG	4446352	4442297	9606.ENSP00000378402	9606.ENSP00000352900	0	0	0	0	0.064	0.05	0.6	0.066	0.623
HDAC2	RXRB	4449546	4444435	9606.ENSP00000430432	9606.ENSP00000363817	0	0	0	0	0.061	0.05	0.6	0.063	0.62
MAPK8	HDAC1	4446429	4444211	9606.ENSP00000378974	9606.ENSP00000362649	0	0	0	0	0	0.328	0	0.458	0.62
HHEX	MTNR1B	4436508	4434528	9606.ENSP00000282728	9606.ENSP00000257068	0	0	0	0	0	0	0	0.619	0.619
RXRA	CTNNB1	4449061	4441426	9606.ENSP00000419692	9606.ENSP00000344456	0	0	0	0	0	0.518	0	0.24	0.618
AKT1	NFATC2	4450372	4446486	9606.ENSP00000451828	9606.ENSP00000379330	0	0	0	0	0	0	0	0.618	0.618
CAMK1D	KCNQ1	4451335	4432663	9606.ENSP00000478874	9606.ENSP00000155840	0	0	0	0	0.063	0	0	0.606	0.615
MTOR	EP300	4442490	4435224	9606.ENSP00000354558	9606.ENSP00000263253	0	0	0	0	0.064	0.402	0	0.368	0.615
PDX1	MAPK14	4445489	4433482	9606.ENSP00000370421	9606.ENSP00000229795	0	0	0	0	0	0.379	0	0.405	0.614
PIK3R1	EP300	4449428	4435224	9606.ENSP00000428056	9606.ENSP00000263253	0	0	0	0	0.061	0.457	0	0.302	0.613
AKT1	FHL2	4450372	4447410	9606.ENSP00000451828	9606.ENSP00000386665	0	0	0	0	0.06	0.083	0	0.586	0.612
SAP18	NCOR2	4451616	4447065	9606.ENSP00000481842	9606.ENSP00000384018	0	0	0	0	0	0	0.54	0.192	0.612
IRS2	PLK1	4444641	4437632	9606.ENSP00000365016	9606.ENSP00000300093	0	0	0	0	0	0	0	0.611	0.611
PTPN11	KCNQ1	4441096	4432663	9606.ENSP00000340944	9606.ENSP00000155840	0	0	0	0	0	0	0	0.606	0.606
HDAC2	RXRG	4449546	4442297	9606.ENSP00000430432	9606.ENSP00000352900	0	0	0	0	0	0.05	0.6	0.046	0.605
SLC30A8	GCG	4448762	4447518	9606.ENSP00000415011	9606.ENSP00000387662	0	0	0	0	0.102	0	0	0.578	0.605
SHC1	TP53	4448165	4435880	9606.ENSP00000401303	9606.ENSP00000269305	0	0	0	0	0.061	0	0	0.596	0.604
MAPK14	IFNG	4433482	4433446	9606.ENSP00000229795	9606.ENSP00000229135	0	0	0	0	0	0	0	0.603	0.603
SUDS3	NCOR2	4450098	4447065	9606.ENSP00000443988	9606.ENSP00000384018	0	0	0	0	0.064	0.061	0.54	0.131	0.601
SH3GLB2	IGF1R	4443963	4435797	9606.ENSP00000361634	9606.ENSP00000268035	0	0	0	0	0	0	0.6	0	0.6
ARAP1	MTNR1B	4446167	4434528	9606.ENSP00000377233	9606.ENSP00000257068	0	0	0	0	0	0.069	0	0.586	0.598
CEBPB	IFNG	4438125	4433446	9606.ENSP00000305422	9606.ENSP00000229135	0	0	0	0	0	0	0	0.597	0.598
INS	CTNNB1	4446661	4441426	9606.ENSP00000380432	9606.ENSP00000344456	0	0	0	0	0	0	0	0.597	0.597
AKT1	HDAC1	4450372	4444211	9606.ENSP00000451828	9606.ENSP00000362649	0	0	0	0	0	0.085	0	0.577	0.597
DEGS1	AGPAT5	4439057	4436636	9606.ENSP00000316476	9606.ENSP00000285518	0	0	0	0	0.061	0	0	0.587	0.596
HDAC1	CDC20	4444211	4443940	9606.ENSP00000362649	9606.ENSP00000361540	0	0	0	0	0.143	0.44	0	0.224	0.595
JAK2	MTOR	4445579	4442490	9606.ENSP00000371067	9606.ENSP00000354558	0	0	0	0	0.058	0.124	0	0.548	0.594
TYW1B	CDKAL1	4451681	4436153	9606.ENSP00000482502	9606.ENSP00000274695	0	0	0	0	0.227	0.188	0	0.406	0.594
NCOR2	SAP130	4447065	4442035	9606.ENSP00000384018	9606.ENSP00000350333	0	0	0	0	0	0	0.54	0.153	0.593
KLF14	ARAP1	4450704	4446167	9606.ENSP00000463287	9606.ENSP00000377233	0	0	0	0	0	0.05	0	0.59	0.593
SFMBT1	HDAC1	4446314	4444211	9606.ENSP00000378235	9606.ENSP00000362649	0	0	0	0	0.064	0.532	0	0.144	0.592
FTO	MTNR1B	4448992	4434528	9606.ENSP00000418823	9606.ENSP00000257068	0	0	0	0	0	0	0	0.592	0.592
SAP130	HDAC3	4442035	4437918	9606.ENSP00000350333	9606.ENSP00000302967	0	0	0	0	0.104	0	0.54	0.09	0.592
CDK1	RPS6KB1	4446389	4433324	9606.ENSP00000378699	9606.ENSP00000225577	0	0	0.374	0.693	0.05	0.472	0	0.434	0.592
THADA	ARAP1	4447295	4446167	9606.ENSP00000385995	9606.ENSP00000377233	0	0	0	0	0.048	0	0	0.588	0.591
IGF1	PPARG	4437883	4436745	9606.ENSP00000302665	9606.ENSP00000287820	0	0	0	0	0.061	0	0	0.581	0.59
ADAMTS9	HHEX	4448984	4436508	9606.ENSP00000418735	9606.ENSP00000282728	0	0	0	0	0	0	0	0.589	0.589
PPARG	HHEX	4436745	4436508	9606.ENSP00000287820	9606.ENSP00000282728	0	0	0	0	0.061	0	0	0.581	0.589
KLF14	ZBED3	4450704	4434420	9606.ENSP00000463287	9606.ENSP00000255198	0	0	0	0	0	0	0	0.589	0.589
C2CD4B	TCF7L2	4445384	4443308	9606.ENSP00000369755	9606.ENSP00000358404	0	0	0	0	0	0	0	0.589	0.589
ADCY5	CDKAL1	4449032	4436153	9606.ENSP00000419361	9606.ENSP00000274695	0	0	0	0	0	0	0	0.589	0.589
SLC30A8	ARAP1	4448762	4446167	9606.ENSP00000415011	9606.ENSP00000377233	0	0	0	0	0.061	0	0	0.58	0.588
ARAP1	C2CD4A	4446167	4441747	9606.ENSP00000377233	9606.ENSP00000347712	0	0	0	0	0	0	0	0.588	0.588
ADIPOQ	IRS2	4447630	4444641	9606.ENSP00000389814	9606.ENSP00000365016	0	0	0	0	0.061	0	0	0.579	0.588
PPARG	MAPK14	4436745	4433482	9606.ENSP00000287820	9606.ENSP00000229795	0	0	0	0	0	0.073	0	0.573	0.588
INS	FOXP3	4446661	4444690	9606.ENSP00000380432	9606.ENSP00000365380	0	0	0	0	0	0	0	0.587	0.587
HDAC1	MAPK14	4444211	4433482	9606.ENSP00000362649	9606.ENSP00000229795	0	0	0	0	0	0.479	0	0.239	0.587
CTNNB1	HHEX	4441426	4436508	9606.ENSP00000344456	9606.ENSP00000282728	0	0	0	0	0	0	0	0.587	0.587
DGKB	TCF7L2	4447271	4443308	9606.ENSP00000385780	9606.ENSP00000358404	0	0	0	0	0.056	0	0	0.581	0.587
C2CD4A	KCNQ1	4441747	4432663	9606.ENSP00000347712	9606.ENSP00000155840	0	0	0	0	0	0	0	0.587	0.587
GCG	IRS1	4447518	4438085	9606.ENSP00000387662	9606.ENSP00000304895	0	0	0	0	0	0	0	0.587	0.587
EGF	RPS6KB1	4435570	4433324	9606.ENSP00000265171	9606.ENSP00000225577	0	0	0	0	0	0	0	0.587	0.587
INS	MTNR1B	4446661	4434528	9606.ENSP00000380432	9606.ENSP00000257068	0	0	0	0	0	0	0	0.587	0.587
ARAP1	KCNQ1	4446167	4432663	9606.ENSP00000377233	9606.ENSP00000155840	0	0	0	0	0.088	0.093	0	0.54	0.586
TP53	IL2	4435880	4433376	9606.ENSP00000269305	9606.ENSP00000226730	0	0	0	0	0	0	0	0.586	0.586
SLC30A8	AGMO	4448762	4441174	9606.ENSP00000415011	9606.ENSP00000341662	0	0	0	0	0	0	0	0.586	0.586
C2CD4B	CDC123	4445384	4436412	9606.ENSP00000369755	9606.ENSP00000281141	0	0	0	0	0	0	0	0.586	0.586
CDK1	MTOR	4446389	4442490	9606.ENSP00000378699	9606.ENSP00000354558	0	0	0	0	0.062	0.185	0	0.5	0.585
TSPAN8	MTNR1B	4446135	4434528	9606.ENSP00000377003	9606.ENSP00000257068	0	0	0	0	0	0.054	0	0.58	0.585
IGF2BP2	C2CD4A	4445662	4441747	9606.ENSP00000371634	9606.ENSP00000347712	0	0	0	0	0	0	0	0.585	0.585
ARAP1	CDC123	4446167	4436412	9606.ENSP00000377233	9606.ENSP00000281141	0	0	0	0	0	0	0	0.583	0.583
ADAMTS9	MTNR1B	4448984	4434528	9606.ENSP00000418735	9606.ENSP00000257068	0	0	0	0	0	0	0	0.583	0.583
FHL2	IGF2BP2	4447410	4445662	9606.ENSP00000386665	9606.ENSP00000371634	0	0	0	0	0.582	0	0	0	0.582
TP53	IFNG	4435880	4433446	9606.ENSP00000269305	9606.ENSP00000229135	0	0	0	0	0	0	0	0.582	0.582
GRB2	AKT2	4446042	4445979	9606.ENSP00000376345	9606.ENSP00000375892	0	0	0	0	0.083	0.165	0	0.499	0.582
ELOVL2	TRIM59	4441648	4438665	9606.ENSP00000346693	9606.ENSP00000311219	0	0	0	0	0	0	0	0.582	0.582
TSPAN8	KCNQ1	4446135	4432663	9606.ENSP00000377003	9606.ENSP00000155840	0	0	0	0	0	0	0	0.582	0.582
ADCY5	C2CD4B	4449032	4445384	9606.ENSP00000419361	9606.ENSP00000369755	0	0	0	0	0	0	0	0.581	0.581
ADAMTS9	KCNQ1	4448984	4432663	9606.ENSP00000418735	9606.ENSP00000155840	0	0	0	0	0.061	0	0	0.573	0.581
EGF	MAPK14	4435570	4433482	9606.ENSP00000265171	9606.ENSP00000229795	0	0	0	0	0	0	0	0.581	0.581
ADCY5	AGMO	4449032	4441174	9606.ENSP00000419361	9606.ENSP00000341662	0	0	0	0	0	0	0	0.581	0.581
ARAP1	IGF2BP2	4446167	4445662	9606.ENSP00000377233	9606.ENSP00000371634	0	0	0	0	0	0	0	0.58	0.58
JAK2	INSR	4445579	4437994	9606.ENSP00000371067	9606.ENSP00000303830	0	0	0	0.565	0	0.454	0	0.547	0.58
INS	MAPK14	4446661	4433482	9606.ENSP00000380432	9606.ENSP00000229795	0	0	0	0	0	0	0	0.58	0.58
KLF14	AGPAT5	4450704	4436636	9606.ENSP00000463287	9606.ENSP00000285518	0	0	0	0	0	0	0	0.58	0.58
NCOA1	TP53	4447214	4435880	9606.ENSP00000385216	9606.ENSP00000269305	0	0	0	0	0	0.379	0	0.35	0.579
ADIPOQ	MAPK8	4447630	4446429	9606.ENSP00000389814	9606.ENSP00000378974	0	0	0	0	0	0	0	0.579	0.579
MAPK8	LEP	4446429	4438805	9606.ENSP00000378974	9606.ENSP00000312652	0	0	0	0	0	0	0	0.579	0.579
GCG	IGF1R	4447518	4435797	9606.ENSP00000387662	9606.ENSP00000268035	0	0	0	0	0	0	0	0.578	0.578
AKT1	SH2B2	4450372	4449939	9606.ENSP00000451828	9606.ENSP00000440273	0	0	0	0	0.077	0.454	0	0.229	0.578
SHC1	AKT2	4448165	4445979	9606.ENSP00000401303	9606.ENSP00000375892	0	0	0	0	0.06	0.26	0	0.441	0.577
AKT1	HDAC3	4450372	4437918	9606.ENSP00000451828	9606.ENSP00000302967	0	0	0	0	0	0.407	0	0.315	0.576
PIK3R1	TP53	4449428	4435880	9606.ENSP00000428056	9606.ENSP00000269305	0	0	0	0	0	0	0	0.575	0.575
FHL2	ELOVL2	4447410	4441648	9606.ENSP00000386665	9606.ENSP00000346693	0	0	0	0	0	0	0	0.575	0.575
FOXP3	HDAC1	4444690	4444211	9606.ENSP00000365380	9606.ENSP00000362649	0	0	0	0	0	0.434	0	0.277	0.574
GCG	IRS2	4447518	4444641	9606.ENSP00000387662	9606.ENSP00000365016	0	0	0	0	0	0	0	0.574	0.574
KLF14	TCF7L2	4450704	4443308	9606.ENSP00000463287	9606.ENSP00000358404	0	0	0	0	0	0.13	0	0.53	0.573
TP53INP1	ZFAND6	4441400	4434941	9606.ENSP00000344215	9606.ENSP00000261749	0	0	0	0	0.061	0	0	0.564	0.573
KLF14	FOXP3	4450704	4444690	9606.ENSP00000463287	9606.ENSP00000365380	0	0	0	0	0	0.265	0	0.443	0.573
CDC123	ZFAND6	4436412	4434941	9606.ENSP00000281141	9606.ENSP00000261749	0	0	0	0	0	0	0	0.571	0.571
INS	CTLA4	4446661	4438004	9606.ENSP00000380432	9606.ENSP00000303939	0	0	0	0	0	0	0	0.571	0.571
CDKAL1	ZBED3	4436153	4434420	9606.ENSP00000274695	9606.ENSP00000255198	0	0	0	0	0	0	0	0.571	0.571
GCG	EGF	4447518	4435570	9606.ENSP00000387662	9606.ENSP00000265171	0	0	0	0	0	0	0	0.571	0.571
ADCY5	TCF7L2	4449032	4443308	9606.ENSP00000419361	9606.ENSP00000358404	0	0	0	0	0	0	0	0.57	0.57
CAMK1D	ZFAND6	4451335	4434941	9606.ENSP00000478874	9606.ENSP00000261749	0	0	0	0	0.063	0	0	0.56	0.57
MAPK8	PTPN11	4446429	4441096	9606.ENSP00000378974	9606.ENSP00000340944	0	0	0	0	0.112	0	0	0.535	0.57
ADAMTS9	IGF1	4448984	4437883	9606.ENSP00000418735	9606.ENSP00000302665	0	0	0	0	0	0	0	0.569	0.569
SH3GLB2	COPE	4443963	4435143	9606.ENSP00000361634	9606.ENSP00000262812	0	0	0	0	0.096	0	0	0.543	0.569
KLF14	CDKAL1	4450704	4436153	9606.ENSP00000463287	9606.ENSP00000274695	0	0	0	0	0	0	0	0.568	0.568
FOXP3	PLK1	4444690	4437632	9606.ENSP00000365380	9606.ENSP00000300093	0	0	0	0	0.063	0.087	0	0.534	0.566
SAP130	PHF12	4442035	4440143	9606.ENSP00000350333	9606.ENSP00000329933	0	0	0	0	0.096	0	0.54	0	0.566
KLF14	USP26	4450704	4449246	9606.ENSP00000463287	9606.ENSP00000423390	0	0	0	0	0.053	0.05	0	0.555	0.565
AKT1	AXIN2	4450372	4437876	9606.ENSP00000451828	9606.ENSP00000302625	0	0	0	0	0	0.177	0	0.493	0.565
KLF14	KCNQ1	4450704	4432663	9606.ENSP00000463287	9606.ENSP00000155840	0	0	0	0	0	0.05	0	0.558	0.562
ADCY5	SLC30A8	4449032	4448762	9606.ENSP00000419361	9606.ENSP00000415011	0	0	0	0	0.062	0	0	0.553	0.562
CTLA4	IGF1R	4438004	4435797	9606.ENSP00000303939	9606.ENSP00000268035	0	0	0	0	0	0.05	0	0.557	0.561
TSGA13	COPG1	4448394	4439732	9606.ENSP00000406047	9606.ENSP00000325002	0	0.151	0	0	0	0	0	0.504	0.561
CDKAL1	ZFAND6	4436153	4434941	9606.ENSP00000274695	9606.ENSP00000261749	0	0	0	0	0	0	0	0.56	0.56
CDK1	EP300	4446389	4435224	9606.ENSP00000378699	9606.ENSP00000263253	0	0	0	0	0.061	0.307	0	0.378	0.56
ARAP1	C2CD4B	4446167	4445384	9606.ENSP00000377233	9606.ENSP00000369755	0	0	0	0	0	0	0	0.559	0.559
HDAC1	IL2	4444211	4433376	9606.ENSP00000362649	9606.ENSP00000226730	0	0	0	0	0	0.32	0	0.378	0.559
EGF	IFNG	4435570	4433446	9606.ENSP00000265171	9606.ENSP00000229135	0	0	0	0	0	0	0	0.559	0.559
DUSP9	ZBED3	4441564	4434420	9606.ENSP00000345853	9606.ENSP00000255198	0	0	0	0	0	0	0	0.559	0.559
CAMK1D	MTNR1B	4451335	4434528	9606.ENSP00000478874	9606.ENSP00000257068	0	0	0	0	0	0	0	0.559	0.559
SLC30A8	C2CD4A	4448762	4441747	9606.ENSP00000415011	9606.ENSP00000347712	0	0	0	0	0	0	0	0.559	0.559
MTOR	INSR	4442490	4437994	9606.ENSP00000354558	9606.ENSP00000303830	0	0	0	0	0.066	0.124	0	0.504	0.559
TCF7L2	IRS1	4443308	4438085	9606.ENSP00000358404	9606.ENSP00000304895	0	0	0	0	0	0	0	0.559	0.559
KLF14	ELOVL2	4450704	4441648	9606.ENSP00000463287	9606.ENSP00000346693	0	0	0	0	0	0	0	0.558	0.558
TCF7L2	C2CD4A	4443308	4441747	9606.ENSP00000358404	9606.ENSP00000347712	0	0	0	0	0	0	0	0.558	0.558
NCOR2	ING2	4447065	4438295	9606.ENSP00000384018	9606.ENSP00000307183	0	0	0	0	0	0.05	0.54	0.07	0.558
PIK3R1	MAPK8	4449428	4446429	9606.ENSP00000428056	9606.ENSP00000378974	0	0	0	0	0	0.379	0	0.318	0.558
MTOR	CTLA4	4442490	4438004	9606.ENSP00000354558	9606.ENSP00000303939	0	0	0	0	0	0	0	0.558	0.558
GRB2	TP53	4446042	4435880	9606.ENSP00000376345	9606.ENSP00000269305	0	0	0	0	0	0.184	0	0.481	0.558
ARAP1	TCF7L2	4446167	4443308	9606.ENSP00000377233	9606.ENSP00000358404	0	0	0	0	0	0	0	0.557	0.557
DGKB	CDKAL1	4447271	4436153	9606.ENSP00000385780	9606.ENSP00000274695	0	0	0	0	0	0	0	0.557	0.557
ADIPOQ	CTNNB1	4447630	4441426	9606.ENSP00000389814	9606.ENSP00000344456	0	0	0	0	0	0	0	0.557	0.557
DGKB	ZBED3	4447271	4434420	9606.ENSP00000385780	9606.ENSP00000255198	0	0	0	0	0	0	0	0.556	0.556
THADA	PPARG	4447295	4436745	9606.ENSP00000385995	9606.ENSP00000287820	0	0	0	0	0	0	0	0.556	0.556
FTO	ADIPOQ	4448992	4447630	9606.ENSP00000418823	9606.ENSP00000389814	0	0	0	0	0	0	0	0.556	0.556
HDAC2	CDC20	4449546	4443940	9606.ENSP00000430432	9606.ENSP00000361540	0	0	0	0	0.132	0.44	0	0.157	0.555
MAPK8	SOCS3	4446429	4440175	9606.ENSP00000378974	9606.ENSP00000330341	0	0	0	0	0.063	0	0	0.543	0.554
ADAMTS9	INS	4448984	4446661	9606.ENSP00000418735	9606.ENSP00000380432	0	0	0	0	0	0	0	0.554	0.554
RXRG	PPARGC1A	4442297	4435507	9606.ENSP00000352900	9606.ENSP00000264867	0	0	0	0	0.076	0.37	0	0.294	0.553
CTNNB1	PLK1	4441426	4437632	9606.ENSP00000344456	9606.ENSP00000300093	0	0	0	0	0.062	0.379	0	0.295	0.553
KLF14	DUSP9	4450704	4441564	9606.ENSP00000463287	9606.ENSP00000345853	0	0	0	0	0.065	0.065	0	0.529	0.552
EGF	AURKA	4435570	4432988	9606.ENSP00000265171	9606.ENSP00000216911	0	0	0	0	0	0	0	0.552	0.552
INS	IGF2BP2	4446661	4445662	9606.ENSP00000380432	9606.ENSP00000371634	0	0	0	0	0.062	0	0	0.541	0.551
SOCS3	IGF1R	4440175	4435797	9606.ENSP00000330341	9606.ENSP00000268035	0	0	0	0	0	0.421	0	0.256	0.551
LEP	EGF	4438805	4435570	9606.ENSP00000312652	9606.ENSP00000265171	0	0	0	0	0	0	0	0.55	0.55
AGMO	JAZF1	4441174	4436559	9606.ENSP00000341662	9606.ENSP00000283928	0	0	0	0	0.063	0	0	0.54	0.55
TCF7L2	KIF11	4443308	4434801	9606.ENSP00000358404	9606.ENSP00000260731	0	0	0	0	0.078	0	0	0.532	0.55
HDAC2	FOXP3	4449546	4444690	9606.ENSP00000430432	9606.ENSP00000365380	0	0	0	0	0	0.434	0	0.236	0.549
PDX1	PPARG	4445489	4436745	9606.ENSP00000370421	9606.ENSP00000287820	0	0	0	0	0	0.052	0	0.544	0.549
LEP	IL2	4438805	4433376	9606.ENSP00000312652	9606.ENSP00000226730	0	0	0	0	0	0	0	0.549	0.549
KLF14	FHL2	4450704	4447410	9606.ENSP00000463287	9606.ENSP00000386665	0	0	0	0	0	0.064	0	0.538	0.549
AKT1	HDAC2	4450372	4449546	9606.ENSP00000451828	9606.ENSP00000430432	0	0	0	0	0.05	0.085	0	0.521	0.548
C2CD4A	R3HDML	4441747	4432994	9606.ENSP00000347712	9606.ENSP00000217043	0	0	0	0	0	0	0	0.547	0.547
KLF14	MTNR1B	4450704	4434528	9606.ENSP00000463287	9606.ENSP00000257068	0	0	0	0	0	0.05	0	0.542	0.547
CDC123	ZBED3	4436412	4434420	9606.ENSP00000281141	9606.ENSP00000255198	0	0	0	0	0	0	0	0.547	0.547
GCG	PPARG	4447518	4436745	9606.ENSP00000387662	9606.ENSP00000287820	0	0	0	0	0	0	0	0.546	0.546
DUSP9	ZFAND6	4441564	4434941	9606.ENSP00000345853	9606.ENSP00000261749	0	0	0	0	0.062	0	0	0.536	0.546
MAPK8	CTLA4	4446429	4438004	9606.ENSP00000378974	9606.ENSP00000303939	0	0	0	0	0	0	0	0.546	0.546
CAMK1D	ARAP1	4451335	4446167	9606.ENSP00000478874	9606.ENSP00000377233	0	0	0	0	0	0.05	0	0.542	0.546
AGMO	ZBED3	4441174	4434420	9606.ENSP00000341662	9606.ENSP00000255198	0	0	0	0	0	0	0	0.545	0.545
INS	HHEX	4446661	4436508	9606.ENSP00000380432	9606.ENSP00000282728	0	0	0	0	0	0	0	0.544	0.544
ARAP1	JAZF1	4446167	4436559	9606.ENSP00000377233	9606.ENSP00000283928	0	0	0	0	0	0	0	0.543	0.543
ARAP1	DUSP9	4446167	4441564	9606.ENSP00000377233	9606.ENSP00000345853	0	0	0	0	0	0	0	0.543	0.543
DUSP9	CDKAL1	4441564	4436153	9606.ENSP00000345853	9606.ENSP00000274695	0	0	0	0	0.061	0	0	0.534	0.543
DGKB	ARAP1	4447271	4446167	9606.ENSP00000385780	9606.ENSP00000377233	0	0	0	0	0.064	0	0	0.531	0.542
ELOVL2	FABP4	4441648	4434459	9606.ENSP00000346693	9606.ENSP00000256104	0	0	0	0	0.061	0	0	0.531	0.541
PTPN11	TP53	4441096	4435880	9606.ENSP00000340944	9606.ENSP00000269305	0	0	0	0	0.055	0	0	0.535	0.541
THADA	ZBED3	4447295	4434420	9606.ENSP00000385995	9606.ENSP00000255198	0	0	0	0	0	0	0	0.541	0.541
PRC1	ZFAND6	4446249	4434941	9606.ENSP00000377793	9606.ENSP00000261749	0	0	0	0	0.054	0	0	0.535	0.541
AGMO	CDKAL1	4441174	4436153	9606.ENSP00000341662	9606.ENSP00000274695	0	0	0	0	0	0	0	0.54	0.54
KLF14	SLC30A8	4450704	4448762	9606.ENSP00000463287	9606.ENSP00000415011	0	0	0	0	0.047	0.06	0	0.527	0.539
AMER3	GNPNAT1	4447762	4432955	9606.ENSP00000392700	9606.ENSP00000216410	0	0	0	0	0	0	0	0.539	0.539
KLF14	JAZF1	4450704	4436559	9606.ENSP00000463287	9606.ENSP00000283928	0	0	0	0	0	0.05	0	0.535	0.539
FTO	ARAP1	4448992	4446167	9606.ENSP00000418823	9606.ENSP00000377233	0	0	0	0	0	0	0	0.538	0.538
HDAC2	IRS1	4449546	4438085	9606.ENSP00000430432	9606.ENSP00000304895	0	0	0	0	0	0.472	0	0.161	0.538
INS	KCNQ1	4446661	4432663	9606.ENSP00000380432	9606.ENSP00000155840	0	0	0	0	0	0	0	0.537	0.537
IGF2BP2	ZBED3	4445662	4434420	9606.ENSP00000371634	9606.ENSP00000255198	0	0	0	0	0	0	0	0.536	0.536
HDAC2	TLE1	4449546	4444737	9606.ENSP00000430432	9606.ENSP00000365682	0	0	0	0	0.063	0.411	0	0.226	0.535
C2CD4B	CDKAL1	4445384	4436153	9606.ENSP00000369755	9606.ENSP00000274695	0	0	0	0	0	0	0	0.535	0.535
SOCS3	MAPK14	4440175	4433482	9606.ENSP00000330341	9606.ENSP00000229795	0	0	0	0	0	0	0	0.535	0.535
HDAC2	TLE4	4449546	4444744	9606.ENSP00000430432	9606.ENSP00000365720	0	0	0	0	0.063	0.411	0	0.224	0.534
PIK3R1	CTLA4	4449428	4438004	9606.ENSP00000428056	9606.ENSP00000303939	0	0	0	0	0	0.404	0	0.25	0.534
AKT1	IGF1R	4450372	4435797	9606.ENSP00000451828	9606.ENSP00000268035	0	0	0	0.554	0.052	0.179	0	0.955	0.533
AGMO	ZFAND6	4441174	4434941	9606.ENSP00000341662	9606.ENSP00000261749	0	0	0	0	0	0	0	0.532	0.532
IRS1	TP53	4438085	4435880	9606.ENSP00000304895	9606.ENSP00000269305	0	0	0	0	0	0	0	0.532	0.532
FHL2	ELOVL5	4447410	4443635	9606.ENSP00000386665	9606.ENSP00000359956	0	0	0	0	0	0	0	0.531	0.531
IGF2BP2	C2CD4B	4445662	4445384	9606.ENSP00000371634	9606.ENSP00000369755	0	0	0	0	0	0	0	0.53	0.53
KLF14	THADA	4450704	4447295	9606.ENSP00000463287	9606.ENSP00000385995	0	0	0	0	0	0	0	0.53	0.53
TLE3	HDAC2	4450409	4449546	9606.ENSP00000452871	9606.ENSP00000430432	0	0	0	0	0.063	0.411	0	0.217	0.53
HDAC3	MAPK14	4437918	4433482	9606.ENSP00000302967	9606.ENSP00000229795	0	0	0	0	0	0.404	0	0.243	0.53
KLF14	CDC123	4450704	4436412	9606.ENSP00000463287	9606.ENSP00000281141	0	0	0	0	0	0	0	0.53	0.53
PPARG	CDC123	4436745	4436412	9606.ENSP00000287820	9606.ENSP00000281141	0	0	0	0	0	0	0	0.53	0.53
ZFAND6	KCNQ1	4434941	4432663	9606.ENSP00000261749	9606.ENSP00000155840	0	0	0	0	0	0	0	0.53	0.53
AXIN2	TP53	4437876	4435880	9606.ENSP00000302625	9606.ENSP00000269305	0	0	0	0	0.057	0.132	0	0.472	0.53
FTO	C2CD4A	4448992	4441747	9606.ENSP00000418823	9606.ENSP00000347712	0	0	0	0	0	0	0	0.53	0.53
AKT1	IFNG	4450372	4433446	9606.ENSP00000451828	9606.ENSP00000229135	0	0	0	0	0	0	0	0.53	0.53
CTNNB1	PIK3R2	4441426	4433214	9606.ENSP00000344456	9606.ENSP00000222254	0	0	0	0	0	0.054	0	0.523	0.53
CAMK1D	SFMBT1	4451335	4446314	9606.ENSP00000478874	9606.ENSP00000378235	0	0	0	0	0	0	0	0.529	0.529
IGF1	AXIN2	4437883	4437876	9606.ENSP00000302665	9606.ENSP00000302625	0	0	0	0	0	0	0	0.529	0.529
JAZF1	ZFAND6	4436559	4434941	9606.ENSP00000283928	9606.ENSP00000261749	0	0	0	0	0	0	0	0.529	0.529
TPX2	IL2	4437665	4433376	9606.ENSP00000300403	9606.ENSP00000226730	0	0	0	0	0	0	0	0.529	0.529
INSR	FABP4	4437994	4434459	9606.ENSP00000303830	9606.ENSP00000256104	0	0	0	0	0	0.379	0	0.272	0.529
CTLA4	TP53	4438004	4435880	9606.ENSP00000303939	9606.ENSP00000269305	0	0	0	0	0	0	0	0.526	0.526
INS	EP300	4446661	4435224	9606.ENSP00000380432	9606.ENSP00000263253	0	0	0	0	0	0	0	0.526	0.526
TSPAN8	ZBED3	4446135	4434420	9606.ENSP00000377003	9606.ENSP00000255198	0	0	0	0	0	0	0	0.525	0.525
DGKB	C2CD4A	4447271	4441747	9606.ENSP00000385780	9606.ENSP00000347712	0	0	0	0	0	0	0	0.525	0.525
C2CD4B	R3HDML	4445384	4432994	9606.ENSP00000369755	9606.ENSP00000217043	0	0	0	0	0	0	0	0.524	0.524
ARAP1	HHEX	4446167	4436508	9606.ENSP00000377233	9606.ENSP00000282728	0	0	0	0	0.065	0	0	0.512	0.524
NCOA2	EGF	4448095	4435570	9606.ENSP00000399968	9606.ENSP00000265171	0	0	0	0	0	0	0	0.524	0.524
AGMO	CDC123	4441174	4436412	9606.ENSP00000341662	9606.ENSP00000281141	0	0	0	0	0	0	0	0.523	0.523
THADA	DGKB	4447295	4447271	9606.ENSP00000385995	9606.ENSP00000385780	0	0	0	0	0	0	0	0.522	0.522
DUSP9	CDC123	4441564	4436412	9606.ENSP00000345853	9606.ENSP00000281141	0	0	0	0	0.062	0	0	0.511	0.521
HDAC2	CDK1	4449546	4446389	9606.ENSP00000430432	9606.ENSP00000378699	0	0	0	0	0.168	0.149	0	0.377	0.52
ZBED3	KCNQ1	4434420	4432663	9606.ENSP00000255198	9606.ENSP00000155840	0	0	0	0	0.059	0	0	0.51	0.519
ADIPOQ	MTOR	4447630	4442490	9606.ENSP00000389814	9606.ENSP00000354558	0	0	0	0	0	0	0	0.518	0.518
KLF14	ELOVL5	4450704	4443635	9606.ENSP00000463287	9606.ENSP00000359956	0	0	0	0	0	0	0	0.518	0.518
EGF	PIK3R2	4435570	4433214	9606.ENSP00000265171	9606.ENSP00000222254	0	0	0	0	0	0.305	0	0.334	0.517
MAPK8	IFNG	4446429	4433446	9606.ENSP00000378974	9606.ENSP00000229135	0	0	0	0	0	0	0	0.517	0.517
SOCS3	CEBPB	4440175	4438125	9606.ENSP00000330341	9606.ENSP00000305422	0	0	0	0	0.247	0	0	0.385	0.517
JAZF1	ZBED3	4436559	4434420	9606.ENSP00000283928	9606.ENSP00000255198	0	0	0	0	0	0	0	0.516	0.516
LEP	INSR	4438805	4437994	9606.ENSP00000312652	9606.ENSP00000303830	0	0	0	0	0	0	0	0.515	0.515
NCOR2	LEP	4447065	4438805	9606.ENSP00000384018	9606.ENSP00000312652	0	0	0	0	0	0	0	0.514	0.515
KLF14	SPTLC3	4450704	4446878	9606.ENSP00000463287	9606.ENSP00000381968	0	0	0	0	0.061	0	0	0.504	0.515
KLF14	TRIM59	4450704	4438665	9606.ENSP00000463287	9606.ENSP00000311219	0	0	0	0	0.055	0.064	0	0.496	0.515
IRS1	CDKAL1	4438085	4436153	9606.ENSP00000304895	9606.ENSP00000274695	0	0	0	0	0	0	0	0.514	0.514
IGF2BP2	ZFAND6	4445662	4434941	9606.ENSP00000371634	9606.ENSP00000261749	0	0	0	0	0	0	0	0.514	0.514
C2CD4A	HHEX	4441747	4436508	9606.ENSP00000347712	9606.ENSP00000282728	0	0	0	0	0	0	0	0.513	0.513
C2CD4B	KCNQ1	4445384	4432663	9606.ENSP00000369755	9606.ENSP00000155840	0	0	0	0	0	0	0	0.513	0.513
CAMK1D	C2CD4B	4451335	4445384	9606.ENSP00000478874	9606.ENSP00000369755	0	0	0	0	0.051	0	0	0.508	0.513
CENPJ	CREBBP	4445612	4435065	9606.ENSP00000371308	9606.ENSP00000262367	0	0	0	0	0.063	0.379	0	0.231	0.513
THADA	ZFAND6	4447295	4434941	9606.ENSP00000385995	9606.ENSP00000261749	0	0	0	0	0	0	0	0.511	0.511
IRS2	PPARG	4444641	4436745	9606.ENSP00000365016	9606.ENSP00000287820	0	0	0	0	0	0	0	0.511	0.511
STIL	PLK1	4443830	4437632	9606.ENSP00000360944	9606.ENSP00000300093	0	0	0	0	0.267	0	0	0.359	0.511
TSPAN8	ZFAND6	4446135	4434941	9606.ENSP00000377003	9606.ENSP00000261749	0	0	0	0	0	0	0	0.51	0.51
KLF14	FTO	4450704	4448992	9606.ENSP00000463287	9606.ENSP00000418823	0	0	0	0	0	0	0	0.51	0.51
ADAMTS9	ZFAND6	4448984	4434941	9606.ENSP00000418735	9606.ENSP00000261749	0	0	0	0	0	0	0	0.51	0.51
KLF14	ADCY5	4450704	4449032	9606.ENSP00000463287	9606.ENSP00000419361	0	0	0	0	0.062	0.064	0	0.485	0.508
CAMK1D	KLF14	4451335	4450704	9606.ENSP00000478874	9606.ENSP00000463287	0	0	0	0	0.062	0.08	0	0.476	0.508
PTPN1	PLK1	4443784	4437632	9606.ENSP00000360683	9606.ENSP00000300093	0	0	0	0	0	0	0	0.506	0.506
HDAC3	ARID4B	4437918	4435390	9606.ENSP00000302967	9606.ENSP00000264183	0	0	0	0	0.062	0.413	0	0.176	0.506
ELOVL5	TRIM59	4443635	4438665	9606.ENSP00000359956	9606.ENSP00000311219	0	0	0	0	0	0	0	0.505	0.505
CDC20	CREBBP	4443940	4435065	9606.ENSP00000361540	9606.ENSP00000262367	0	0	0	0	0.064	0.445	0	0.123	0.505
IGF1R	MAPK14	4435797	4433482	9606.ENSP00000268035	9606.ENSP00000229795	0	0	0	0	0	0.146	0	0.443	0.504
KLF14	SFMBT1	4450704	4446314	9606.ENSP00000463287	9606.ENSP00000378235	0	0	0	0	0	0.085	0	0.478	0.502
AKT2	EGF	4445979	4435570	9606.ENSP00000375892	9606.ENSP00000265171	0	0	0	0	0	0.05	0	0.497	0.502
AKT1	CEBPB	4450372	4438125	9606.ENSP00000451828	9606.ENSP00000305422	0	0	0	0	0.07	0.061	0	0.475	0.501
LEP	IFNG	4438805	4433446	9606.ENSP00000312652	9606.ENSP00000229135	0	0	0	0	0	0	0	0.501	0.501
JAK2	CTNNB1	4445579	4441426	9606.ENSP00000371067	9606.ENSP00000344456	0	0	0	0	0.064	0.142	0	0.429	0.501
HDAC2	AURKA	4449546	4432988	9606.ENSP00000430432	9606.ENSP00000216911	0	0	0	0	0.092	0.379	0	0.186	0.501
STIL	TUBGCP6	4443830	4434069	9606.ENSP00000360944	9606.ENSP00000248846	0	0	0	0	0	0	0	0.501	0.501
IGF1	IL2	4437883	4433376	9606.ENSP00000302665	9606.ENSP00000226730	0	0	0	0	0	0	0	0.499	0.499
ADAMTS9	PPARG	4448984	4436745	9606.ENSP00000418735	9606.ENSP00000287820	0	0	0	0	0	0.05	0	0.495	0.499
C2CD4A	JAZF1	4441747	4436559	9606.ENSP00000347712	9606.ENSP00000283928	0	0	0	0	0	0	0	0.497	0.497
IGF1	MAPK14	4437883	4433482	9606.ENSP00000302665	9606.ENSP00000229795	0	0	0	0	0	0	0	0.496	0.496
IRS1	PPARGC1A	4438085	4435507	9606.ENSP00000304895	9606.ENSP00000264867	0	0	0	0	0.059	0	0	0.483	0.493
AKT2	PTPN1	4445979	4443784	9606.ENSP00000375892	9606.ENSP00000360683	0	0	0	0	0.063	0.169	0	0.401	0.493
CDC123	R3HDML	4436412	4432994	9606.ENSP00000281141	9606.ENSP00000217043	0	0	0	0	0	0	0	0.493	0.493
TP53INP1	ZBED3	4441400	4434420	9606.ENSP00000344215	9606.ENSP00000255198	0	0	0	0	0	0	0	0.494	0.493
PIK3R1	TLE1	4449428	4444737	9606.ENSP00000428056	9606.ENSP00000365682	0	0	0	0	0	0	0	0.494	0.493
PIK3R1	RXRA	4449428	4449061	9606.ENSP00000428056	9606.ENSP00000419692	0	0	0	0	0	0.404	0	0.181	0.492
PIK3R1	ADIPOQ	4449428	4447630	9606.ENSP00000428056	9606.ENSP00000389814	0	0	0	0	0	0	0	0.492	0.492
AKT1	FTO	4450372	4448992	9606.ENSP00000451828	9606.ENSP00000418823	0	0	0	0	0	0	0	0.491	0.491
FTO	IRS1	4448992	4438085	9606.ENSP00000418823	9606.ENSP00000304895	0	0	0	0	0	0	0	0.492	0.491
CAMK1D	ZBED3	4451335	4434420	9606.ENSP00000478874	9606.ENSP00000255198	0	0	0	0	0	0	0	0.492	0.491
KLF14	DGKB	4450704	4447271	9606.ENSP00000463287	9606.ENSP00000385780	0	0	0	0	0.063	0	0	0.48	0.491
C2CD4A	ZBED3	4441747	4434420	9606.ENSP00000347712	9606.ENSP00000255198	0	0	0	0	0	0	0	0.492	0.491
KLF14	HHEX	4450704	4436508	9606.ENSP00000463287	9606.ENSP00000282728	0	0	0	0	0	0.128	0	0.44	0.49
KLF14	TSGA13	4450704	4448394	9606.ENSP00000463287	9606.ENSP00000406047	0	0	0	0	0	0	0	0.489	0.489
PPARG	KCNQ1	4436745	4432663	9606.ENSP00000287820	9606.ENSP00000155840	0	0	0	0	0.061	0	0	0.479	0.489
RXRB	PPARGC1A	4444435	4435507	9606.ENSP00000363817	9606.ENSP00000264867	0	0	0	0	0	0.37	0	0.222	0.488
DGKB	ZFAND6	4447271	4434941	9606.ENSP00000385780	9606.ENSP00000261749	0	0	0	0	0.063	0	0	0.476	0.488
ADCY5	ZFAND6	4449032	4434941	9606.ENSP00000419361	9606.ENSP00000261749	0	0	0	0	0.062	0	0	0.477	0.488
MAPK8	CEBPB	4446429	4438125	9606.ENSP00000378974	9606.ENSP00000305422	0	0	0	0	0	0	0	0.488	0.488
THADA	C2CD4A	4447295	4441747	9606.ENSP00000385995	9606.ENSP00000347712	0	0	0	0	0	0	0	0.487	0.487
LEP	RPS6KB1	4438805	4433324	9606.ENSP00000312652	9606.ENSP00000225577	0	0	0	0	0	0	0	0.486	0.486
DEGS1	TP53	4439057	4435880	9606.ENSP00000316476	9606.ENSP00000269305	0	0	0	0	0	0	0	0.486	0.486
EP300	RPS6KB1	4435224	4433324	9606.ENSP00000263253	9606.ENSP00000225577	0	0	0	0	0.057	0.326	0	0.257	0.486
DGKB	JAZF1	4447271	4436559	9606.ENSP00000385780	9606.ENSP00000283928	0	0	0	0	0.061	0	0	0.475	0.485
CDC123	IDE	4436412	4435672	9606.ENSP00000281141	9606.ENSP00000265986	0	0	0	0	0	0	0	0.485	0.485
RXRA	JAZF1	4449061	4436559	9606.ENSP00000419692	9606.ENSP00000283928	0	0	0	0	0.063	0.384	0	0.178	0.485
SLC30A8	DUSP9	4448762	4441564	9606.ENSP00000415011	9606.ENSP00000345853	0	0	0	0	0.063	0.064	0	0.46	0.485
IGF1	IFNG	4437883	4433446	9606.ENSP00000302665	9606.ENSP00000229135	0	0	0	0	0.061	0	0	0.474	0.485
CDK1	EGF	4446389	4435570	9606.ENSP00000378699	9606.ENSP00000265171	0	0	0	0	0.061	0	0	0.474	0.485
IGF2BP2	IRS1	4445662	4438085	9606.ENSP00000371634	9606.ENSP00000304895	0	0	0	0	0	0	0	0.484	0.484
TSPAN8	PPARG	4446135	4436745	9606.ENSP00000377003	9606.ENSP00000287820	0	0	0	0	0.061	0	0	0.473	0.483
DGKB	KCNQ1	4447271	4432663	9606.ENSP00000385780	9606.ENSP00000155840	0	0	0	0	0.061	0	0	0.473	0.483
NFATC2	IL2RA	4446486	4445295	9606.ENSP00000379330	9606.ENSP00000369293	0	0	0	0	0	0.268	0	0.322	0.482
DUSP9	JAZF1	4441564	4436559	9606.ENSP00000345853	9606.ENSP00000283928	0	0	0	0	0	0.057	0	0.473	0.481
ADIPOQ	INSR	4447630	4437994	9606.ENSP00000389814	9606.ENSP00000303830	0	0	0	0	0	0	0	0.481	0.481
TCF7L2	ZBED3	4443308	4434420	9606.ENSP00000358404	9606.ENSP00000255198	0	0	0	0	0	0	0	0.479	0.479
GCG	MTOR	4447518	4442490	9606.ENSP00000387662	9606.ENSP00000354558	0	0	0	0	0	0	0	0.479	0.479
CAMK1D	C2CD4A	4451335	4441747	9606.ENSP00000478874	9606.ENSP00000347712	0	0	0	0	0.051	0	0	0.474	0.479
IGF2BP2	KIF11	4445662	4434801	9606.ENSP00000371634	9606.ENSP00000260731	0	0	0	0	0.123	0	0	0.429	0.478
TCF7L2	AGMO	4443308	4441174	9606.ENSP00000358404	9606.ENSP00000341662	0	0	0	0	0	0	0	0.478	0.478
TYW1B	KLF14	4451681	4450704	9606.ENSP00000482502	9606.ENSP00000463287	0	0	0	0	0	0	0	0.478	0.478
ADAMTS9	ZBED3	4448984	4434420	9606.ENSP00000418735	9606.ENSP00000255198	0	0	0	0	0	0	0	0.477	0.477
AKT1	TCF7L2	4450372	4443308	9606.ENSP00000451828	9606.ENSP00000358404	0	0	0	0	0	0.076	0	0.457	0.477
TCF7L2	DUSP9	4443308	4441564	9606.ENSP00000358404	9606.ENSP00000345853	0	0	0	0	0.061	0.08	0	0.444	0.477
SLC30A8	ZFAND6	4448762	4434941	9606.ENSP00000415011	9606.ENSP00000261749	0	0	0	0	0	0	0	0.477	0.477
DUSP9	KCNQ1	4441564	4432663	9606.ENSP00000345853	9606.ENSP00000155840	0	0	0	0	0	0	0	0.476	0.476
AKT1	MXD1	4450372	4435437	9606.ENSP00000451828	9606.ENSP00000264444	0	0	0	0	0.05	0.391	0	0.166	0.476
SLC30A8	ZBED3	4448762	4434420	9606.ENSP00000415011	9606.ENSP00000255198	0	0	0	0	0	0	0	0.476	0.476
THADA	MTOR	4447295	4442490	9606.ENSP00000385995	9606.ENSP00000354558	0	0	0	0	0.084	0.45	0	0	0.475
CAMK1D	DGKB	4451335	4447271	9606.ENSP00000478874	9606.ENSP00000385780	0	0	0	0	0.085	0	0	0.449	0.475
ZFAND6	MTNR1B	4434941	4434528	9606.ENSP00000261749	9606.ENSP00000257068	0	0	0	0	0	0	0	0.474	0.474
HHEX	ZBED3	4436508	4434420	9606.ENSP00000282728	9606.ENSP00000255198	0	0	0	0	0	0	0	0.474	0.474
CAMK1D	PPARG	4451335	4436745	9606.ENSP00000478874	9606.ENSP00000287820	0	0	0	0	0	0	0	0.473	0.473
IGF2BP2	AGMO	4445662	4441174	9606.ENSP00000371634	9606.ENSP00000341662	0	0	0	0	0	0	0	0.473	0.473
THADA	AGMO	4447295	4441174	9606.ENSP00000385995	9606.ENSP00000341662	0	0	0	0	0	0	0	0.473	0.473
KLF14	IGF2BP2	4450704	4445662	9606.ENSP00000463287	9606.ENSP00000371634	0	0	0	0	0	0	0	0.473	0.473
TCF7L2	ZFAND6	4443308	4434941	9606.ENSP00000358404	9606.ENSP00000261749	0	0	0	0	0	0	0	0.473	0.473
FTO	ZFAND6	4448992	4434941	9606.ENSP00000418823	9606.ENSP00000261749	0	0	0	0	0	0	0	0.473	0.473
AKT1	FABP4	4450372	4434459	9606.ENSP00000451828	9606.ENSP00000256104	0	0	0	0	0	0	0	0.472	0.472
ARAP1	TP53INP1	4446167	4441400	9606.ENSP00000377233	9606.ENSP00000344215	0	0	0	0	0	0	0	0.472	0.472
PPARG	MTNR1B	4436745	4434528	9606.ENSP00000287820	9606.ENSP00000257068	0	0	0	0	0	0	0	0.472	0.472
GCG	PPARGC1A	4447518	4435507	9606.ENSP00000387662	9606.ENSP00000264867	0	0	0	0	0	0	0	0.471	0.471
TCF7L2	HDAC3	4443308	4437918	9606.ENSP00000358404	9606.ENSP00000302967	0	0	0	0	0.064	0.411	0	0.119	0.471
ADCY5	HHEX	4449032	4436508	9606.ENSP00000419361	9606.ENSP00000282728	0	0	0	0	0	0	0	0.471	0.471
C2CD4A	MTNR1B	4441747	4434528	9606.ENSP00000347712	9606.ENSP00000257068	0	0	0	0	0	0	0	0.471	0.471
KLF14	COPG2	4450704	4448227	9606.ENSP00000463287	9606.ENSP00000402346	0	0	0	0	0	0.056	0	0.462	0.471
SFMBT1	ARID4B	4446314	4435390	9606.ENSP00000378235	9606.ENSP00000264183	0	0	0	0	0.063	0	0	0.458	0.47
MAPK8	AKT2	4446429	4445979	9606.ENSP00000378974	9606.ENSP00000375892	0	0	0.42	0.577	0.084	0.073	0	0.673	0.468
LEP	IGF1R	4438805	4435797	9606.ENSP00000312652	9606.ENSP00000268035	0	0	0	0	0	0	0	0.467	0.467
MAPK8	CREBBP	4446429	4435065	9606.ENSP00000378974	9606.ENSP00000262367	0	0	0	0	0.061	0	0	0.456	0.467
RXRA	EGF	4449061	4435570	9606.ENSP00000419692	9606.ENSP00000265171	0	0	0	0	0	0	0	0.467	0.467
KLF14	PPARG	4450704	4436745	9606.ENSP00000463287	9606.ENSP00000287820	0	0	0	0	0	0.111	0	0.426	0.467
MAPK8	FOXP3	4446429	4444690	9606.ENSP00000378974	9606.ENSP00000365380	0	0	0	0	0	0.084	0	0.441	0.466
INSR	PPARG	4437994	4436745	9606.ENSP00000303830	9606.ENSP00000287820	0	0	0	0	0	0.085	0	0.441	0.466
NLK	AXIN2	4447146	4437876	9606.ENSP00000384625	9606.ENSP00000302625	0	0	0	0	0.062	0.186	0	0.356	0.465
FOXP3	TP53	4444690	4435880	9606.ENSP00000365380	9606.ENSP00000269305	0	0	0	0	0	0.064	0	0.451	0.464
TLE1	HHEX	4444737	4436508	9606.ENSP00000365682	9606.ENSP00000282728	0	0	0	0	0	0.379	0	0.173	0.464
TNFRSF18	IFNG	4439995	4433446	9606.ENSP00000328207	9606.ENSP00000229135	0	0	0	0	0.095	0	0	0.431	0.463
PDX1	TCF7L2	4445489	4443308	9606.ENSP00000370421	9606.ENSP00000358404	0	0	0	0	0	0.185	0	0.368	0.463
CEP192	KIF11	4449404	4434801	9606.ENSP00000427550	9606.ENSP00000260731	0	0	0	0	0.088	0	0	0.435	0.463
PLIN1	TP53	4437623	4435880	9606.ENSP00000300055	9606.ENSP00000269305	0	0	0	0	0	0	0	0.463	0.463
TLE3	NLK	4450409	4447146	9606.ENSP00000452871	9606.ENSP00000384625	0	0	0	0	0.062	0.439	0	0.062	0.463
COPG2	IGF1R	4448227	4435797	9606.ENSP00000402346	9606.ENSP00000268035	0	0	0	0	0.062	0	0	0.449	0.461
FTO	DGKB	4448992	4447271	9606.ENSP00000418823	9606.ENSP00000385780	0	0	0	0	0.076	0	0	0.44	0.46
PTPN1	PPARG	4443784	4436745	9606.ENSP00000360683	9606.ENSP00000287820	0	0	0	0	0	0.063	0	0.448	0.46
DEGS2	FADS2	4438285	4436312	9606.ENSP00000307126	9606.ENSP00000278840	0	0	0	0	0	0	0	0.46	0.46
ADCY5	KCNQ1	4449032	4432663	9606.ENSP00000419361	9606.ENSP00000155840	0	0	0	0	0	0.064	0	0.447	0.46
GCG	COPA	4447518	4443021	9606.ENSP00000387662	9606.ENSP00000357048	0	0	0	0	0	0	0	0.459	0.459
THADA	INS	4447295	4446661	9606.ENSP00000385995	9606.ENSP00000380432	0	0	0	0	0	0	0	0.46	0.459
AKT2	PPARG	4445979	4436745	9606.ENSP00000375892	9606.ENSP00000287820	0	0	0	0	0.054	0.085	0	0.426	0.459
IRS1	FABP4	4438085	4434459	9606.ENSP00000304895	9606.ENSP00000256104	0	0	0	0	0	0	0	0.459	0.459
SLC30A8	IRS1	4448762	4438085	9606.ENSP00000415011	9606.ENSP00000304895	0	0	0	0	0	0	0	0.459	0.459
IGF1	PPARGC1A	4437883	4435507	9606.ENSP00000302665	9606.ENSP00000264867	0	0	0	0	0	0	0	0.459	0.459
THADA	C2CD4B	4447295	4445384	9606.ENSP00000385995	9606.ENSP00000369755	0	0	0	0	0	0	0	0.458	0.458
ADCY5	IGF1R	4449032	4435797	9606.ENSP00000419361	9606.ENSP00000268035	0	0	0	0	0.061	0	0	0.447	0.458
ADCY5	ARAP1	4449032	4446167	9606.ENSP00000419361	9606.ENSP00000377233	0	0	0	0	0.061	0	0	0.447	0.458
AKT2	PTPN11	4445979	4441096	9606.ENSP00000375892	9606.ENSP00000340944	0	0	0	0	0.088	0.16	0	0.348	0.457
SPTLC3	ELOVL2	4446878	4441648	9606.ENSP00000381968	9606.ENSP00000346693	0	0	0	0	0.053	0.127	0	0.396	0.457
KLF14	SH3GLB2	4450704	4443963	9606.ENSP00000463287	9606.ENSP00000361634	0	0	0	0	0	0	0	0.457	0.457
TSPAN8	EGF	4446135	4435570	9606.ENSP00000377003	9606.ENSP00000265171	0	0	0	0	0	0	0	0.454	0.454
IGF2BP2	DUSP9	4445662	4441564	9606.ENSP00000371634	9606.ENSP00000345853	0	0	0	0	0.049	0	0	0.45	0.454
JAK2	FOXP3	4445579	4444690	9606.ENSP00000371067	9606.ENSP00000365380	0	0	0	0	0	0.099	0	0.419	0.454
ADAMTS9	AGMO	4448984	4441174	9606.ENSP00000418735	9606.ENSP00000341662	0	0	0	0	0.062	0	0	0.441	0.453
DGKB	CDC123	4447271	4436412	9606.ENSP00000385780	9606.ENSP00000281141	0	0	0	0	0	0	0	0.452	0.452
DGKB	IGF2BP2	4447271	4445662	9606.ENSP00000385780	9606.ENSP00000371634	0	0	0	0	0	0	0	0.452	0.452
CDC20	AXIN2	4443940	4437876	9606.ENSP00000361540	9606.ENSP00000302625	0	0	0	0	0.061	0.393	0	0.113	0.451
HHEX	ZFAND6	4436508	4434941	9606.ENSP00000282728	9606.ENSP00000261749	0	0	0	0	0	0	0	0.451	0.451
KLF14	C2CD4A	4450704	4441747	9606.ENSP00000463287	9606.ENSP00000347712	0	0	0	0	0	0	0	0.45	0.45
ADCY5	INS	4449032	4446661	9606.ENSP00000419361	9606.ENSP00000380432	0	0	0	0	0	0	0	0.45	0.45
MTOR	SOCS3	4442490	4440175	9606.ENSP00000354558	9606.ENSP00000330341	0	0	0	0	0	0	0	0.45	0.45
KLF14	PRC1	4450704	4446249	9606.ENSP00000463287	9606.ENSP00000377793	0	0	0	0	0	0	0	0.45	0.45
MAPK8	AXIN2	4446429	4437876	9606.ENSP00000378974	9606.ENSP00000302625	0	0	0	0	0.062	0	0	0.438	0.45
IRS1	MAPK14	4438085	4433482	9606.ENSP00000304895	9606.ENSP00000229795	0	0	0	0	0	0	0	0.45	0.45
GCG	MAPK8	4447518	4446429	9606.ENSP00000387662	9606.ENSP00000378974	0	0	0	0	0	0	0	0.449	0.449
PPARG	IFNG	4436745	4433446	9606.ENSP00000287820	9606.ENSP00000229135	0	0	0	0	0	0	0	0.449	0.449
FTO	C2CD4B	4448992	4445384	9606.ENSP00000418823	9606.ENSP00000369755	0	0	0	0	0	0	0	0.448	0.448
IRS1	MTNR1B	4438085	4434528	9606.ENSP00000304895	9606.ENSP00000257068	0	0	0	0	0	0	0	0.448	0.448
C2CD4B	HHEX	4445384	4436508	9606.ENSP00000369755	9606.ENSP00000282728	0	0	0	0	0	0	0	0.448	0.448
KLF14	ADAMTS9	4450704	4448984	9606.ENSP00000463287	9606.ENSP00000418735	0	0	0	0	0	0	0	0.448	0.448
SIN3A	FOXP3	4446352	4444690	9606.ENSP00000378402	9606.ENSP00000365380	0	0	0	0	0	0.409	0	0.104	0.448
CDKAL1	KIF11	4436153	4434801	9606.ENSP00000274695	9606.ENSP00000260731	0	0	0	0	0	0	0	0.447	0.447
C2CD4B	JAZF1	4445384	4436559	9606.ENSP00000369755	9606.ENSP00000283928	0	0	0	0	0	0	0	0.447	0.447
FHL2	TRIM59	4447410	4438665	9606.ENSP00000386665	9606.ENSP00000311219	0	0	0	0	0	0	0	0.447	0.447
INS	NCOR1	4446661	4435844	9606.ENSP00000380432	9606.ENSP00000268712	0	0	0	0	0	0	0	0.446	0.446
KLF14	C2CD4B	4450704	4445384	9606.ENSP00000463287	9606.ENSP00000369755	0	0	0	0	0	0	0	0.446	0.446
IRS2	PPARGC1A	4444641	4435507	9606.ENSP00000365016	9606.ENSP00000264867	0	0	0	0	0	0	0	0.446	0.446
THADA	DUSP9	4447295	4441564	9606.ENSP00000385995	9606.ENSP00000345853	0	0	0	0	0	0	0	0.445	0.445
INS	IL2RA	4446661	4445295	9606.ENSP00000380432	9606.ENSP00000369293	0	0	0	0	0	0	0	0.445	0.445
KLF14	TP53INP1	4450704	4441400	9606.ENSP00000463287	9606.ENSP00000344215	0	0	0	0	0	0	0	0.445	0.445
ADCY5	CDC123	4449032	4436412	9606.ENSP00000419361	9606.ENSP00000281141	0	0	0	0	0	0	0	0.444	0.444
MAPK8	JAK2	4446429	4445579	9606.ENSP00000378974	9606.ENSP00000371067	0	0	0	0.568	0.062	0.115	0	0.833	0.443
AKT1	IDE	4450372	4435672	9606.ENSP00000451828	9606.ENSP00000265986	0	0	0	0	0.063	0	0	0.43	0.443
CEP192	SLC30A8	4449404	4448762	9606.ENSP00000427550	9606.ENSP00000415011	0	0	0	0	0	0	0	0.443	0.443
PIK3R1	PLIN1	4449428	4437623	9606.ENSP00000428056	9606.ENSP00000300055	0	0	0	0	0	0	0	0.443	0.443
MAPK8	TCF7L2	4446429	4443308	9606.ENSP00000378974	9606.ENSP00000358404	0	0	0	0	0	0	0	0.442	0.442
KLF14	TSPAN8	4450704	4446135	9606.ENSP00000463287	9606.ENSP00000377003	0	0	0	0	0	0	0	0.442	0.442
ADCY5	ZBED3	4449032	4434420	9606.ENSP00000419361	9606.ENSP00000255198	0	0	0	0	0	0	0	0.442	0.442
ZFAND6	R3HDML	4434941	4432994	9606.ENSP00000261749	9606.ENSP00000217043	0	0	0	0	0	0	0	0.441	0.441
ADCY5	THADA	4449032	4447295	9606.ENSP00000419361	9606.ENSP00000385995	0	0	0	0	0	0	0	0.441	0.441
GCG	COG2	4447518	4442720	9606.ENSP00000387662	9606.ENSP00000355629	0	0	0	0	0	0	0	0.441	0.441
ARAP1	AGMO	4446167	4441174	9606.ENSP00000377233	9606.ENSP00000341662	0	0	0	0	0	0.06	0	0.43	0.441
INS	HDAC1	4446661	4444211	9606.ENSP00000380432	9606.ENSP00000362649	0	0	0	0	0	0	0	0.441	0.441
FTO	ZBED3	4448992	4434420	9606.ENSP00000418823	9606.ENSP00000255198	0	0	0	0	0	0	0	0.44	0.44
PDX1	IRS2	4445489	4444641	9606.ENSP00000370421	9606.ENSP00000365016	0	0	0	0	0	0	0	0.44	0.44
ADIPOQ	TCF7L2	4447630	4443308	9606.ENSP00000389814	9606.ENSP00000358404	0	0	0	0	0	0	0	0.44	0.44
NLK	CCP110	4447146	4445545	9606.ENSP00000384625	9606.ENSP00000370803	0	0	0	0	0	0.439	0	0	0.439
CAMK1D	AGMO	4451335	4441174	9606.ENSP00000478874	9606.ENSP00000341662	0	0	0	0	0	0	0	0.439	0.439
KLF14	IRS1	4450704	4438085	9606.ENSP00000463287	9606.ENSP00000304895	0	0	0	0	0	0.078	0	0.416	0.438
MTOR	JAZF1	4442490	4436559	9606.ENSP00000354558	9606.ENSP00000283928	0	0	0	0	0	0.262	0	0.269	0.437
CDK1	TLE1	4446389	4444737	9606.ENSP00000378699	9606.ENSP00000365682	0	0	0	0	0.062	0.379	0	0.11	0.436
KLF14	PLK4	4450704	4435965	9606.ENSP00000463287	9606.ENSP00000270861	0	0	0	0	0	0	0	0.434	0.434
PTPN11	RPS6KB1	4441096	4433324	9606.ENSP00000340944	9606.ENSP00000225577	0	0	0	0	0.158	0	0	0.355	0.434
ADAMTS9	C2CD4A	4448984	4441747	9606.ENSP00000418735	9606.ENSP00000347712	0	0	0	0	0.062	0	0	0.422	0.434
MTOR	PTPN11	4442490	4441096	9606.ENSP00000354558	9606.ENSP00000340944	0	0	0	0	0.065	0.061	0	0.405	0.433
MTOR	IDE	4442490	4435672	9606.ENSP00000354558	9606.ENSP00000265986	0	0	0	0	0.063	0.323	0	0.178	0.433
DEGS1	FADS2	4439057	4436312	9606.ENSP00000316476	9606.ENSP00000278840	0	0	0	0	0	0	0	0.433	0.433
ADCY5	JAZF1	4449032	4436559	9606.ENSP00000419361	9606.ENSP00000283928	0	0	0	0	0.061	0	0	0.421	0.433
AXIN2	EGF	4437876	4435570	9606.ENSP00000302625	9606.ENSP00000265171	0	0	0	0	0	0.096	0	0.399	0.433
HDAC1	MTOR	4444211	4442490	9606.ENSP00000362649	9606.ENSP00000354558	0	0	0	0	0.062	0.177	0	0.323	0.432
CDKAL1	R3HDML	4436153	4432994	9606.ENSP00000274695	9606.ENSP00000217043	0	0	0	0	0.051	0	0	0.427	0.432
CDC20	CEP63	4443940	4440709	9606.ENSP00000361540	9606.ENSP00000336524	0	0	0	0	0	0	0	0.432	0.432
IRS1	IDE	4438085	4435672	9606.ENSP00000304895	9606.ENSP00000265986	0	0	0	0	0	0	0	0.43	0.43
JAK2	EP300	4445579	4435224	9606.ENSP00000371067	9606.ENSP00000263253	0	0	0	0	0.061	0.128	0	0.36	0.43
AMER3	AXIN2	4447762	4437876	9606.ENSP00000392700	9606.ENSP00000302625	0	0	0	0	0	0.305	0	0.214	0.43
MTNR1B	ZBED3	4434528	4434420	9606.ENSP00000257068	9606.ENSP00000255198	0	0	0	0	0	0	0	0.43	0.43
TLE4	HDAC3	4444744	4437918	9606.ENSP00000365720	9606.ENSP00000302967	0	0	0	0	0.062	0.367	0	0.118	0.43
FHL2	GNPNAT1	4447410	4432955	9606.ENSP00000386665	9606.ENSP00000216410	0	0	0	0	0	0	0	0.43	0.43
C2CD4A	ZFAND6	4441747	4434941	9606.ENSP00000347712	9606.ENSP00000261749	0	0	0	0	0	0	0	0.43	0.43
SOCS3	PPARG	4440175	4436745	9606.ENSP00000330341	9606.ENSP00000287820	0	0	0	0	0	0	0	0.429	0.429
ADAMTS9	ARAP1	4448984	4446167	9606.ENSP00000418735	9606.ENSP00000377233	0	0	0	0	0	0	0	0.429	0.429
PRC1	TP53INP1	4446249	4441400	9606.ENSP00000377793	9606.ENSP00000344215	0	0	0	0	0	0	0	0.429	0.429
TP53	KIF11	4435880	4434801	9606.ENSP00000269305	9606.ENSP00000260731	0	0	0	0	0.089	0	0	0.398	0.428
SLC30A8	PDX1	4448762	4445489	9606.ENSP00000415011	9606.ENSP00000370421	0	0	0	0	0.061	0	0	0.415	0.428
DUSP9	R3HDML	4441564	4432994	9606.ENSP00000345853	9606.ENSP00000217043	0	0	0	0	0	0	0	0.428	0.428
EGF	EP300	4435570	4435224	9606.ENSP00000265171	9606.ENSP00000263253	0	0	0	0	0	0	0	0.427	0.426
LEP	CEBPB	4438805	4438125	9606.ENSP00000312652	9606.ENSP00000305422	0	0	0	0	0	0	0	0.427	0.426
IGF1	FABP4	4437883	4434459	9606.ENSP00000302665	9606.ENSP00000256104	0	0	0	0	0.083	0	0	0.399	0.426
MTOR	PLK1	4442490	4437632	9606.ENSP00000354558	9606.ENSP00000300093	0	0	0	0	0	0	0	0.426	0.426
C2CD4B	ZFAND6	4445384	4434941	9606.ENSP00000369755	9606.ENSP00000261749	0	0	0	0	0	0	0	0.426	0.426
COG2	PPARG	4442720	4436745	9606.ENSP00000355629	9606.ENSP00000287820	0	0	0	0	0	0	0	0.426	0.426
CENPJ	KIF11	4445612	4434801	9606.ENSP00000371308	9606.ENSP00000260731	0	0	0	0	0.217	0	0	0.296	0.425
PRC1	DEGS2	4446249	4438285	9606.ENSP00000377793	9606.ENSP00000307126	0	0	0	0	0.06	0	0	0.414	0.425
ADCY5	PRC1	4449032	4446249	9606.ENSP00000419361	9606.ENSP00000377793	0	0	0	0	0	0	0	0.424	0.424
JAK2	CREBBP	4445579	4435065	9606.ENSP00000371067	9606.ENSP00000262367	0	0	0	0	0.061	0.128	0	0.354	0.424
ADCY5	IGF2BP2	4449032	4445662	9606.ENSP00000419361	9606.ENSP00000371634	0	0	0	0	0	0	0	0.424	0.424
NCOA2	TLE1	4448095	4444737	9606.ENSP00000399968	9606.ENSP00000365682	0	0	0	0	0	0	0	0.424	0.424
INS	CREBBP	4446661	4435065	9606.ENSP00000380432	9606.ENSP00000262367	0	0	0	0	0	0	0	0.424	0.424
CAMK1D	KIF11	4451335	4434801	9606.ENSP00000478874	9606.ENSP00000260731	0	0	0	0	0.049	0	0	0.419	0.423
ADIPOQ	IL2	4447630	4433376	9606.ENSP00000389814	9606.ENSP00000226730	0	0	0	0	0	0	0	0.422	0.422
DUSP9	IRS1	4441564	4438085	9606.ENSP00000345853	9606.ENSP00000304895	0	0	0	0	0	0.133	0	0.361	0.422
ADAMTS9	DUSP9	4448984	4441564	9606.ENSP00000418735	9606.ENSP00000345853	0	0	0	0	0	0	0	0.423	0.422
TLE3	HDAC3	4450409	4437918	9606.ENSP00000452871	9606.ENSP00000302967	0	0	0	0	0.062	0.367	0	0.105	0.422
AKT1	CDK1	4450372	4446389	9606.ENSP00000451828	9606.ENSP00000378699	0	0	0.355	0.639	0.062	0.093	0	0.735	0.422
AKT1	NCOA2	4450372	4448095	9606.ENSP00000451828	9606.ENSP00000399968	0	0	0	0	0	0.05	0	0.416	0.421
SIN3A	CEBPB	4446352	4438125	9606.ENSP00000378402	9606.ENSP00000305422	0	0	0	0	0	0.299	0	0.207	0.42
KLF14	R3HDML	4450704	4432994	9606.ENSP00000463287	9606.ENSP00000217043	0	0	0	0	0	0	0	0.421	0.42
INS	CDK1	4446661	4446389	9606.ENSP00000380432	9606.ENSP00000378699	0	0	0	0	0	0	0	0.42	0.42
ADIPOQ	IFNG	4447630	4433446	9606.ENSP00000389814	9606.ENSP00000229135	0	0	0	0	0	0	0	0.421	0.42
FHL2	INS	4447410	4446661	9606.ENSP00000386665	9606.ENSP00000380432	0	0	0	0	0	0	0	0.42	0.42
ARAP1	TSPAN8	4446167	4446135	9606.ENSP00000377233	9606.ENSP00000377003	0	0	0	0	0	0	0	0.421	0.42
CEBPB	PLIN1	4438125	4437623	9606.ENSP00000305422	9606.ENSP00000300055	0	0	0	0	0.049	0	0	0.416	0.42
ADIPOQ	AKT2	4447630	4445979	9606.ENSP00000389814	9606.ENSP00000375892	0	0	0	0	0	0	0	0.42	0.42
AKT1	PLIN1	4450372	4437623	9606.ENSP00000451828	9606.ENSP00000300055	0	0	0	0	0	0	0	0.42	0.42
TSPAN8	R3HDML	4446135	4432994	9606.ENSP00000377003	9606.ENSP00000217043	0	0	0	0	0	0	0	0.421	0.42
FTO	DUSP9	4448992	4441564	9606.ENSP00000418823	9606.ENSP00000345853	0	0	0	0	0	0	0	0.421	0.42
MTOR	AURKA	4442490	4432988	9606.ENSP00000354558	9606.ENSP00000216911	0	0	0	0	0	0.109	0	0.375	0.419
PPARG	FADS2	4436745	4436312	9606.ENSP00000287820	9606.ENSP00000278840	0	0	0	0	0	0.05	0	0.414	0.419
TSPAN8	C2CD4A	4446135	4441747	9606.ENSP00000377003	9606.ENSP00000347712	0	0	0	0	0	0	0	0.418	0.418
INS	PIK3R2	4446661	4433214	9606.ENSP00000380432	9606.ENSP00000222254	0	0	0	0	0	0	0	0.418	0.418
AKT2	IGF1R	4445979	4435797	9606.ENSP00000375892	9606.ENSP00000268035	0	0	0	0.557	0.052	0.179	0	0.653	0.417
CTNNB1	AURKA	4441426	4432988	9606.ENSP00000344456	9606.ENSP00000216911	0	0	0	0	0	0.134	0	0.355	0.417
AKT2	PPARGC1A	4445979	4435507	9606.ENSP00000375892	9606.ENSP00000264867	0	0	0	0	0	0.193	0	0.308	0.417
CDK1	CTNNB1	4446389	4441426	9606.ENSP00000378699	9606.ENSP00000344456	0	0	0	0	0	0.162	0	0.333	0.417
CAMK1D	DUSP9	4451335	4441564	9606.ENSP00000478874	9606.ENSP00000345853	0	0	0	0	0.061	0.05	0	0.399	0.417
AGMO	KCNQ1	4441174	4432663	9606.ENSP00000341662	9606.ENSP00000155840	0	0	0	0	0	0	0	0.417	0.416
CAMK1D	ADCY5	4451335	4449032	9606.ENSP00000478874	9606.ENSP00000419361	0	0	0	0	0.083	0	0	0.389	0.416
PDX1	HDAC1	4445489	4444211	9606.ENSP00000370421	9606.ENSP00000362649	0	0	0	0	0	0.299	0	0.2	0.415
ARAP1	R3HDML	4446167	4432994	9606.ENSP00000377233	9606.ENSP00000217043	0	0	0	0	0	0	0	0.414	0.414
NCOA2	TP53	4448095	4435880	9606.ENSP00000399968	9606.ENSP00000269305	0	0	0	0	0	0.069	0	0.397	0.414
IRS1	PLIN1	4438085	4437623	9606.ENSP00000304895	9606.ENSP00000300055	0	0	0	0	0.063	0	0	0.401	0.414
CTLA4	EGF	4438004	4435570	9606.ENSP00000303939	9606.ENSP00000265171	0	0	0	0	0	0	0	0.414	0.414
PPARG	RPS6KB1	4436745	4433324	9606.ENSP00000287820	9606.ENSP00000225577	0	0	0	0	0	0.081	0	0.389	0.414
FHL2	PIK3R2	4447410	4433214	9606.ENSP00000386665	9606.ENSP00000222254	0	0	0	0	0	0.057	0	0.405	0.414
ADIPOQ	EGF	4447630	4435570	9606.ENSP00000389814	9606.ENSP00000265171	0	0	0	0	0	0	0	0.414	0.414
SPTLC3	ELOVL5	4446878	4443635	9606.ENSP00000381968	9606.ENSP00000359956	0	0	0	0	0.053	0.127	0	0.346	0.412
PPARGC1A	RPS6KB1	4435507	4433324	9606.ENSP00000264867	9606.ENSP00000225577	0	0	0	0	0	0.129	0	0.353	0.412
TP53INP1	CDC123	4441400	4436412	9606.ENSP00000344215	9606.ENSP00000281141	0	0	0	0	0	0	0	0.413	0.412
HDAC2	MTOR	4449546	4442490	9606.ENSP00000430432	9606.ENSP00000354558	0	0	0	0	0.062	0.177	0	0.297	0.41
TYW1B	THADA	4451681	4447295	9606.ENSP00000482502	9606.ENSP00000385995	0	0	0	0	0.227	0	0	0.269	0.41
ADCY5	AKAP9	4449032	4441845	9606.ENSP00000419361	9606.ENSP00000348573	0	0	0	0	0	0	0	0.409	0.409
IRS1	KCNJ2	4438085	4433856	9606.ENSP00000304895	9606.ENSP00000243457	0	0	0	0	0	0.385	0	0.079	0.409
PTPN1	TP53	4443784	4435880	9606.ENSP00000360683	9606.ENSP00000269305	0	0	0	0	0.055	0	0	0.4	0.408
INS	JAZF1	4446661	4436559	9606.ENSP00000380432	9606.ENSP00000283928	0	0	0	0	0	0	0	0.408	0.408
GCG	TP53	4447518	4435880	9606.ENSP00000387662	9606.ENSP00000269305	0	0	0	0	0	0	0	0.408	0.408
KLF14	AGMO	4450704	4441174	9606.ENSP00000463287	9606.ENSP00000341662	0	0	0	0	0	0	0	0.407	0.407
KLF14	MKLN1	4450704	4439609	9606.ENSP00000463287	9606.ENSP00000323527	0	0	0	0	0	0	0	0.407	0.407
ADIPOQ	TP53	4447630	4435880	9606.ENSP00000389814	9606.ENSP00000269305	0	0	0	0	0	0	0	0.407	0.407
KLF14	AMER3	4450704	4447762	9606.ENSP00000463287	9606.ENSP00000392700	0	0	0	0	0	0	0	0.406	0.406
ADIPOQ	JAK2	4447630	4445579	9606.ENSP00000389814	9606.ENSP00000371067	0	0	0	0	0	0	0	0.405	0.405
PIK3R1	NCOR1	4449428	4435844	9606.ENSP00000428056	9606.ENSP00000268712	0	0	0	0	0	0.299	0	0.187	0.405
SAP130	NCOR1	4442035	4435844	9606.ENSP00000350333	9606.ENSP00000268712	0	0	0	0	0.127	0.27	0	0.141	0.404
KLF14	DEGS2	4450704	4438285	9606.ENSP00000463287	9606.ENSP00000307126	0	0	0	0	0	0	0	0.403	0.403
KLF14	GNPNAT1	4450704	4432955	9606.ENSP00000463287	9606.ENSP00000216410	0	0	0	0	0	0.051	0	0.396	0.403
MKLN1	TPX2	4439609	4437665	9606.ENSP00000323527	9606.ENSP00000300403	0	0	0	0	0	0	0	0.403	0.403
MAPK14	RPS6KB1	4433482	4433324	9606.ENSP00000229795	9606.ENSP00000225577	0	0	0.377	0.648	0.061	0.185	0	0.441	0.403
DGKB	HHEX	4447271	4436508	9606.ENSP00000385780	9606.ENSP00000282728	0	0	0	0	0	0	0	0.402	0.402
TCF7L2	INSR	4443308	4437994	9606.ENSP00000358404	9606.ENSP00000303830	0	0	0	0	0.061	0.076	0	0.367	0.402
TLE1	AXIN2	4444737	4437876	9606.ENSP00000365682	9606.ENSP00000302625	0	0	0	0	0.064	0	0	0.387	0.402
HDAC1	EGF	4444211	4435570	9606.ENSP00000362649	9606.ENSP00000265171	0	0	0	0	0	0	0	0.401	0.401
AKT2	LEP	4445979	4438805	9606.ENSP00000375892	9606.ENSP00000312652	0	0	0	0	0	0	0	0.4	0.4
AGMO	HHEX	4441174	4436508	9606.ENSP00000341662	9606.ENSP00000282728	0	0	0	0	0	0	0	0.4	0.4
IGF2BP2	R3HDML	4445662	4432994	9606.ENSP00000371634	9606.ENSP00000217043	0	0	0	0	0	0	0	0.4	0.4
RXRA	INS	4449061	4446661	9606.ENSP00000419692	9606.ENSP00000380432	0	0	0	0	0	0	0	0.4	0.4
ADIPOQ	RPS6KB1	4447630	4433324	9606.ENSP00000389814	9606.ENSP00000225577	0	0	0	0	0	0	0	0.4	0.4
KLF14	INS	4450704	4446661	9606.ENSP00000463287	9606.ENSP00000380432	0	0	0	0	0	0	0	0.4	0.4
ADCY5	FTO	4449032	4448992	9606.ENSP00000419361	9606.ENSP00000418823	0	0	0	0	0	0	0	0.4	0.4
C2CD4A	DUSP9	4441747	4441564	9606.ENSP00000347712	9606.ENSP00000345853	0	0	0	0	0	0	0	0.4	0.4

## Sheet: trim28 string_interactions
#node1	node2	node1_string_internal_id	node2_string_internal_id	node1_external_id	node2_external_id	neighborhood_on_chromosome	gene_fusion	phylogenetic_cooccurrence	homology	coexpression	experimentally_determined_interaction	database_annotated	automated_textmining	combined_score
XAB2	SNRNP200	4442108	4439101	9606.ENSP00000351137	9606.ENSP00000317123	0	0	0	0	0.409	0.991	0.9	0.77	0.999
BUD31	PRPF19	4447297	4433393	9606.ENSP00000386023	9606.ENSP00000227524	0	0	0	0	0.128	0.986	0.9	0.694	0.999
CWC15	CDC5L	4451135	4443756	9606.ENSP00000475615	9606.ENSP00000360532	0	0	0	0	0.218	0.998	0.9	0.767	0.999
CDC5L	SNRNP40	4443756	4435298	9606.ENSP00000360532	9606.ENSP00000263694	0	0	0	0	0.303	0.998	0.9	0	0.999
SART1	SNRPA1	4438591	4434347	9606.ENSP00000310448	9606.ENSP00000254193	0	0	0	0	0.113	0.993	0.9	0.442	0.999
TBL1XR1	NCOR1	4448367	4435844	9606.ENSP00000405574	9606.ENSP00000268712	0	0	0	0	0.094	0.817	0.9	0.957	0.999
SRSF7	SRSF1	4439803	4434667	9606.ENSP00000325905	9606.ENSP00000258962	0	0	0	0.705	0.886	0.921	0.9	0.808	0.999
PRPF19	AQR	4433393	4432668	9606.ENSP00000227524	9606.ENSP00000156471	0	0	0	0	0.192	0.985	0.9	0.539	0.999
SNRNP70	SNRPD3	4451051	4432879	9606.ENSP00000472998	9606.ENSP00000215829	0	0	0	0	0.75	0.991	0.9	0.805	0.999
CDC5L	RBM22	4443756	4432775	9606.ENSP00000360532	9606.ENSP00000199814	0	0	0	0	0.09	0.958	0.9	0.805	0.999
SF3B1	SF3B6	4440663	4433588	9606.ENSP00000335321	9606.ENSP00000233468	0	0	0	0	0.301	0.998	0.9	0.782	0.999
SF3B3	PRPF19	4438163	4433393	9606.ENSP00000305790	9606.ENSP00000227524	0	0	0	0	0.778	0.957	0.9	0.592	0.999
SF3B1	PRPF6	4440663	4435686	9606.ENSP00000335321	9606.ENSP00000266079	0	0	0	0	0.736	0.958	0.9	0.65	0.999
SNRPA1	SF3A1	4434347	4432876	9606.ENSP00000254193	9606.ENSP00000215793	0	0	0	0	0.289	0.971	0.9	0.584	0.999
SNRPD2	PRPF19	4441252	4433393	9606.ENSP00000342374	9606.ENSP00000227524	0	0	0	0	0.759	0.992	0.9	0.335	0.999
SNRNP200	PRPF19	4439101	4433393	9606.ENSP00000317123	9606.ENSP00000227524	0	0	0	0	0.414	0.991	0.9	0.608	0.999
EFTUD2	SNRPA1	4447727	4434347	9606.ENSP00000392094	9606.ENSP00000254193	0	0	0	0	0.216	0.966	0.9	0.719	0.999
CRNKL1	DHX8	4444875	4435074	9606.ENSP00000366557	9606.ENSP00000262415	0	0	0	0	0.203	0.978	0.9	0.736	0.999
SF3A3	SNRPA1	4444082	4434347	9606.ENSP00000362110	9606.ENSP00000254193	0	0	0	0	0.381	0.971	0.9	0.571	0.999
PRPF8	SNRPD1	4450629	4437667	9606.ENSP00000460348	9606.ENSP00000300413	0	0	0	0	0.201	0.991	0.9	0.598	0.999
EFTUD2	CDC40	4447727	4443232	9606.ENSP00000392094	9606.ENSP00000357928	0	0	0	0	0.22	0.993	0.9	0.83	0.999
PRPF8	PRPF3	4450629	4438990	9606.ENSP00000460348	9606.ENSP00000315379	0	0	0	0	0.119	0.992	0.9	0.92	0.999
CWC22	XAB2	4447457	4442108	9606.ENSP00000387006	9606.ENSP00000351137	0	0	0	0	0.448	0.95	0.9	0.726	0.999
DDX42	SF3B1	4450728	4440663	9606.ENSP00000464050	9606.ENSP00000335321	0	0	0	0	0.186	0.994	0.9	0.169	0.999
PRPF8	PRPF19	4450629	4433393	9606.ENSP00000460348	9606.ENSP00000227524	0	0	0	0	0.432	0.99	0.9	0.619	0.999
SNRPD2	SART1	4441252	4438591	9606.ENSP00000342374	9606.ENSP00000310448	0	0	0	0	0.081	0.993	0.9	0.209	0.999
EFTUD2	SART1	4447727	4438591	9606.ENSP00000392094	9606.ENSP00000310448	0	0	0	0	0.164	0.99	0.9	0.764	0.999
SNRPD2	PRPF6	4441252	4435686	9606.ENSP00000342374	9606.ENSP00000266079	0	0	0	0	0.204	0.993	0.9	0.255	0.999
CDC40	SLU7	4443232	4437371	9606.ENSP00000357928	9606.ENSP00000297151	0	0	0	0	0.159	0.955	0.9	0.895	0.999
CDC5L	SNRPD2	4443756	4441252	9606.ENSP00000360532	9606.ENSP00000342374	0	0	0	0	0.133	0.99	0.9	0.244	0.999
CDC5L	XAB2	4443756	4442108	9606.ENSP00000360532	9606.ENSP00000351137	0	0	0	0	0.687	0.958	0.9	0.853	0.999
CDC5L	SF3A1	4443756	4432876	9606.ENSP00000360532	9606.ENSP00000215793	0	0	0	0	0.677	0.995	0.9	0.674	0.999
CWC15	HSPA8	4451135	4449616	9606.ENSP00000475615	9606.ENSP00000432083	0	0	0	0	0.064	0.993	0.9	0.278	0.999
CDC5L	SNRNP200	4443756	4439101	9606.ENSP00000360532	9606.ENSP00000317123	0	0	0	0	0.233	0.998	0.9	0.77	0.999
SYF2	RBM22	4433663	4432775	9606.ENSP00000236273	9606.ENSP00000199814	0	0	0	0	0.11	0.984	0.9	0.746	0.999
SNRNP200	SNRNP40	4439101	4435298	9606.ENSP00000317123	9606.ENSP00000263694	0	0	0	0	0.246	0.998	0.9	0.555	0.999
MDM4	TP53	4442829	4435880	9606.ENSP00000356150	9606.ENSP00000269305	0	0	0	0	0.139	0.979	0.9	0.928	0.999
CRNKL1	SYF2	4444875	4433663	9606.ENSP00000366557	9606.ENSP00000236273	0	0	0	0	0.168	0.991	0.9	0.86	0.999
SNRPD2	SF3B3	4441252	4438163	9606.ENSP00000342374	9606.ENSP00000305790	0	0	0	0	0.318	0.988	0.9	0.465	0.999
PLRG1	EFTUD2	4449290	4447727	9606.ENSP00000424417	9606.ENSP00000392094	0	0	0	0	0.297	0.958	0.9	0.702	0.999
PRPF8	SNRPD3	4450629	4432879	9606.ENSP00000460348	9606.ENSP00000215829	0	0	0	0	0.344	0.99	0.9	0.697	0.999
TP53	MDM2	4435880	4434604	9606.ENSP00000269305	9606.ENSP00000258149	0	0	0	0	0.236	0.987	0.9	0.974	0.999
HNRNPK	RBMX	4444702	4443584	9606.ENSP00000365439	9606.ENSP00000359645	0	0	0	0	0.938	0.638	0.9	0.694	0.999
BUD31	RBM22	4447297	4432775	9606.ENSP00000386023	9606.ENSP00000199814	0	0	0	0	0.114	0.96	0.9	0.802	0.999
CPSF2	CPSF3	4437524	4433700	9606.ENSP00000298875	9606.ENSP00000238112	0	0	0	0.606	0.447	0.974	0.9	0.965	0.999
EFTUD2	SF3B1	4447727	4440663	9606.ENSP00000392094	9606.ENSP00000335321	0	0	0	0	0.476	0.966	0.9	0.824	0.999
SUMO1	DAXX	4446000	4444413	9606.ENSP00000376077	9606.ENSP00000363668	0	0	0	0	0	0.974	0.9	0.785	0.999
CDC40	DHX8	4443232	4435074	9606.ENSP00000357928	9606.ENSP00000262415	0	0	0	0	0.107	0.973	0.9	0.853	0.999
XAB2	SNRPA1	4442108	4434347	9606.ENSP00000351137	9606.ENSP00000254193	0	0	0	0	0.195	0.989	0.9	0.556	0.999
ELAVL1	PTBP1	4447216	4441922	9606.ENSP00000385269	9606.ENSP00000349428	0	0	0	0	0.95	0.718	0.9	0.627	0.999
PRPF8	SNRNP40	4450629	4435298	9606.ENSP00000460348	9606.ENSP00000263694	0	0	0	0	0.241	0.998	0.9	0.901	0.999
PRPF8	BCAS2	4450629	4443347	9606.ENSP00000460348	9606.ENSP00000358554	0	0	0	0	0.132	0.991	0.9	0.458	0.999
SF3A3	SNRNP200	4444082	4439101	9606.ENSP00000362110	9606.ENSP00000317123	0	0	0	0	0.287	0.96	0.9	0.691	0.999
CDC40	PRPF19	4443232	4433393	9606.ENSP00000357928	9606.ENSP00000227524	0	0	0.37	0.59	0.243	0.989	0.9	0.667	0.999
SNRPB	SNRPD1	4448654	4437667	9606.ENSP00000412566	9606.ENSP00000300413	0	0	0	0	0.8	0.992	0.9	0.831	0.999
CRNKL1	PRPF19	4444875	4433393	9606.ENSP00000366557	9606.ENSP00000227524	0	0	0	0	0.149	0.979	0.9	0.818	0.999
CDC40	SYF2	4443232	4433663	9606.ENSP00000357928	9606.ENSP00000236273	0	0	0	0	0.098	0.986	0.9	0.859	0.999
SNRPD2	SNRNP40	4441252	4435298	9606.ENSP00000342374	9606.ENSP00000263694	0	0	0	0	0.448	0.991	0.9	0.049	0.999
SYMPK	CPSF3	4433956	4433700	9606.ENSP00000245934	9606.ENSP00000238112	0	0	0	0	0.235	0.971	0.9	0.893	0.999
CRNKL1	SNRNP40	4444875	4435298	9606.ENSP00000366557	9606.ENSP00000263694	0	0	0	0	0.164	0.992	0.9	0	0.999
PLRG1	CDC5L	4449290	4443756	9606.ENSP00000424417	9606.ENSP00000360532	0	0	0	0	0.448	0.998	0.9	0.915	0.999
PRPF3	SART1	4438990	4438591	9606.ENSP00000315379	9606.ENSP00000310448	0	0	0	0	0.211	0.998	0.9	0.729	0.999
WDR33	CPSF3	4439759	4433700	9606.ENSP00000325377	9606.ENSP00000238112	0	0	0	0	0.155	0.963	0.9	0.851	0.999
SNRPD1	SNRPA1	4437667	4434347	9606.ENSP00000300413	9606.ENSP00000254193	0	0	0	0	0.426	0.994	0.9	0.638	0.999
CDC5L	SNRPA1	4443756	4434347	9606.ENSP00000360532	9606.ENSP00000254193	0	0	0	0	0.245	0.977	0.9	0.505	0.999
PRPF8	SNRPA1	4450629	4434347	9606.ENSP00000460348	9606.ENSP00000254193	0	0	0	0	0.171	0.987	0.9	0.507	0.999
BCAS2	PRPF19	4443347	4433393	9606.ENSP00000358554	9606.ENSP00000227524	0	0	0	0	0.526	0.998	0.9	0.895	0.999
PRPF8	SLU7	4450629	4437371	9606.ENSP00000460348	9606.ENSP00000297151	0	0	0	0	0.088	0.971	0.9	0.694	0.999
DHX8	SNW1	4435074	4434897	9606.ENSP00000262415	9606.ENSP00000261531	0	0	0	0	0.29	0.978	0.9	0.82	0.999
XAB2	SYF2	4442108	4433663	9606.ENSP00000351137	9606.ENSP00000236273	0	0	0	0	0.103	0.99	0.9	0.919	0.999
SNRPD2	SNW1	4441252	4434897	9606.ENSP00000342374	9606.ENSP00000261531	0	0	0	0	0.125	0.991	0.9	0.292	0.999
SNRPD2	SNRNP200	4441252	4439101	9606.ENSP00000342374	9606.ENSP00000317123	0	0	0	0	0.285	0.993	0.9	0.459	0.999
EFTUD2	PRPF3	4447727	4438990	9606.ENSP00000392094	9606.ENSP00000315379	0	0	0	0	0.274	0.96	0.9	0.782	0.999
CWC22	CDC5L	4447457	4443756	9606.ENSP00000387006	9606.ENSP00000360532	0	0	0	0	0.371	0.958	0.9	0.733	0.999
SNRPB	SNRPD3	4448654	4432879	9606.ENSP00000412566	9606.ENSP00000215829	0	0	0	0	0.555	0.992	0.9	0.857	0.999
PRPF6	SNRPD3	4435686	4432879	9606.ENSP00000266079	9606.ENSP00000215829	0	0	0	0	0.279	0.99	0.9	0.203	0.999
SNRPB	CDC5L	4448654	4443756	9606.ENSP00000412566	9606.ENSP00000360532	0	0	0	0	0.305	0.998	0.9	0.135	0.999
SNRPB	SNRPA1	4448654	4434347	9606.ENSP00000412566	9606.ENSP00000254193	0	0	0	0	0.394	0.989	0.9	0.555	0.999
XAB2	PRPF19	4442108	4433393	9606.ENSP00000351137	9606.ENSP00000227524	0	0	0	0	0.244	0.991	0.9	0.853	0.999
SF3B2	SF3B3	4439231	4438163	9606.ENSP00000318861	9606.ENSP00000305790	0	0	0	0	0.331	0.959	0.9	0.921	0.999
CRNKL1	CDC5L	4444875	4443756	9606.ENSP00000366557	9606.ENSP00000360532	0	0	0	0	0.689	0.961	0.9	0.82	0.999
XAB2	AQR	4442108	4432668	9606.ENSP00000351137	9606.ENSP00000156471	0	0	0	0	0.377	0.992	0.9	0.735	0.999
SF3B1	SF3B2	4440663	4439231	9606.ENSP00000335321	9606.ENSP00000318861	0	0	0	0	0.446	0.998	0.9	0.885	0.999
CDC5L	BCAS2	4443756	4443347	9606.ENSP00000360532	9606.ENSP00000358554	0	0	0	0	0.085	0.998	0.9	0.893	0.999
PRPF8	SF3B3	4450629	4438163	9606.ENSP00000460348	9606.ENSP00000305790	0	0	0	0	0.836	0.973	0.9	0.466	0.999
SF3A3	SF3B1	4444082	4440663	9606.ENSP00000362110	9606.ENSP00000335321	0	0	0	0	0.715	0.93	0.9	0.828	0.999
RANGAP1	RANBP2	4448176	4436527	9606.ENSP00000401470	9606.ENSP00000283195	0	0	0	0	0.088	0.917	0.9	0.941	0.999
RBBP7	MTA2	4445322	4436307	9606.ENSP00000369424	9606.ENSP00000278823	0	0	0	0	0.314	0.983	0.9	0.715	0.999
E2F1	RB1	4441534	4435747	9606.ENSP00000345571	9606.ENSP00000267163	0	0	0	0	0.145	0.974	0.9	0.841	0.999
HSPA8	BCAS2	4449616	4443347	9606.ENSP00000432083	9606.ENSP00000358554	0	0	0	0	0.172	0.993	0.9	0.319	0.999
CWC15	CTNNBL1	4451135	4442597	9606.ENSP00000475615	9606.ENSP00000355050	0	0	0	0	0.163	0.993	0.9	0.717	0.999
SF3A3	CDC5L	4444082	4443756	9606.ENSP00000362110	9606.ENSP00000360532	0	0	0	0	0.659	0.995	0.9	0.41	0.999
RBBP7	HDAC1	4445322	4444211	9606.ENSP00000369424	9606.ENSP00000362649	0	0	0	0	0.521	0.944	0.9	0.749	0.999
CDC40	SNW1	4443232	4434897	9606.ENSP00000357928	9606.ENSP00000261531	0	0	0	0	0.138	0.994	0.9	0.778	0.999
CDC5L	SART1	4443756	4438591	9606.ENSP00000360532	9606.ENSP00000310448	0	0	0	0	0.378	0.993	0.9	0.446	0.999
CDC5L	CDC40	4443756	4443232	9606.ENSP00000360532	9606.ENSP00000357928	0	0	0	0	0.089	0.958	0.9	0.855	0.999
PRPF8	EFTUD2	4450629	4447727	9606.ENSP00000460348	9606.ENSP00000392094	0	0	0	0	0.782	0.999	0.9	0.869	0.999
CRNKL1	AQR	4444875	4432668	9606.ENSP00000366557	9606.ENSP00000156471	0	0	0	0	0.193	0.985	0.9	0.711	0.999
SF3B1	SNRNP200	4440663	4439101	9606.ENSP00000335321	9606.ENSP00000317123	0	0	0	0	0.736	0.992	0.9	0.785	0.999
SNRNP70	SNRPD1	4451051	4437667	9606.ENSP00000472998	9606.ENSP00000300413	0	0	0	0	0.63	0.991	0.9	0.761	0.999
SUDS3	SIN3A	4450098	4446352	9606.ENSP00000443988	9606.ENSP00000378402	0	0	0	0	0.184	0.96	0.9	0.835	0.999
CDC5L	SYF2	4443756	4433663	9606.ENSP00000360532	9606.ENSP00000236273	0	0	0	0	0.108	0.985	0.9	0.819	0.999
XAB2	DHX8	4442108	4435074	9606.ENSP00000351137	9606.ENSP00000262415	0	0	0	0	0.359	0.98	0.9	0.707	0.999
BCAS2	XAB2	4443347	4442108	9606.ENSP00000358554	9606.ENSP00000351137	0	0	0	0	0.083	0.957	0.9	0.795	0.999
TP53BP1	ATM	4445638	4436300	9606.ENSP00000371475	9606.ENSP00000278616	0	0	0	0	0.062	0.668	0.9	0.978	0.999
EFTUD2	XAB2	4447727	4442108	9606.ENSP00000392094	9606.ENSP00000351137	0	0	0	0	0.607	0.991	0.9	0.8	0.999
HNRNPA2B1	SRSF1	4441649	4434667	9606.ENSP00000346694	9606.ENSP00000258962	0	0	0.247	0	0.966	0.244	0.9	0.726	0.999
EFTUD2	PRPF6	4447727	4435686	9606.ENSP00000392094	9606.ENSP00000266079	0	0	0	0	0.346	0.998	0.9	0.806	0.999
SNRNP200	SART1	4439101	4438591	9606.ENSP00000317123	9606.ENSP00000310448	0	0	0	0	0.23	0.998	0.9	0.786	0.999
XAB2	RBM22	4442108	4432775	9606.ENSP00000351137	9606.ENSP00000199814	0	0	0	0	0.071	0.958	0.9	0.78	0.999
SNRPB	SNRPD2	4448654	4441252	9606.ENSP00000412566	9606.ENSP00000342374	0	0	0	0	0.516	0.992	0.9	0.822	0.999
BUD31	CDC40	4447297	4443232	9606.ENSP00000386023	9606.ENSP00000357928	0	0	0	0	0.107	0.958	0.9	0.775	0.999
HNRNPH1	HNRNPA2B1	4441896	4441649	9606.ENSP00000349168	9606.ENSP00000346694	0	0	0	0	0.958	0.61	0.9	0.684	0.999
SAE1	UBA2	4435933	4433986	9606.ENSP00000270225	9606.ENSP00000246548	0	0	0	0.58	0.733	0.996	0.9	0.983	0.999
SNRNP200	PRPF6	4439101	4435686	9606.ENSP00000317123	9606.ENSP00000266079	0	0	0	0	0.444	0.999	0.9	0.894	0.999
RANGAP1	UBE2I	4448176	4441792	9606.ENSP00000401470	9606.ENSP00000348056	0	0	0	0	0.075	0.996	0.9	0.878	0.999
SF3B1	SF3A1	4440663	4432876	9606.ENSP00000335321	9606.ENSP00000215793	0	0	0	0	0.759	0.916	0.9	0.828	0.999
CDC5L	SF3B3	4443756	4438163	9606.ENSP00000360532	9606.ENSP00000305790	0	0	0	0	0.26	0.995	0.9	0.746	0.999
EFTUD2	AQR	4447727	4432668	9606.ENSP00000392094	9606.ENSP00000156471	0	0	0	0	0.846	0.958	0.9	0.526	0.999
PRPF8	CRNKL1	4450629	4444875	9606.ENSP00000460348	9606.ENSP00000366557	0	0	0	0	0.19	0.991	0.9	0.59	0.999
PTBP1	HNRNPA2B1	4441922	4441649	9606.ENSP00000349428	9606.ENSP00000346694	0	0	0	0	0.949	0.818	0.9	0.704	0.999
EFTUD2	PRPF19	4447727	4433393	9606.ENSP00000392094	9606.ENSP00000227524	0	0	0	0	0.752	0.986	0.9	0.706	0.999
UBE2I	SAE1	4441792	4435933	9606.ENSP00000348056	9606.ENSP00000270225	0.044	0	0	0	0.148	0.959	0.9	0.946	0.999
SF3B3	PRPF6	4438163	4435686	9606.ENSP00000305790	9606.ENSP00000266079	0	0	0	0	0.343	0.985	0.9	0.456	0.999
UBE2I	UBA2	4441792	4433986	9606.ENSP00000348056	9606.ENSP00000246548	0.044	0	0	0	0.091	0.992	0.9	0.945	0.999
CDKN1A	TP53	4447168	4435880	9606.ENSP00000384849	9606.ENSP00000269305	0	0	0	0	0	0.696	0.9	0.97	0.999
CRNKL1	XAB2	4444875	4442108	9606.ENSP00000366557	9606.ENSP00000351137	0	0	0	0.547	0.702	0.993	0.9	0.87	0.999
HDAC1	MTA1	4444211	4440468	9606.ENSP00000362649	9606.ENSP00000333633	0	0	0	0	0.064	0.976	0.9	0.811	0.999
SNRPD1	PRPF6	4437667	4435686	9606.ENSP00000300413	9606.ENSP00000266079	0	0	0	0	0.181	0.993	0.9	0.234	0.999
HNRNPC	HNRNPA2B1	4450354	4441649	9606.ENSP00000451291	9606.ENSP00000346694	0	0	0	0	0.953	0	0.9	0.843	0.999
EFTUD2	SNRNP200	4447727	4439101	9606.ENSP00000392094	9606.ENSP00000317123	0	0	0	0	0.53	0.998	0.9	0.935	0.999
HNRNPK	HNRNPH1	4444702	4441896	9606.ENSP00000365439	9606.ENSP00000349168	0	0	0	0	0.98	0.301	0.9	0.64	0.999
SNRNP200	SNRPD3	4439101	4432879	9606.ENSP00000317123	9606.ENSP00000215829	0	0	0	0	0.388	0.991	0.9	0.365	0.999
SNRNP200	SNRPD1	4439101	4437667	9606.ENSP00000317123	9606.ENSP00000300413	0	0	0	0	0.184	0.991	0.9	0.565	0.999
SF3A3	PRPF6	4444082	4435686	9606.ENSP00000362110	9606.ENSP00000266079	0	0	0	0	0.15	0.959	0.9	0.76	0.999
PRPF3	SNRNP40	4438990	4435298	9606.ENSP00000315379	9606.ENSP00000263694	0	0	0	0	0.125	0.99	0.9	0.268	0.999
SUMO2	SENP1	4448385	4447866	9606.ENSP00000405965	9606.ENSP00000394791	0	0	0	0	0.061	0.976	0.9	0.902	0.999
SYF2	PRPF19	4433663	4433393	9606.ENSP00000236273	9606.ENSP00000227524	0	0	0	0	0.08	0.985	0.9	0.781	0.999
PRPF8	SART1	4450629	4438591	9606.ENSP00000460348	9606.ENSP00000310448	0	0	0	0	0.199	0.991	0.9	0.565	0.999
SART1	SNRPD3	4438591	4432879	9606.ENSP00000310448	9606.ENSP00000215829	0	0	0	0	0.086	0.991	0.9	0.159	0.999
CPSF2	SYMPK	4437524	4433956	9606.ENSP00000298875	9606.ENSP00000245934	0	0	0	0	0.203	0.963	0.9	0.891	0.999
PRPF8	PLRG1	4450629	4449290	9606.ENSP00000460348	9606.ENSP00000424417	0	0	0	0	0.148	0.975	0.9	0.614	0.999
SF3B1	PRPF3	4440663	4438990	9606.ENSP00000335321	9606.ENSP00000315379	0	0	0	0	0.222	0.975	0.9	0.585	0.999
EFTUD2	CWC22	4447727	4447457	9606.ENSP00000392094	9606.ENSP00000387006	0	0	0	0	0.501	0.958	0.9	0.719	0.999
EFTUD2	BCAS2	4447727	4443347	9606.ENSP00000392094	9606.ENSP00000358554	0	0	0	0	0.174	0.986	0.9	0.439	0.999
XAB2	SNW1	4442108	4434897	9606.ENSP00000351137	9606.ENSP00000261531	0	0	0	0	0.41	0.978	0.9	0.774	0.999
EFTUD2	BUD31	4447727	4447297	9606.ENSP00000392094	9606.ENSP00000386023	0	0	0	0	0.107	0.96	0.9	0.755	0.999
PRPF3	SNRPD3	4438990	4432879	9606.ENSP00000315379	9606.ENSP00000215829	0	0	0	0	0.1	0.986	0.9	0.321	0.999
SUMO1	SAE1	4446000	4435933	9606.ENSP00000376077	9606.ENSP00000270225	0	0	0	0	0.149	0.933	0.9	0.866	0.999
CDC40	SNRPA1	4443232	4434347	9606.ENSP00000357928	9606.ENSP00000254193	0	0	0	0	0.105	0.993	0.9	0.621	0.999
SF3B1	SART1	4440663	4438591	9606.ENSP00000335321	9606.ENSP00000310448	0	0	0	0	0.183	0.991	0.9	0.509	0.999
SUMO2	SAE1	4448385	4435933	9606.ENSP00000405965	9606.ENSP00000270225	0	0	0	0	0.145	0.917	0.9	0.878	0.999
BCL2L1	TP53	4437866	4435880	9606.ENSP00000302564	9606.ENSP00000269305	0	0	0	0	0.05	0.912	0.9	0.967	0.999
RBBP4	MTA1	4444198	4440468	9606.ENSP00000362592	9606.ENSP00000333633	0	0	0	0	0.043	0.993	0.9	0.692	0.999
CRNKL1	SNW1	4444875	4434897	9606.ENSP00000366557	9606.ENSP00000261531	0	0	0	0	0.409	0.992	0.9	0.805	0.999
SNRPA1	PRPF19	4434347	4433393	9606.ENSP00000254193	9606.ENSP00000227524	0	0	0	0	0.31	0.993	0.9	0.249	0.999
CRNKL1	CDC40	4444875	4443232	9606.ENSP00000366557	9606.ENSP00000357928	0	0	0	0	0.187	0.994	0.9	0.869	0.999
PRPF8	CDC5L	4450629	4443756	9606.ENSP00000460348	9606.ENSP00000360532	0	0	0	0	0.237	0.998	0.9	0.517	0.999
SNRPD2	SF3B1	4441252	4440663	9606.ENSP00000342374	9606.ENSP00000335321	0	0	0	0	0.306	0.985	0.9	0.482	0.999
CDC5L	SF3B1	4443756	4440663	9606.ENSP00000360532	9606.ENSP00000335321	0	0	0	0	0.576	0.995	0.9	0.736	0.999
PRPF6	SNRNP40	4435686	4435298	9606.ENSP00000266079	9606.ENSP00000263694	0	0	0	0	0.156	0.991	0.9	0.715	0.999
EFTUD2	SNRPD1	4447727	4437667	9606.ENSP00000392094	9606.ENSP00000300413	0	0	0	0	0.44	0.99	0.9	0.699	0.999
SNW1	SNRPA1	4434897	4434347	9606.ENSP00000261531	9606.ENSP00000254193	0	0	0	0	0.202	0.975	0.9	0.615	0.999
PRPF19	SNRPD3	4433393	4432879	9606.ENSP00000227524	9606.ENSP00000215829	0	0	0	0	0.731	0.96	0.9	0.284	0.999
SNRNP200	SNRPA1	4439101	4434347	9606.ENSP00000317123	9606.ENSP00000254193	0	0	0	0	0.156	0.993	0.9	0.658	0.999
SUMO2	UBE2I	4448385	4441792	9606.ENSP00000405965	9606.ENSP00000348056	0	0	0	0	0.166	0.981	0.9	0.921	0.999
CDC5L	EIF4A3	4443756	4435883	9606.ENSP00000360532	9606.ENSP00000269349	0	0	0	0	0.28	0.995	0.9	0.39	0.999
RAD50	MRE11A	4445118	4439800	9606.ENSP00000368100	9606.ENSP00000325863	0.295	0	0	0	0.606	0.987	0.9	0.945	0.999
PRPF8	CDC40	4450629	4443232	9606.ENSP00000460348	9606.ENSP00000357928	0	0	0	0	0.135	0.991	0.9	0.568	0.999
SNRPD2	PRPF3	4441252	4438990	9606.ENSP00000342374	9606.ENSP00000315379	0	0	0	0	0.109	0.992	0.9	0.274	0.999
SNRPD1	PRPF19	4437667	4433393	9606.ENSP00000300413	9606.ENSP00000227524	0	0	0	0	0.493	0.99	0.9	0.322	0.999
SENP1	SUMO1	4447866	4446000	9606.ENSP00000394791	9606.ENSP00000376077	0	0	0	0	0.062	0.974	0.9	0.932	0.999
CHEK2	ATM	4445704	4436300	9606.ENSP00000372023	9606.ENSP00000278616	0	0	0	0	0	0.525	0.9	0.992	0.999
SNRPD2	SNRPD1	4441252	4437667	9606.ENSP00000342374	9606.ENSP00000300413	0	0	0	0	0.975	0.994	0.9	0.956	0.999
SNRPD2	SNRPA1	4441252	4434347	9606.ENSP00000342374	9606.ENSP00000254193	0	0	0	0	0.396	0.994	0.9	0.687	0.999
XAB2	SF3B3	4442108	4438163	9606.ENSP00000351137	9606.ENSP00000305790	0	0	0	0	0.532	0.951	0.9	0.663	0.999
SNRPB	SNRNP200	4448654	4439101	9606.ENSP00000412566	9606.ENSP00000317123	0	0	0	0	0.327	0.989	0.9	0.393	0.999
MRE11A	NBN	4439800	4435605	9606.ENSP00000325863	9606.ENSP00000265433	0	0	0	0	0.163	0.958	0.9	0.873	0.999
SNRNP200	SF3B3	4439101	4438163	9606.ENSP00000317123	9606.ENSP00000305790	0	0	0	0	0.766	0.965	0.9	0.658	0.999
CDC5L	CTNNBL1	4443756	4442597	9606.ENSP00000360532	9606.ENSP00000355050	0	0	0	0	0.327	0.993	0.9	0.917	0.999
WDR33	CPSF2	4439759	4437524	9606.ENSP00000325377	9606.ENSP00000298875	0	0	0	0	0.193	0.968	0.9	0.84	0.999
PLRG1	SNW1	4449290	4434897	9606.ENSP00000424417	9606.ENSP00000261531	0	0	0	0	0.359	0.987	0.9	0.88	0.999
SNRPD1	SNRPD3	4437667	4432879	9606.ENSP00000300413	9606.ENSP00000215829	0	0	0	0.78	0.965	0.994	0.9	0.947	0.999
CDC5L	SNW1	4443756	4434897	9606.ENSP00000360532	9606.ENSP00000261531	0	0	0	0	0.661	0.986	0.9	0.745	0.999
PRPF8	SF3B1	4450629	4440663	9606.ENSP00000460348	9606.ENSP00000335321	0	0	0	0	0.879	0.968	0.9	0.49	0.999
CDC5L	SNRPD3	4443756	4432879	9606.ENSP00000360532	9606.ENSP00000215829	0	0	0	0	0.107	0.998	0.9	0.421	0.999
SNRPD2	SNRPD3	4441252	4432879	9606.ENSP00000342374	9606.ENSP00000215829	0	0	0	0	0.977	0.994	0.9	0.935	0.999
EFTUD2	SNW1	4447727	4434897	9606.ENSP00000392094	9606.ENSP00000261531	0	0	0	0	0.202	0.987	0.9	0.683	0.999
EFTUD2	CRNKL1	4447727	4444875	9606.ENSP00000392094	9606.ENSP00000366557	0	0	0	0	0.455	0.993	0.9	0.718	0.999
PLRG1	BCAS2	4449290	4443347	9606.ENSP00000424417	9606.ENSP00000358554	0	0	0	0	0.116	0.998	0.9	0.916	0.999
CDC40	XAB2	4443232	4442108	9606.ENSP00000357928	9606.ENSP00000351137	0	0	0	0	0.27	0.993	0.9	0.869	0.999
SNRNP200	SNW1	4439101	4434897	9606.ENSP00000317123	9606.ENSP00000261531	0	0	0	0	0.169	0.974	0.9	0.641	0.999
BCAS2	CDC40	4443347	4443232	9606.ENSP00000358554	9606.ENSP00000357928	0	0	0	0	0.2	0.958	0.9	0.763	0.999
CDC40	RBM22	4443232	4432775	9606.ENSP00000357928	9606.ENSP00000199814	0	0	0	0	0.065	0.958	0.9	0.835	0.999
SNRNP70	SNRPB	4451051	4448654	9606.ENSP00000472998	9606.ENSP00000412566	0	0	0	0	0.202	0.98	0.9	0.707	0.999
EFTUD2	SF3B3	4447727	4438163	9606.ENSP00000392094	9606.ENSP00000305790	0	0	0	0	0.883	0.979	0.9	0.772	0.999
CWC15	BCAS2	4451135	4443347	9606.ENSP00000475615	9606.ENSP00000358554	0	0	0	0	0.115	0.998	0.9	0.691	0.999
RAD50	NBN	4445118	4435605	9606.ENSP00000368100	9606.ENSP00000265433	0	0	0	0	0.112	0.953	0.9	0.843	0.999
PRPF8	SNRNP200	4450629	4439101	9606.ENSP00000460348	9606.ENSP00000317123	0	0	0	0	0.951	0.999	0.9	0.895	0.999
SUMO1	UBA2	4446000	4433986	9606.ENSP00000376077	9606.ENSP00000246548	0	0	0	0	0.142	0.915	0.9	0.912	0.999
CWC15	PLRG1	4451135	4449290	9606.ENSP00000475615	9606.ENSP00000424417	0	0	0	0	0.196	0.998	0.9	0.804	0.999
ATM	TP53	4436300	4435880	9606.ENSP00000278616	9606.ENSP00000269305	0	0	0	0	0	0.563	0.9	0.984	0.999
TP53	EP300	4435880	4435224	9606.ENSP00000269305	9606.ENSP00000263253	0	0	0	0	0	0.957	0.9	0.845	0.999
CRNKL1	RBM22	4444875	4432775	9606.ENSP00000366557	9606.ENSP00000199814	0	0	0	0	0.067	0.957	0.9	0.807	0.999
PLRG1	XAB2	4449290	4442108	9606.ENSP00000424417	9606.ENSP00000351137	0	0	0	0	0.315	0.993	0.9	0.804	0.999
PRPF3	SNRPD1	4438990	4437667	9606.ENSP00000315379	9606.ENSP00000300413	0	0	0	0	0.095	0.986	0.9	0.288	0.999
PLRG1	PRPF19	4449290	4433393	9606.ENSP00000424417	9606.ENSP00000227524	0	0	0.435	0.598	0.506	0.998	0.9	0.878	0.999
PLRG1	SYF2	4449290	4433663	9606.ENSP00000424417	9606.ENSP00000236273	0	0	0	0	0.128	0.99	0.9	0.657	0.999
SF3A3	SF3A1	4444082	4432876	9606.ENSP00000362110	9606.ENSP00000215793	0	0	0	0	0.748	0.972	0.9	0.993	0.999
PRPF3	PRPF6	4438990	4435686	9606.ENSP00000315379	9606.ENSP00000266079	0	0	0	0	0.161	0.998	0.9	0.906	0.999
EFTUD2	CDC5L	4447727	4443756	9606.ENSP00000392094	9606.ENSP00000360532	0	0	0	0	0.497	0.998	0.9	0.794	0.999
DDX46	CDC5L	4448833	4443756	9606.ENSP00000416534	9606.ENSP00000360532	0	0	0	0	0.27	0.983	0.9	0.473	0.999
EFTUD2	SNRPD3	4447727	4432879	9606.ENSP00000392094	9606.ENSP00000215829	0	0	0	0	0.558	0.991	0.9	0.619	0.999
CDC5L	PRPF19	4443756	4433393	9606.ENSP00000360532	9606.ENSP00000227524	0	0	0	0	0.226	0.998	0.9	0.906	0.999
SF3B1	SNRPA1	4440663	4434347	9606.ENSP00000335321	9606.ENSP00000254193	0	0	0	0	0.281	0.994	0.9	0.78	0.999
CRNKL1	SNRNP200	4444875	4439101	9606.ENSP00000366557	9606.ENSP00000317123	0	0	0	0	0.17	0.973	0.9	0.721	0.999
SNRNP200	PRPF3	4439101	4438990	9606.ENSP00000317123	9606.ENSP00000315379	0	0	0	0	0.129	0.979	0.9	0.894	0.999
HNRNPK	PTBP1	4444702	4441922	9606.ENSP00000365439	9606.ENSP00000349428	0	0	0	0	0.95	0.677	0.9	0.67	0.999
SUMO1	RANBP2	4446000	4436527	9606.ENSP00000376077	9606.ENSP00000283195	0	0	0	0	0.17	0.963	0.9	0.86	0.999
SUMO1	UBE2I	4446000	4441792	9606.ENSP00000376077	9606.ENSP00000348056	0	0	0	0	0.194	0.98	0.9	0.968	0.999
SNRNP70	SNRPD2	4451051	4441252	9606.ENSP00000472998	9606.ENSP00000342374	0	0	0	0	0.919	0.992	0.9	0.697	0.999
SF3B3	SNRPA1	4438163	4434347	9606.ENSP00000305790	9606.ENSP00000254193	0	0	0	0	0.167	0.991	0.9	0.814	0.999
PRPF8	PRPF6	4450629	4435686	9606.ENSP00000460348	9606.ENSP00000266079	0	0	0	0	0.408	0.998	0.9	0.883	0.999
WDR33	SYMPK	4439759	4433956	9606.ENSP00000325377	9606.ENSP00000245934	0	0	0	0	0.115	0.996	0.9	0.789	0.999
EFTUD2	SNRPD2	4447727	4441252	9606.ENSP00000392094	9606.ENSP00000342374	0	0	0	0	0.634	0.96	0.9	0.654	0.999
PRPF8	SNRPD2	4450629	4441252	9606.ENSP00000460348	9606.ENSP00000342374	0	0	0	0	0.289	0.992	0.9	0.489	0.999
UBE2I	RANBP2	4441792	4436527	9606.ENSP00000348056	9606.ENSP00000283195	0	0	0	0	0.098	0.99	0.9	0.802	0.999
BUD31	SNRPA1	4447297	4434347	9606.ENSP00000386023	9606.ENSP00000254193	0	0	0	0	0.141	0.979	0.9	0.597	0.999
SNRPA1	SNRPD3	4434347	4432879	9606.ENSP00000254193	9606.ENSP00000215829	0	0	0	0	0.276	0.986	0.9	0.786	0.999
CWC15	PRPF19	4451135	4433393	9606.ENSP00000475615	9606.ENSP00000227524	0	0	0	0	0.088	0.998	0.9	0.497	0.999
PLRG1	CRNKL1	4449290	4444875	9606.ENSP00000424417	9606.ENSP00000366557	0	0	0	0	0.289	0.987	0.9	0.79	0.999
SF3B1	SNRPD3	4440663	4432879	9606.ENSP00000335321	9606.ENSP00000215829	0	0	0	0	0.235	0.989	0.9	0.289	0.999
PLRG1	SNRPA1	4449290	4434347	9606.ENSP00000424417	9606.ENSP00000254193	0	0	0	0	0.177	0.991	0.9	0.625	0.999
PLRG1	RBM22	4449290	4432775	9606.ENSP00000424417	9606.ENSP00000199814	0	0	0	0	0.151	0.958	0.9	0.827	0.999
HNRNPF	HNRNPA2B1	4448121	4441649	9606.ENSP00000400433	9606.ENSP00000346694	0	0	0	0	0.923	0.608	0.9	0.755	0.999
NBN	TERF2	4435605	4434397	9606.ENSP00000265433	9606.ENSP00000254942	0	0	0	0	0.094	0.99	0.9	0.258	0.999
SNRPB	PRPF3	4448654	4438990	9606.ENSP00000412566	9606.ENSP00000315379	0	0	0	0	0.091	0.988	0.9	0.172	0.999
SNW1	SYF2	4434897	4433663	9606.ENSP00000261531	9606.ENSP00000236273	0	0	0	0	0.153	0.989	0.9	0.666	0.999
SART1	PRPF6	4438591	4435686	9606.ENSP00000310448	9606.ENSP00000266079	0	0	0	0	0.507	0.999	0.9	0.759	0.999
TP53	CREBBP	4435880	4435065	9606.ENSP00000269305	9606.ENSP00000262367	0	0	0	0	0	0.965	0.9	0.839	0.999
CHEK1	ATM	4447561	4436300	9606.ENSP00000388648	9606.ENSP00000278616	0	0	0	0	0.061	0.56	0.9	0.986	0.999
CWC22	EIF4A3	4447457	4435883	9606.ENSP00000387006	9606.ENSP00000269349	0	0	0	0	0.11	0.965	0.9	0.863	0.999
PLRG1	AQR	4449290	4432668	9606.ENSP00000424417	9606.ENSP00000156471	0	0	0	0	0.224	0.975	0.9	0.589	0.999
SF3B1	SF3B3	4440663	4438163	9606.ENSP00000335321	9606.ENSP00000305790	0	0	0	0	0.678	0.998	0.9	0.882	0.999
SNRNP70	SRSF1	4451051	4434667	9606.ENSP00000472998	9606.ENSP00000258962	0	0	0	0	0.933	0.601	0.9	0.787	0.999
BCAS2	CTNNBL1	4443347	4442597	9606.ENSP00000358554	9606.ENSP00000355050	0	0	0	0	0.241	0.993	0.9	0.698	0.999
EFTUD2	SNRNP40	4447727	4435298	9606.ENSP00000392094	9606.ENSP00000263694	0	0	0	0	0.427	0.998	0.9	0.559	0.999
EIF4A3	PRPF19	4435883	4433393	9606.ENSP00000269349	9606.ENSP00000227524	0	0.004	0	0	0.881	0.961	0.9	0.198	0.999
CDC5L	SF3B2	4443756	4439231	9606.ENSP00000360532	9606.ENSP00000318861	0	0	0	0	0.865	0.995	0.9	0.487	0.999
CDC5L	AQR	4443756	4432668	9606.ENSP00000360532	9606.ENSP00000156471	0	0	0	0	0.366	0.958	0.9	0.573	0.998
CDC5L	PCBP1	4443756	4438137	9606.ENSP00000360532	9606.ENSP00000305556	0	0	0	0	0.099	0.98	0.9	0.057	0.998
SUMO3	UBE2I	4448523	4441792	9606.ENSP00000409666	9606.ENSP00000348056	0	0	0	0	0.149	0.907	0.9	0.806	0.998
HNRNPH1	SRSF1	4441896	4434667	9606.ENSP00000349168	9606.ENSP00000258962	0	0	0	0	0.96	0.133	0.9	0.677	0.998
CDC5L	CPSF2	4443756	4437524	9606.ENSP00000360532	9606.ENSP00000298875	0	0	0	0	0.274	0.98	0.9	0.066	0.998
SF3B3	SNRPD3	4438163	4432879	9606.ENSP00000305790	9606.ENSP00000215829	0	0	0	0	0.514	0.973	0.9	0.311	0.998
TP53BP2	TP53	4441204	4435880	9606.ENSP00000341957	9606.ENSP00000269305	0	0	0	0	0	0.887	0.9	0.866	0.998
BUD31	XAB2	4447297	4442108	9606.ENSP00000386023	9606.ENSP00000351137	0	0	0	0	0.126	0.958	0.9	0.718	0.998
EFTUD2	SRRM2	4447727	4437792	9606.ENSP00000392094	9606.ENSP00000301740	0	0	0	0	0.125	0.947	0.9	0.694	0.998
PLRG1	BUD31	4449290	4447297	9606.ENSP00000424417	9606.ENSP00000386023	0	0	0	0	0.155	0.958	0.9	0.714	0.998
ELAVL1	CDC5L	4447216	4443756	9606.ENSP00000385269	9606.ENSP00000360532	0	0	0	0	0.12	0.98	0.9	0.075	0.998
GATAD2A	MTA2	4442360	4436307	9606.ENSP00000353463	9606.ENSP00000278823	0	0	0	0	0.32	0.94	0.9	0.662	0.998
HSPA8	CDC5L	4449616	4443756	9606.ENSP00000432083	9606.ENSP00000360532	0	0	0	0	0.067	0.98	0.9	0.281	0.998
HNRNPF	HNRNPK	4448121	4444702	9606.ENSP00000400433	9606.ENSP00000365439	0	0	0	0	0.937	0.226	0.9	0.791	0.998
BCAS2	SYF2	4443347	4433663	9606.ENSP00000358554	9606.ENSP00000236273	0	0	0	0	0.093	0.945	0.9	0.684	0.998
SF3B3	SF3A1	4438163	4432876	9606.ENSP00000305790	9606.ENSP00000215793	0	0	0	0	0.304	0.882	0.9	0.827	0.998
CDC5L	CPSF7	4443756	4441519	9606.ENSP00000360532	9606.ENSP00000345412	0	0	0	0	0.247	0.98	0.9	0.041	0.998
CDC5L	HNRNPU	4443756	4436526	9606.ENSP00000360532	9606.ENSP00000283179	0	0	0	0	0.161	0.98	0.9	0.116	0.998
HNRNPF	HNRNPH1	4448121	4441896	9606.ENSP00000400433	9606.ENSP00000349168	0	0	0	0.978	0.936	0.802	0.9	0.8	0.998
SNRNP70	CDC5L	4451051	4443756	9606.ENSP00000472998	9606.ENSP00000360532	0	0	0	0	0.107	0.98	0.9	0.487	0.998
SF3A3	SART1	4444082	4438591	9606.ENSP00000362110	9606.ENSP00000310448	0	0	0	0	0.218	0.961	0.9	0.646	0.998
SUMO2	RANBP2	4448385	4436527	9606.ENSP00000405965	9606.ENSP00000283195	0	0	0	0	0.099	0.955	0.9	0.719	0.998
HNRNPF	CDC5L	4448121	4443756	9606.ENSP00000400433	9606.ENSP00000360532	0	0	0	0	0.135	0.98	0.9	0.103	0.998
CDC5L	SRSF7	4443756	4439803	9606.ENSP00000360532	9606.ENSP00000325905	0	0	0	0	0.151	0.98	0.9	0.158	0.998
PRPF8	SRRM2	4450629	4437792	9606.ENSP00000460348	9606.ENSP00000301740	0	0	0	0	0.144	0.963	0.9	0.442	0.998
HDAC1	MTA2	4444211	4436307	9606.ENSP00000362649	9606.ENSP00000278823	0	0	0	0	0.29	0.93	0.9	0.688	0.998
SNRPB	EFTUD2	4448654	4447727	9606.ENSP00000412566	9606.ENSP00000392094	0	0	0	0	0.378	0.96	0.9	0.468	0.998
CDC40	AQR	4443232	4432668	9606.ENSP00000357928	9606.ENSP00000156471	0	0	0	0	0.087	0.958	0.9	0.658	0.998
BCAS2	RBM22	4443347	4432775	9606.ENSP00000358554	9606.ENSP00000199814	0	0	0	0	0.061	0.96	0.9	0.686	0.998
RBMX	HNRNPH1	4443584	4441896	9606.ENSP00000359645	9606.ENSP00000349168	0	0	0	0	0.936	0.475	0.9	0.532	0.998
PRPF19	SF3A1	4433393	4432876	9606.ENSP00000227524	9606.ENSP00000215793	0	0	0	0	0.261	0.96	0.9	0.515	0.998
CDC5L	HNRNPH1	4443756	4441896	9606.ENSP00000360532	9606.ENSP00000349168	0	0	0	0	0.121	0.98	0.9	0.112	0.998
HDAC1	RBBP4	4444211	4444198	9606.ENSP00000362649	9606.ENSP00000362592	0	0	0	0	0.392	0.906	0.9	0.75	0.998
PRPF8	XAB2	4450629	4442108	9606.ENSP00000460348	9606.ENSP00000351137	0	0	0	0	0.238	0.958	0.9	0.688	0.998
CWC22	SNRNP200	4447457	4439101	9606.ENSP00000387006	9606.ENSP00000317123	0	0	0	0	0.371	0.957	0.9	0.648	0.998
HNRNPK	SRSF1	4444702	4434667	9606.ENSP00000365439	9606.ENSP00000258962	0	0	0	0	0.95	0.355	0.9	0.533	0.998
CDC5L	CSTF3	4443756	4439025	9606.ENSP00000360532	9606.ENSP00000315791	0	0	0	0	0.397	0.982	0.9	0.043	0.998
RANGAP1	SUMO1	4448176	4446000	9606.ENSP00000401470	9606.ENSP00000376077	0	0	0	0	0.109	0.875	0.9	0.916	0.998
CDC5L	DDX5	4443756	4433337	9606.ENSP00000360532	9606.ENSP00000225792	0	0	0	0	0.122	0.983	0.9	0.178	0.998
SF3B3	SF3B6	4438163	4433588	9606.ENSP00000305790	9606.ENSP00000233468	0	0	0	0	0.17	0.953	0.9	0.73	0.998
BUD31	SNRPD2	4447297	4441252	9606.ENSP00000386023	9606.ENSP00000342374	0	0	0	0	0.302	0.96	0.9	0.424	0.998
XAB2	PRPF3	4442108	4438990	9606.ENSP00000351137	9606.ENSP00000315379	0	0	0	0	0.183	0.959	0.9	0.604	0.998
ELAVL1	HNRNPK	4447216	4444702	9606.ENSP00000385269	9606.ENSP00000365439	0	0	0	0	0.948	0.525	0.9	0.577	0.998
CDC5L	SNRPD1	4443756	4437667	9606.ENSP00000360532	9606.ENSP00000300413	0	0	0	0	0.115	0.977	0.9	0.419	0.998
CDC5L	SRRM1	4443756	4439835	9606.ENSP00000360532	9606.ENSP00000326261	0	0	0	0	0.358	0.98	0.9	0.29	0.998
CWC22	BUD31	4447457	4447297	9606.ENSP00000387006	9606.ENSP00000386023	0	0	0	0	0.114	0.957	0.9	0.676	0.998
CRNKL1	SNRPD2	4444875	4441252	9606.ENSP00000366557	9606.ENSP00000342374	0	0	0	0	0.115	0.974	0.9	0.306	0.998
SF3B3	SNRPD1	4438163	4437667	9606.ENSP00000305790	9606.ENSP00000300413	0	0	0	0	0.249	0.973	0.9	0.527	0.998
HNRNPK	HNRNPA2B1	4444702	4441649	9606.ENSP00000365439	9606.ENSP00000346694	0	0	0	0	0.953	0.309	0.9	0.666	0.998
CWC15	SNW1	4451135	4434897	9606.ENSP00000475615	9606.ENSP00000261531	0	0	0	0	0.24	0.958	0.9	0.598	0.998
CDC5L	FUS	4443756	4434343	9606.ENSP00000360532	9606.ENSP00000254108	0	0	0	0	0.133	0.98	0.9	0.122	0.998
BCAS2	SNW1	4443347	4434897	9606.ENSP00000358554	9606.ENSP00000261531	0	0	0	0	0.122	0.96	0.9	0.557	0.998
EFTUD2	SYF2	4447727	4433663	9606.ENSP00000392094	9606.ENSP00000236273	0	0	0	0	0.089	0.958	0.9	0.724	0.998
CWC22	DHX8	4447457	4435074	9606.ENSP00000387006	9606.ENSP00000262415	0	0	0	0	0.237	0.944	0.9	0.652	0.998
LIG4	ATM	4451843	4436300	9606.ENSP00000484288	9606.ENSP00000278616	0	0	0	0	0.091	0.874	0.9	0.868	0.998
CWC22	CDC40	4447457	4443232	9606.ENSP00000387006	9606.ENSP00000357928	0	0	0	0	0.135	0.957	0.9	0.716	0.998
DHX8	RBM22	4435074	4432775	9606.ENSP00000262415	9606.ENSP00000199814	0	0	0	0	0.066	0.945	0.9	0.729	0.998
TP73	MDM2	4445034	4434604	9606.ENSP00000367545	9606.ENSP00000258149	0	0	0	0	0	0.973	0.9	0.585	0.998
CDC5L	WDR33	4443756	4439759	9606.ENSP00000360532	9606.ENSP00000325377	0	0	0	0	0.112	0.98	0.9	0.042	0.998
SF3A3	SF3B3	4444082	4438163	9606.ENSP00000362110	9606.ENSP00000305790	0	0	0	0	0.251	0.853	0.9	0.866	0.998
CDC5L	SLU7	4443756	4437371	9606.ENSP00000360532	9606.ENSP00000297151	0	0	0	0	0.173	0.958	0.9	0.722	0.998
SKI	SMAD4	4445073	4441161	9606.ENSP00000367797	9606.ENSP00000341551	0	0	0	0	0.062	0.974	0.9	0.525	0.998
CDC5L	CPSF3	4443756	4433700	9606.ENSP00000360532	9606.ENSP00000238112	0	0	0	0	0.31	0.98	0.9	0.052	0.998
PLRG1	SNRNP200	4449290	4439101	9606.ENSP00000424417	9606.ENSP00000317123	0	0	0	0	0.104	0.957	0.9	0.711	0.998
XAB2	SLU7	4442108	4437371	9606.ENSP00000351137	9606.ENSP00000297151	0	0	0	0	0.064	0.938	0.9	0.769	0.998
U2SURP	CDC5L	4448970	4443756	9606.ENSP00000418563	9606.ENSP00000360532	0	0	0	0	0.405	0.98	0.9	0.114	0.998
SRRM2	SNRPA1	4437792	4434347	9606.ENSP00000301740	9606.ENSP00000254193	0	0	0	0	0.088	0.952	0.9	0.625	0.998
SNRPB	EIF4A3	4448654	4435883	9606.ENSP00000412566	9606.ENSP00000269349	0	0	0	0	0.576	0.963	0.9	0.117	0.998
SIN3A	PHF12	4446352	4440143	9606.ENSP00000378402	9606.ENSP00000329933	0	0	0	0	0.108	0.974	0.9	0.437	0.998
PRPF3	SF3B3	4438990	4438163	9606.ENSP00000315379	9606.ENSP00000305790	0	0	0	0	0.151	0.971	0.9	0.395	0.998
MDC1	ATM	4444725	4436300	9606.ENSP00000365588	9606.ENSP00000278616	0	0	0	0	0.112	0.587	0.9	0.96	0.998
CDC40	SNRNP200	4443232	4439101	9606.ENSP00000357928	9606.ENSP00000317123	0	0	0	0	0.138	0.958	0.9	0.716	0.998
BUD31	SNW1	4447297	4434897	9606.ENSP00000386023	9606.ENSP00000261531	0	0	0	0	0.117	0.974	0.9	0.562	0.998
CDC5L	PRPF3	4443756	4438990	9606.ENSP00000360532	9606.ENSP00000315379	0	0	0	0	0.426	0.957	0.9	0.458	0.998
PLRG1	DHX8	4449290	4435074	9606.ENSP00000424417	9606.ENSP00000262415	0	0	0	0	0.16	0.944	0.9	0.651	0.998
EIF4A3	SNRPD3	4435883	4432879	9606.ENSP00000269349	9606.ENSP00000215829	0	0	0	0	0.56	0.961	0.9	0.184	0.998
H2AFX	ATM	4449695	4436300	9606.ENSP00000434024	9606.ENSP00000278616	0	0	0	0	0	0.437	0.9	0.972	0.998
DDX42	CDC5L	4450728	4443756	9606.ENSP00000464050	9606.ENSP00000360532	0	0	0	0	0.185	0.983	0.9	0.055	0.998
PTBP1	HNRNPH1	4441922	4441896	9606.ENSP00000349428	9606.ENSP00000349168	0	0	0	0	0.948	0	0.9	0.66	0.998
HDAC1	GATAD2A	4444211	4442360	9606.ENSP00000362649	9606.ENSP00000353463	0	0	0	0	0.247	0.943	0.9	0.598	0.998
CWC22	CRNKL1	4447457	4444875	9606.ENSP00000387006	9606.ENSP00000366557	0	0	0	0	0.376	0.947	0.9	0.612	0.998
PRPF8	SNRPB	4450629	4448654	9606.ENSP00000460348	9606.ENSP00000412566	0	0	0	0	0.385	0.962	0.9	0.434	0.998
HNRNPK	CDC5L	4444702	4443756	9606.ENSP00000365439	9606.ENSP00000360532	0	0	0	0	0.131	0.98	0.9	0.139	0.998
CDC5L	SF3B6	4443756	4433588	9606.ENSP00000360532	9606.ENSP00000233468	0	0	0	0	0.177	0.98	0.9	0.301	0.998
HNRNPC	ELAVL1	4450354	4447216	9606.ENSP00000451291	9606.ENSP00000385269	0	0	0	0	0.94	0.079	0.9	0.797	0.998
SIN3A	HDAC1	4446352	4444211	9606.ENSP00000378402	9606.ENSP00000362649	0	0	0	0	0.247	0.886	0.9	0.815	0.998
RBM22	AQR	4432775	4432668	9606.ENSP00000199814	9606.ENSP00000156471	0	0	0	0	0.1	0.983	0.9	0.297	0.998
CDC5L	USP39	4443756	4438829	9606.ENSP00000360532	9606.ENSP00000312981	0	0	0	0	0.166	0.98	0.9	0.111	0.998
BUD31	SYF2	4447297	4433663	9606.ENSP00000386023	9606.ENSP00000236273	0	0	0	0	0.084	0.974	0.9	0.596	0.998
CDC5L	HNRNPA2B1	4443756	4441649	9606.ENSP00000360532	9606.ENSP00000346694	0	0	0	0	0.15	0.983	0.9	0.13	0.998
SART1	SF3B3	4438591	4438163	9606.ENSP00000310448	9606.ENSP00000305790	0	0	0	0	0.211	0.977	0.9	0.328	0.998
CRNKL1	SLU7	4444875	4437371	9606.ENSP00000366557	9606.ENSP00000297151	0	0	0	0	0.129	0.955	0.9	0.728	0.998
PRPF8	AQR	4450629	4432668	9606.ENSP00000460348	9606.ENSP00000156471	0	0	0	0	0.278	0.966	0.9	0.3	0.998
SNRNP200	RBM22	4439101	4432775	9606.ENSP00000317123	9606.ENSP00000199814	0	0	0	0	0.081	0.957	0.9	0.669	0.998
SNRPB	SF3B1	4448654	4440663	9606.ENSP00000412566	9606.ENSP00000335321	0	0	0	0	0.624	0.96	0.9	0.277	0.998
CDC5L	DHX8	4443756	4435074	9606.ENSP00000360532	9606.ENSP00000262415	0	0.068	0	0	0.37	0.951	0.9	0.667	0.998
CDC5L	SYMPK	4443756	4433956	9606.ENSP00000360532	9606.ENSP00000245934	0	0	0	0	0.248	0.98	0.9	0	0.998
SF3B1	SNRPD1	4440663	4437667	9606.ENSP00000335321	9606.ENSP00000300413	0	0	0	0	0.183	0.977	0.9	0.434	0.998
NCOR1	RARA	4435844	4434338	9606.ENSP00000268712	9606.ENSP00000254066	0	0	0	0	0	0.974	0.9	0.451	0.998
SF3A3	PRPF19	4444082	4433393	9606.ENSP00000362110	9606.ENSP00000227524	0	0	0	0	0.328	0.962	0.9	0.531	0.998
CDC5L	PCBP2	4443756	4442251	9606.ENSP00000360532	9606.ENSP00000352438	0	0	0	0	0.197	0.98	0.9	0.057	0.998
SLU7	RBM22	4437371	4432775	9606.ENSP00000297151	9606.ENSP00000199814	0	0	0	0	0.061	0.944	0.9	0.83	0.998
SNRPD1	SNRNP40	4437667	4435298	9606.ENSP00000300413	9606.ENSP00000263694	0	0	0	0	0.328	0.984	0.9	0.066	0.998
CHEK2	TP53	4445704	4435880	9606.ENSP00000372023	9606.ENSP00000269305	0	0	0	0	0.096	0.379	0.9	0.972	0.998
BUD31	CRNKL1	4447297	4444875	9606.ENSP00000386023	9606.ENSP00000366557	0	0	0	0	0.15	0.958	0.9	0.574	0.998
CRNKL1	BCAS2	4444875	4443347	9606.ENSP00000366557	9606.ENSP00000358554	0	0	0	0	0.107	0.956	0.9	0.707	0.998
CWC22	SF3B1	4447457	4440663	9606.ENSP00000387006	9606.ENSP00000335321	0	0	0	0	0.829	0.741	0.9	0.638	0.998
PRPF6	SF3A1	4435686	4432876	9606.ENSP00000266079	9606.ENSP00000215793	0	0	0	0	0.218	0.961	0.9	0.446	0.998
BCAS2	SNRNP200	4443347	4439101	9606.ENSP00000358554	9606.ENSP00000317123	0	0	0	0	0.148	0.962	0.9	0.632	0.998
ATM	NBN	4436300	4435605	9606.ENSP00000278616	9606.ENSP00000265433	0	0	0	0	0.064	0.612	0.9	0.973	0.998
EFTUD2	DHX8	4447727	4435074	9606.ENSP00000392094	9606.ENSP00000262415	0	0	0	0	0.152	0.945	0.9	0.734	0.998
BUD31	CDC5L	4447297	4443756	9606.ENSP00000386023	9606.ENSP00000360532	0	0	0	0	0.088	0.958	0.9	0.758	0.998
CDC5L	PTBP1	4443756	4441922	9606.ENSP00000360532	9606.ENSP00000349428	0	0	0	0	0.142	0.98	0.9	0.054	0.998
CHERP	CDC5L	4449922	4443756	9606.ENSP00000439856	9606.ENSP00000360532	0	0	0	0	0.266	0.98	0.9	0	0.998
TP53BP1	MDC1	4445638	4444725	9606.ENSP00000371475	9606.ENSP00000365588	0	0	0	0	0.063	0.766	0.9	0.943	0.998
BCAS2	AQR	4443347	4432668	9606.ENSP00000358554	9606.ENSP00000156471	0	0	0	0	0.062	0.957	0.9	0.558	0.998
MDM4	MDM2	4442829	4434604	9606.ENSP00000356150	9606.ENSP00000258149	0	0	0	0.795	0.084	0.98	0.9	0.946	0.998
EFTUD2	RBM22	4447727	4432775	9606.ENSP00000392094	9606.ENSP00000199814	0	0	0	0	0.133	0.96	0.9	0.729	0.998
EFTUD2	SLU7	4447727	4437371	9606.ENSP00000392094	9606.ENSP00000297151	0	0	0	0	0.064	0.932	0.9	0.807	0.998
CDC40	SNRPD3	4443232	4432879	9606.ENSP00000357928	9606.ENSP00000215829	0	0	0	0	0.13	0.958	0.9	0.717	0.998
SNRNP200	SRRM2	4439101	4437792	9606.ENSP00000317123	9606.ENSP00000301740	0	0	0	0	0.127	0.966	0.9	0.534	0.998
H2AFX	MDC1	4449695	4444725	9606.ENSP00000434024	9606.ENSP00000365588	0	0	0	0	0.077	0.522	0.9	0.966	0.998
SART1	SNRPD1	4438591	4437667	9606.ENSP00000310448	9606.ENSP00000300413	0	0	0	0	0.076	0.978	0.9	0.247	0.998
PTBP1	SRSF1	4441922	4434667	9606.ENSP00000349428	9606.ENSP00000258962	0	0	0	0	0.943	0.163	0.9	0.765	0.998
DHX8	PRPF19	4435074	4433393	9606.ENSP00000262415	9606.ENSP00000227524	0	0	0	0	0.086	0.966	0.9	0.438	0.998
CWC22	SNW1	4447457	4434897	9606.ENSP00000387006	9606.ENSP00000261531	0	0	0	0	0.305	0.955	0.9	0.659	0.998
HNRNPC	CDC5L	4450354	4443756	9606.ENSP00000451291	9606.ENSP00000360532	0	0	0	0	0.124	0.983	0.9	0.298	0.998
PLRG1	SNRPD2	4449290	4441252	9606.ENSP00000424417	9606.ENSP00000342374	0	0	0	0	0.203	0.974	0.9	0.363	0.998
HNRNPC	HNRNPH1	4450354	4441896	9606.ENSP00000451291	9606.ENSP00000349168	0	0	0	0	0.944	0.165	0.9	0.741	0.998
BUD31	SNRNP200	4447297	4439101	9606.ENSP00000386023	9606.ENSP00000317123	0	0	0	0	0.07	0.958	0.9	0.71	0.998
SIN3A	MXD1	4446352	4435437	9606.ENSP00000378402	9606.ENSP00000264444	0	0	0	0	0.063	0.986	0.9	0.25	0.998
RBBP7	GATAD2A	4445322	4442360	9606.ENSP00000369424	9606.ENSP00000353463	0	0	0	0	0.229	0.949	0.9	0.709	0.998
SF3B2	SF3A1	4439231	4432876	9606.ENSP00000318861	9606.ENSP00000215793	0	0	0	0	0.738	0.764	0.9	0.855	0.998
RBBP4	MTA2	4444198	4436307	9606.ENSP00000362592	9606.ENSP00000278823	0	0	0	0	0.187	0.953	0.9	0.693	0.998
CRNKL1	SNRPA1	4444875	4434347	9606.ENSP00000366557	9606.ENSP00000254193	0	0	0	0	0.13	0.977	0.9	0.223	0.998
HNRNPC	HNRNPK	4450354	4444702	9606.ENSP00000451291	9606.ENSP00000365439	0	0	0	0	0.946	0.167	0.9	0.752	0.998
CWC15	PRPF8	4451135	4450629	9606.ENSP00000475615	9606.ENSP00000460348	0	0	0	0	0.109	0.96	0.9	0.584	0.998
CHEK2	TP53BP1	4445704	4445638	9606.ENSP00000372023	9606.ENSP00000371475	0	0	0	0	0.063	0.785	0.9	0.917	0.998
CDC5L	RBMX	4443756	4443584	9606.ENSP00000360532	9606.ENSP00000359645	0	0	0	0	0.082	0.98	0.9	0.382	0.998
SF3A3	SNRPD2	4444082	4441252	9606.ENSP00000362110	9606.ENSP00000342374	0	0	0	0	0.301	0.934	0.9	0.683	0.998
CDC5L	PRPF6	4443756	4435686	9606.ENSP00000360532	9606.ENSP00000266079	0	0	0	0	0.175	0.98	0.9	0.229	0.998
CDC5L	SRSF1	4443756	4434667	9606.ENSP00000360532	9606.ENSP00000258962	0	0	0	0	0.123	0.98	0.9	0.21	0.998
HNRNPC	SRSF1	4450354	4434667	9606.ENSP00000451291	9606.ENSP00000258962	0	0	0	0	0.944	0.244	0.9	0.729	0.998
RBM17	CDC5L	4447560	4443756	9606.ENSP00000388638	9606.ENSP00000360532	0	0	0	0	0.329	0.98	0.9	0.232	0.998
CSTF3	SYMPK	4439025	4433956	9606.ENSP00000315791	9606.ENSP00000245934	0	0	0	0	0.158	0.91	0.9	0.869	0.998
CWC22	SLU7	4447457	4437371	9606.ENSP00000387006	9606.ENSP00000297151	0	0	0	0	0.228	0.938	0.9	0.681	0.998
CSTF3	CPSF2	4439025	4437524	9606.ENSP00000315791	9606.ENSP00000298875	0	0	0	0	0.467	0.692	0.9	0.894	0.998
PRPF8	SNW1	4450629	4434897	9606.ENSP00000460348	9606.ENSP00000261531	0	0	0	0	0.149	0.972	0.9	0.596	0.998
CDC40	SNRPD1	4443232	4437667	9606.ENSP00000357928	9606.ENSP00000300413	0	0	0	0	0.133	0.958	0.9	0.657	0.998
SNW1	PRPF19	4434897	4433393	9606.ENSP00000261531	9606.ENSP00000227524	0	0	0	0	0.194	0.972	0.9	0.597	0.998
CDC5L	SRRM2	4443756	4437792	9606.ENSP00000360532	9606.ENSP00000301740	0	0	0	0	0.209	0.955	0.9	0.695	0.998
SNW1	RBM22	4434897	4432775	9606.ENSP00000261531	9606.ENSP00000199814	0	0	0	0	0.13	0.958	0.9	0.673	0.998
HNRNPC	PTBP1	4450354	4441922	9606.ENSP00000451291	9606.ENSP00000349428	0	0	0	0	0.94	0	0.9	0.751	0.998
CWC15	BUD31	4451135	4447297	9606.ENSP00000475615	9606.ENSP00000386023	0	0	0	0	0.163	0.96	0.9	0.63	0.998
PRPF19	RBM22	4433393	4432775	9606.ENSP00000227524	9606.ENSP00000199814	0	0	0	0	0.156	0.969	0.9	0.534	0.998
SLU7	SYF2	4437371	4433663	9606.ENSP00000297151	9606.ENSP00000236273	0	0	0	0	0.147	0.938	0.9	0.798	0.998
FANCD2	ATM	4436734	4436300	9606.ENSP00000287647	9606.ENSP00000278616	0	0	0	0	0.064	0.379	0.9	0.97	0.998
PRPF8	RBM22	4450629	4432775	9606.ENSP00000460348	9606.ENSP00000199814	0	0	0	0	0.081	0.96	0.9	0.546	0.998
BCAS2	SNRPD1	4443347	4437667	9606.ENSP00000358554	9606.ENSP00000300413	0	0	0	0	0.329	0.966	0.9	0.21	0.997
DHX8	AQR	4435074	4432668	9606.ENSP00000262415	9606.ENSP00000156471	0	0	0	0	0.102	0.924	0.9	0.611	0.997
CWC22	PRPF19	4447457	4433393	9606.ENSP00000387006	9606.ENSP00000227524	0	0	0	0	0.16	0.971	0.9	0.205	0.997
HNRNPH1	HNRNPU	4441896	4436526	9606.ENSP00000349168	9606.ENSP00000283179	0	0	0	0	0.863	0.19	0.9	0.779	0.997
ELAVL1	SRSF1	4447216	4434667	9606.ENSP00000385269	9606.ENSP00000258962	0	0	0	0	0.945	0.064	0.9	0.545	0.997
SNRNP200	SLU7	4439101	4437371	9606.ENSP00000317123	9606.ENSP00000297151	0	0	0	0	0.063	0.845	0.9	0.836	0.997
CDC40	SNRPD2	4443232	4441252	9606.ENSP00000357928	9606.ENSP00000342374	0	0	0	0	0.156	0.958	0.9	0.46	0.997
HNRNPF	SRSF1	4448121	4434667	9606.ENSP00000400433	9606.ENSP00000258962	0	0	0	0	0.923	0.246	0.9	0.593	0.997
SNRPA1	AQR	4434347	4432668	9606.ENSP00000254193	9606.ENSP00000156471	0	0	0	0	0.093	0.96	0.9	0.302	0.997
SNRPA1	SYF2	4434347	4433663	9606.ENSP00000254193	9606.ENSP00000236273	0	0	0	0	0.078	0.973	0.9	0.197	0.997
SNRPD3	RBM22	4432879	4432775	9606.ENSP00000215829	9606.ENSP00000199814	0	0	0	0	0.077	0.96	0.9	0.421	0.997
CWC15	SNRPD3	4451135	4432879	9606.ENSP00000475615	9606.ENSP00000215829	0	0	0	0	0.222	0.96	0.9	0.216	0.997
SNRPD2	EIF4A3	4441252	4435883	9606.ENSP00000342374	9606.ENSP00000269349	0	0	0	0	0.499	0.956	0.9	0.091	0.997
PLRG1	SNRPD3	4449290	4432879	9606.ENSP00000424417	9606.ENSP00000215829	0	0	0	0	0.169	0.954	0.9	0.355	0.997
SF3B2	SNRPA1	4439231	4434347	9606.ENSP00000318861	9606.ENSP00000254193	0	0	0	0	0.246	0.898	0.9	0.746	0.997
CDC40	SF3B3	4443232	4438163	9606.ENSP00000357928	9606.ENSP00000305790	0	0	0	0	0.17	0.883	0.9	0.769	0.997
BUD31	DHX8	4447297	4435074	9606.ENSP00000386023	9606.ENSP00000262415	0	0	0	0	0.078	0.947	0.9	0.538	0.997
SNRPA1	RBM22	4434347	4432775	9606.ENSP00000254193	9606.ENSP00000199814	0	0	0	0	0.067	0.96	0.9	0.382	0.997
BUD31	BCAS2	4447297	4443347	9606.ENSP00000386023	9606.ENSP00000358554	0	0	0	0	0.201	0.96	0.9	0.396	0.997
PLRG1	CWC22	4449290	4447457	9606.ENSP00000424417	9606.ENSP00000387006	0	0	0	0	0.21	0.945	0.9	0.561	0.997
BUD31	SNRPD1	4447297	4437667	9606.ENSP00000386023	9606.ENSP00000300413	0	0	0	0	0.144	0.96	0.9	0.399	0.997
SNW1	AQR	4434897	4432668	9606.ENSP00000261531	9606.ENSP00000156471	0	0	0	0	0.164	0.947	0.9	0.499	0.997
SNRPB	SF3B3	4448654	4438163	9606.ENSP00000412566	9606.ENSP00000305790	0	0	0	0	0.217	0.96	0.9	0.404	0.997
SNRNP40	PRPF19	4435298	4433393	9606.ENSP00000263694	9606.ENSP00000227524	0	0	0.405	0.627	0.352	0.959	0.9	0.323	0.997
CWC15	XAB2	4451135	4442108	9606.ENSP00000475615	9606.ENSP00000351137	0	0	0	0	0.163	0.955	0.9	0.364	0.997
SNRNP200	SYF2	4439101	4433663	9606.ENSP00000317123	9606.ENSP00000236273	0	0	0	0	0.056	0.938	0.9	0.646	0.997
RBBP7	MTA1	4445322	4440468	9606.ENSP00000369424	9606.ENSP00000333633	0	0	0	0	0.043	0.92	0.9	0.691	0.997
PLRG1	CDC40	4449290	4443232	9606.ENSP00000424417	9606.ENSP00000357928	0	0	0.399	0.575	0.137	0.958	0.9	0.601	0.997
SYF2	AQR	4433663	4432668	9606.ENSP00000236273	9606.ENSP00000156471	0	0	0	0	0.051	0.961	0.9	0.506	0.997
SNRNP40	SNRPD3	4435298	4432879	9606.ENSP00000263694	9606.ENSP00000215829	0	0	0	0	0.392	0.96	0.9	0.157	0.997
SF3A3	SF3B2	4444082	4439231	9606.ENSP00000362110	9606.ENSP00000318861	0	0	0	0	0.411	0.761	0.9	0.869	0.997
PRPF3	SNRPA1	4438990	4434347	9606.ENSP00000315379	9606.ENSP00000254193	0	0	0	0	0.121	0.966	0.9	0.352	0.997
DHX8	SNRPA1	4435074	4434347	9606.ENSP00000262415	9606.ENSP00000254193	0	0	0	0	0.173	0.945	0.9	0.492	0.997
SUMO3	SAE1	4448523	4435933	9606.ENSP00000409666	9606.ENSP00000270225	0	0	0	0	0.197	0.917	0.9	0.724	0.997
CWC15	CDC40	4451135	4443232	9606.ENSP00000475615	9606.ENSP00000357928	0	0	0	0	0.132	0.958	0.9	0.338	0.997
CWC15	SNRPA1	4451135	4434347	9606.ENSP00000475615	9606.ENSP00000254193	0	0	0	0	0.102	0.96	0.9	0.27	0.997
ELAVL1	HNRNPA2B1	4447216	4441649	9606.ENSP00000385269	9606.ENSP00000346694	0	0	0.409	0.586	0.948	0.423	0.9	0.506	0.997
DHX8	SYF2	4435074	4433663	9606.ENSP00000262415	9606.ENSP00000236273	0	0	0	0	0.095	0.93	0.9	0.606	0.997
SNRPB	SNRNP40	4448654	4435298	9606.ENSP00000412566	9606.ENSP00000263694	0	0	0	0	0.426	0.96	0.9	0.066	0.997
SNRPD1	SNW1	4437667	4434897	9606.ENSP00000300413	9606.ENSP00000261531	0	0	0	0	0.103	0.957	0.9	0.404	0.997
PRPF8	DHX8	4450629	4435074	9606.ENSP00000460348	9606.ENSP00000262415	0	0	0	0	0.169	0.944	0.9	0.472	0.997
SART1	SF3A1	4438591	4432876	9606.ENSP00000310448	9606.ENSP00000215793	0	0	0	0	0.215	0.959	0.9	0.411	0.997
SRRM2	RBM22	4437792	4432775	9606.ENSP00000301740	9606.ENSP00000199814	0	0	0	0	0.064	0.943	0.9	0.513	0.997
BCAS2	SNRPD2	4443347	4441252	9606.ENSP00000358554	9606.ENSP00000342374	0	0	0	0	0.331	0.96	0.9	0.067	0.997
HNRNPC	SNRPD2	4450354	4441252	9606.ENSP00000451291	9606.ENSP00000342374	0	0	0	0	0.943	0.327	0.9	0.308	0.997
CWC22	SNRPA1	4447457	4434347	9606.ENSP00000387006	9606.ENSP00000254193	0	0	0	0	0.163	0.955	0.9	0.437	0.997
PRPF6	SNRPA1	4435686	4434347	9606.ENSP00000266079	9606.ENSP00000254193	0	0	0	0	0.09	0.971	0.9	0.256	0.997
PLRG1	SF3B3	4449290	4438163	9606.ENSP00000424417	9606.ENSP00000305790	0	0	0	0	0.252	0.95	0.9	0.513	0.997
GATAD2A	MTA1	4442360	4440468	9606.ENSP00000353463	9606.ENSP00000333633	0	0	0	0	0.062	0.907	0.9	0.733	0.997
PRPF3	PRPF19	4438990	4433393	9606.ENSP00000315379	9606.ENSP00000227524	0	0	0	0	0.134	0.958	0.9	0.31	0.997
PRPF8	CWC22	4450629	4447457	9606.ENSP00000460348	9606.ENSP00000387006	0	0	0	0	0.346	0.957	0.9	0.122	0.997
EIF4A3	SNRPA1	4435883	4434347	9606.ENSP00000269349	9606.ENSP00000254193	0	0	0	0	0.255	0.959	0.9	0.149	0.997
SNRNP200	AQR	4439101	4432668	9606.ENSP00000317123	9606.ENSP00000156471	0	0	0	0	0.371	0.944	0.9	0.42	0.997
CWC15	SLU7	4451135	4437371	9606.ENSP00000475615	9606.ENSP00000297151	0	0	0	0	0.138	0.932	0.9	0.671	0.997
XAB2	SNRPD3	4442108	4432879	9606.ENSP00000351137	9606.ENSP00000215829	0	0	0	0	0.092	0.956	0.9	0.438	0.997
SRRM2	SYF2	4437792	4433663	9606.ENSP00000301740	9606.ENSP00000236273	0	0	0	0	0.081	0.943	0.9	0.586	0.997
SNRNP70	HNRNPA2B1	4451051	4441649	9606.ENSP00000472998	9606.ENSP00000346694	0	0	0	0	0.926	0.535	0.9	0.436	0.997
PLRG1	SRRM2	4449290	4437792	9606.ENSP00000424417	9606.ENSP00000301740	0	0	0	0	0.117	0.943	0.9	0.502	0.997
TP53BP1	TP53	4445638	4435880	9606.ENSP00000371475	9606.ENSP00000269305	0	0	0	0	0.055	0.974	0	0.913	0.997
CWC15	RBM22	4451135	4432775	9606.ENSP00000475615	9606.ENSP00000199814	0	0	0	0	0.092	0.96	0.9	0.438	0.997
CWC15	SNRNP200	4451135	4439101	9606.ENSP00000475615	9606.ENSP00000317123	0	0	0	0	0.108	0.948	0.9	0.463	0.997
BCAS2	SNRPA1	4443347	4434347	9606.ENSP00000358554	9606.ENSP00000254193	0	0	0	0	0.27	0.96	0.9	0.354	0.997
CDC40	SRRM2	4443232	4437792	9606.ENSP00000357928	9606.ENSP00000301740	0	0	0	0	0.081	0.944	0.9	0.584	0.997
H2AFX	TP53BP1	4449695	4445638	9606.ENSP00000434024	9606.ENSP00000371475	0	0	0	0	0.043	0.705	0.9	0.909	0.997
SIN3A	NCOR1	4446352	4435844	9606.ENSP00000378402	9606.ENSP00000268712	0	0	0	0	0.206	0.793	0.9	0.867	0.997
SNW1	SNRPD3	4434897	4432879	9606.ENSP00000261531	9606.ENSP00000215829	0	0	0	0	0.14	0.96	0.9	0.41	0.997
CWC15	CRNKL1	4451135	4444875	9606.ENSP00000475615	9606.ENSP00000366557	0	0	0	0	0.128	0.956	0.9	0.404	0.997
ELAVL1	HNRNPH1	4447216	4441896	9606.ENSP00000385269	9606.ENSP00000349168	0	0	0	0	0.949	0	0.9	0.491	0.997
XAB2	SNRPD1	4442108	4437667	9606.ENSP00000351137	9606.ENSP00000300413	0	0	0	0	0.099	0.956	0.9	0.431	0.997
SUMO2	RANGAP1	4448385	4448176	9606.ENSP00000405965	9606.ENSP00000401470	0	0	0	0	0.064	0.872	0.9	0.829	0.997
BCAS2	SNRPD3	4443347	4432879	9606.ENSP00000358554	9606.ENSP00000215829	0	0	0	0	0.303	0.96	0.9	0.287	0.997
CWC22	SYF2	4447457	4433663	9606.ENSP00000387006	9606.ENSP00000236273	0	0	0	0	0.124	0.92	0.9	0.66	0.997
SNRNP40	SNRPA1	4435298	4434347	9606.ENSP00000263694	9606.ENSP00000254193	0	0	0	0	0.334	0.96	0.9	0.041	0.997
CWC15	DHX8	4451135	4435074	9606.ENSP00000475615	9606.ENSP00000262415	0	0	0	0	0.12	0.944	0.9	0.482	0.997
CWC22	RBM22	4447457	4432775	9606.ENSP00000387006	9606.ENSP00000199814	0	0	0	0	0.137	0.944	0.9	0.61	0.997
SNRPB	PRPF19	4448654	4433393	9606.ENSP00000412566	9606.ENSP00000227524	0	0	0	0	0.419	0.96	0.9	0.213	0.997
BUD31	SRRM2	4447297	4437792	9606.ENSP00000386023	9606.ENSP00000301740	0	0	0	0	0.071	0.943	0.9	0.593	0.997
SUMO1	CREBBP	4446000	4435065	9606.ENSP00000376077	9606.ENSP00000262367	0	0	0	0	0	0.968	0.9	0.317	0.997
SLU7	SNW1	4437371	4434897	9606.ENSP00000297151	9606.ENSP00000261531	0	0	0	0	0.173	0.943	0.9	0.554	0.997
BCAS2	SNRNP40	4443347	4435298	9606.ENSP00000358554	9606.ENSP00000263694	0	0	0	0	0.128	0.96	0.9	0.322	0.997
CWC15	EFTUD2	4451135	4447727	9606.ENSP00000475615	9606.ENSP00000392094	0	0	0	0	0.153	0.958	0.9	0.461	0.997
EFTUD2	SF3A1	4447727	4432876	9606.ENSP00000392094	9606.ENSP00000215793	0	0	0	0	0.45	0.737	0.9	0.758	0.996
SNRPD3	AQR	4432879	4432668	9606.ENSP00000215829	9606.ENSP00000156471	0	0	0	0	0.071	0.943	0.9	0.35	0.996
BUD31	SNRPD3	4447297	4432879	9606.ENSP00000386023	9606.ENSP00000215829	0	0	0	0	0.158	0.96	0.9	0.106	0.996
EFTUD2	USP39	4447727	4438829	9606.ENSP00000392094	9606.ENSP00000312981	0	0	0	0	0.186	0.917	0.9	0.501	0.996
CWC15	SRRM2	4451135	4437792	9606.ENSP00000475615	9606.ENSP00000301740	0	0	0	0	0.157	0.943	0.9	0.427	0.996
CWC15	SNRNP40	4451135	4435298	9606.ENSP00000475615	9606.ENSP00000263694	0	0	0	0	0.143	0.96	0.9	0	0.996
SNRPB	BCAS2	4448654	4443347	9606.ENSP00000412566	9606.ENSP00000358554	0	0	0	0	0.125	0.96	0.9	0.065	0.996
MRE11A	ATM	4439800	4436300	9606.ENSP00000325863	9606.ENSP00000278616	0	0	0	0	0.158	0.72	0.9	0.882	0.996
CWC15	SNRPB	4451135	4448654	9606.ENSP00000475615	9606.ENSP00000412566	0	0	0	0	0.229	0.96	0.9	0.095	0.996
SNRPD2	SRSF1	4441252	4434667	9606.ENSP00000342374	9606.ENSP00000258962	0	0	0	0	0.939	0.266	0.9	0.267	0.996
XAB2	SRRM2	4442108	4437792	9606.ENSP00000351137	9606.ENSP00000301740	0	0	0	0	0.195	0.877	0.9	0.65	0.996
SNRNP70	HNRNPH1	4451051	4441896	9606.ENSP00000472998	9606.ENSP00000349168	0	0	0	0	0.938	0.202	0.9	0.338	0.996
CWC22	SRRM2	4447457	4437792	9606.ENSP00000387006	9606.ENSP00000301740	0	0	0	0	0.163	0.877	0.9	0.668	0.996
DHX8	SNRPD3	4435074	4432879	9606.ENSP00000262415	9606.ENSP00000215829	0	0	0	0	0.075	0.945	0.9	0.333	0.996
SF3B1	SNRNP40	4440663	4435298	9606.ENSP00000335321	9606.ENSP00000263694	0	0	0	0	0.346	0.945	0.9	0.055	0.996
SNRPB	RBM22	4448654	4432775	9606.ENSP00000412566	9606.ENSP00000199814	0	0	0	0	0.074	0.96	0.9	0.092	0.996
CWC15	CWC22	4451135	4447457	9606.ENSP00000475615	9606.ENSP00000387006	0	0	0	0	0.125	0.923	0.9	0.535	0.996
XAB2	SNRPD2	4442108	4441252	9606.ENSP00000351137	9606.ENSP00000342374	0	0	0	0	0.107	0.954	0.9	0.32	0.996
BUD31	SLU7	4447297	4437371	9606.ENSP00000386023	9606.ENSP00000297151	0	0	0	0	0.063	0.926	0.9	0.588	0.996
CDC40	SNRNP40	4443232	4435298	9606.ENSP00000357928	9606.ENSP00000263694	0	0	0.405	0.679	0.127	0.958	0.9	0	0.996
CSTF3	CPSF3	4439025	4433700	9606.ENSP00000315791	9606.ENSP00000238112	0	0	0	0	0.144	0.709	0.9	0.891	0.996
SNRNP70	HNRNPK	4451051	4444702	9606.ENSP00000472998	9606.ENSP00000365439	0	0	0	0	0.935	0.331	0.9	0.202	0.996
PLRG1	SNRPD1	4449290	4437667	9606.ENSP00000424417	9606.ENSP00000300413	0	0	0	0	0.122	0.954	0.9	0.26	0.996
SF3B2	SNRNP200	4439231	4439101	9606.ENSP00000318861	9606.ENSP00000317123	0	0	0	0	0.365	0.868	0.9	0.66	0.996
CRNKL1	SNRPD1	4444875	4437667	9606.ENSP00000366557	9606.ENSP00000300413	0	0	0	0	0.086	0.957	0.9	0.178	0.996
MRE11A	TERF2	4439800	4434397	9606.ENSP00000325863	9606.ENSP00000254942	0	0	0	0	0.087	0.945	0.9	0.398	0.996
SNRPB	PRPF6	4448654	4435686	9606.ENSP00000412566	9606.ENSP00000266079	0	0	0	0	0.142	0.959	0.9	0.139	0.996
SF3A3	SNRPD1	4444082	4437667	9606.ENSP00000362110	9606.ENSP00000300413	0	0	0	0	0.235	0.894	0.9	0.658	0.996
EIF4A3	SNRNP40	4435883	4435298	9606.ENSP00000269349	9606.ENSP00000263694	0	0	0	0	0.311	0.956	0.9	0	0.996
ELAVL1	PCBP2	4447216	4442251	9606.ENSP00000385269	9606.ENSP00000352438	0	0	0	0	0.626	0.82	0.9	0.542	0.996
EIF4A3	RBM22	4435883	4432775	9606.ENSP00000269349	9606.ENSP00000199814	0	0	0	0	0.167	0.955	0.9	0.146	0.996
CWC15	EIF4A3	4451135	4435883	9606.ENSP00000475615	9606.ENSP00000269349	0	0	0	0	0.107	0.961	0.9	0.103	0.996
RBMX	PTBP1	4443584	4441922	9606.ENSP00000359645	9606.ENSP00000349428	0	0	0	0	0.922	0.186	0.9	0.475	0.996
SF3B6	PRPF19	4433588	4433393	9606.ENSP00000233468	9606.ENSP00000227524	0	0	0	0	0.304	0.943	0.9	0.139	0.996
CWC15	SNRPD2	4451135	4441252	9606.ENSP00000475615	9606.ENSP00000342374	0	0	0	0	0.179	0.96	0.9	0.159	0.996
HNRNPC	RBMX	4450354	4443584	9606.ENSP00000451291	9606.ENSP00000359645	0	0	0	0.581	0.937	0.205	0.9	0.673	0.996
EFTUD2	SF3B2	4447727	4439231	9606.ENSP00000392094	9606.ENSP00000318861	0	0	0	0	0.457	0.736	0.9	0.774	0.996
SNRPB	BUD31	4448654	4447297	9606.ENSP00000412566	9606.ENSP00000386023	0	0	0	0	0.116	0.96	0.9	0.113	0.996
SLU7	PRPF19	4437371	4433393	9606.ENSP00000297151	9606.ENSP00000227524	0	0	0	0	0	0.955	0.9	0.296	0.996
PRPF8	SYF2	4450629	4433663	9606.ENSP00000460348	9606.ENSP00000236273	0	0	0	0	0.045	0.92	0.9	0.585	0.996
HNRNPA2B1	SNRPD2	4441649	4441252	9606.ENSP00000346694	9606.ENSP00000342374	0	0	0	0	0.942	0.327	0.9	0.208	0.996
SNRPB	SNW1	4448654	4434897	9606.ENSP00000412566	9606.ENSP00000261531	0	0	0	0	0.178	0.959	0.9	0.076	0.996
HNRNPC	HNRNPF	4450354	4448121	9606.ENSP00000451291	9606.ENSP00000400433	0	0	0	0	0.867	0.165	0.9	0.714	0.996
SRRM2	SNW1	4437792	4434897	9606.ENSP00000301740	9606.ENSP00000261531	0	0	0	0	0.155	0.919	0.9	0.601	0.996
PLRG1	SLU7	4449290	4437371	9606.ENSP00000424417	9606.ENSP00000297151	0	0	0	0	0.109	0.936	0.9	0.489	0.996
SNRNP200	SF3A1	4439101	4432876	9606.ENSP00000317123	9606.ENSP00000215793	0	0	0	0	0.373	0.831	0.9	0.684	0.996
SRRM2	PRPF19	4437792	4433393	9606.ENSP00000301740	9606.ENSP00000227524	0	0	0	0	0.107	0.947	0.9	0.402	0.996
CWC15	SNRPD1	4451135	4437667	9606.ENSP00000475615	9606.ENSP00000300413	0	0	0	0	0.114	0.96	0.9	0.129	0.996
SNRPD2	RBM22	4441252	4432775	9606.ENSP00000342374	9606.ENSP00000199814	0	0	0	0	0.084	0.96	0.9	0.133	0.996
SF3A3	XAB2	4444082	4442108	9606.ENSP00000362110	9606.ENSP00000351137	0	0	0	0	0.449	0.816	0.9	0.692	0.996
SNRPD1	RBM22	4437667	4432775	9606.ENSP00000300413	9606.ENSP00000199814	0	0	0	0	0.076	0.96	0.9	0.115	0.996
CRNKL1	SNRPD3	4444875	4432879	9606.ENSP00000366557	9606.ENSP00000215829	0	0	0	0	0.089	0.957	0.9	0.113	0.996
HNRNPK	CTNNBL1	4444702	4442597	9606.ENSP00000365439	9606.ENSP00000355050	0	0	0	0	0.932	0.511	0.9	0.064	0.996
PRPF8	BUD31	4450629	4447297	9606.ENSP00000460348	9606.ENSP00000386023	0	0	0	0	0.069	0.96	0.9	0.153	0.996
EFTUD2	EIF4A3	4447727	4435883	9606.ENSP00000392094	9606.ENSP00000269349	0	0	0	0	0.366	0.879	0.9	0.558	0.996
SNRPD2	AQR	4441252	4432668	9606.ENSP00000342374	9606.ENSP00000156471	0	0	0	0	0.073	0.943	0.9	0.311	0.995
RBBP4	GATAD2A	4444198	4442360	9606.ENSP00000362592	9606.ENSP00000353463	0	0	0	0	0.1	0.835	0.9	0.733	0.995
EIF4A3	SRSF1	4435883	4434667	9606.ENSP00000269349	9606.ENSP00000258962	0.042	0	0	0	0.356	0.861	0.9	0.546	0.995
SNRPB	CWC22	4448654	4447457	9606.ENSP00000412566	9606.ENSP00000387006	0	0	0	0	0.103	0.944	0.9	0.146	0.995
SNRPD1	AQR	4437667	4432668	9606.ENSP00000300413	9606.ENSP00000156471	0	0	0	0	0.061	0.943	0.9	0.318	0.995
SNRPD1	SLU7	4437667	4437371	9606.ENSP00000300413	9606.ENSP00000297151	0	0	0	0	0.063	0.941	0.9	0.274	0.995
SNRPB	SART1	4448654	4438591	9606.ENSP00000412566	9606.ENSP00000310448	0	0	0	0	0.129	0.944	0.9	0.1	0.995
SNRNP70	SNRPA1	4451051	4434347	9606.ENSP00000472998	9606.ENSP00000254193	0	0	0	0	0.2	0.771	0.9	0.782	0.995
CHEK1	TP53	4447561	4435880	9606.ENSP00000388648	9606.ENSP00000269305	0	0	0	0	0.095	0.379	0.9	0.935	0.995
PLRG1	SNRPB	4449290	4448654	9606.ENSP00000424417	9606.ENSP00000412566	0	0	0	0	0.234	0.946	0.9	0.108	0.995
RBMX	HNRNPA2B1	4443584	4441649	9606.ENSP00000359645	9606.ENSP00000346694	0	0	0	0.587	0.943	0	0.9	0.538	0.995
HNRNPK	HNRNPU	4444702	4436526	9606.ENSP00000365439	9606.ENSP00000283179	0	0	0	0	0.809	0.425	0.9	0.619	0.995
SNRPD2	SF3A1	4441252	4432876	9606.ENSP00000342374	9606.ENSP00000215793	0	0	0	0	0.249	0.927	0.9	0.325	0.995
SNRPB	CDC40	4448654	4443232	9606.ENSP00000412566	9606.ENSP00000357928	0	0	0	0	0.092	0.947	0.9	0.136	0.995
BUD31	SNRNP40	4447297	4435298	9606.ENSP00000386023	9606.ENSP00000263694	0	0	0	0	0.084	0.958	0.9	0	0.995
HNRNPF	RBMX	4448121	4443584	9606.ENSP00000400433	9606.ENSP00000359645	0	0	0	0	0.637	0.791	0.9	0.458	0.995
SNRNP200	EIF4A3	4439101	4435883	9606.ENSP00000317123	9606.ENSP00000269349	0	0	0	0	0.201	0.891	0.9	0.563	0.995
SNRPB	XAB2	4448654	4442108	9606.ENSP00000412566	9606.ENSP00000351137	0	0	0	0	0.163	0.945	0.9	0.204	0.995
SNRNP40	SNW1	4435298	4434897	9606.ENSP00000263694	9606.ENSP00000261531	0	0	0	0	0.211	0.948	0.9	0	0.995
SNRPD2	SRRM2	4441252	4437792	9606.ENSP00000342374	9606.ENSP00000301740	0	0	0	0	0.101	0.916	0.9	0.458	0.995
SART1	PRPF19	4438591	4433393	9606.ENSP00000310448	9606.ENSP00000227524	0	0	0	0	0.212	0.937	0.9	0.163	0.995
SNRNP40	RBM22	4435298	4432775	9606.ENSP00000263694	9606.ENSP00000199814	0	0	0	0	0.079	0.959	0.9	0	0.995
EFTUD2	SF3A3	4447727	4444082	9606.ENSP00000392094	9606.ENSP00000362110	0	0	0	0	0.404	0.651	0.9	0.789	0.995
HNRNPH1	SRSF7	4441896	4439803	9606.ENSP00000349168	9606.ENSP00000325905	0	0	0	0	0.906	0	0.9	0.555	0.995
SNRPB	CRNKL1	4448654	4444875	9606.ENSP00000412566	9606.ENSP00000366557	0	0	0	0	0.103	0.946	0.9	0.095	0.995
BUD31	EIF4A3	4447297	4435883	9606.ENSP00000386023	9606.ENSP00000269349	0	0	0	0	0.14	0.944	0.9	0.143	0.995
PLRG1	SF3B1	4449290	4440663	9606.ENSP00000424417	9606.ENSP00000335321	0	0	0	0	0.229	0.91	0.9	0.395	0.995
MDC1	NBN	4444725	4435605	9606.ENSP00000365588	9606.ENSP00000265433	0	0	0	0	0.064	0.651	0.9	0.866	0.995
SF3A3	SNRPD3	4444082	4432879	9606.ENSP00000362110	9606.ENSP00000215829	0	0	0	0	0.291	0.821	0.9	0.653	0.995
SF3B2	SF3B6	4439231	4433588	9606.ENSP00000318861	9606.ENSP00000233468	0	0	0	0	0.122	0.883	0.9	0.653	0.995
PRPF8	SF3A1	4450629	4432876	9606.ENSP00000460348	9606.ENSP00000215793	0	0	0	0	0.346	0.825	0.9	0.664	0.995
SNRPB	SYF2	4448654	4433663	9606.ENSP00000412566	9606.ENSP00000236273	0	0	0	0	0.066	0.939	0.9	0.281	0.995
SUMO2	UBA2	4448385	4433986	9606.ENSP00000405965	9606.ENSP00000246548	0	0	0	0	0.14	0.726	0.9	0.83	0.995
HNRNPF	PTBP1	4448121	4441922	9606.ENSP00000400433	9606.ENSP00000349428	0	0	0	0	0.906	0	0.9	0.583	0.995
SLU7	SNRPD3	4437371	4432879	9606.ENSP00000297151	9606.ENSP00000215829	0	0	0	0	0.063	0.923	0.9	0.422	0.995
SUMO3	SENP1	4448523	4447866	9606.ENSP00000409666	9606.ENSP00000394791	0	0	0	0	0.061	0.858	0.9	0.726	0.995
PTBP1	SNRPD2	4441922	4441252	9606.ENSP00000349428	9606.ENSP00000342374	0	0	0	0	0.941	0	0.9	0.317	0.995
SNRPD2	DHX8	4441252	4435074	9606.ENSP00000342374	9606.ENSP00000262415	0	0	0	0	0.093	0.945	0.9	0.285	0.995
CWC15	SYF2	4451135	4433663	9606.ENSP00000475615	9606.ENSP00000236273	0	0	0	0	0.097	0.92	0.9	0.473	0.995
SNRPD1	DHX8	4437667	4435074	9606.ENSP00000300413	9606.ENSP00000262415	0	0	0	0	0.074	0.945	0.9	0.271	0.995
BUD31	AQR	4447297	4432668	9606.ENSP00000386023	9606.ENSP00000156471	0	0	0	0	0.081	0.943	0.9	0.216	0.995
SART1	SNRNP40	4438591	4435298	9606.ENSP00000310448	9606.ENSP00000263694	0	0	0	0	0.107	0.935	0.9	0.24	0.995
ELAVL1	SNRPD2	4447216	4441252	9606.ENSP00000385269	9606.ENSP00000342374	0	0	0	0	0.944	0	0.9	0.194	0.995
BCAS2	EIF4A3	4443347	4435883	9606.ENSP00000358554	9606.ENSP00000269349	0	0	0	0	0.145	0.955	0.9	0	0.995
USP39	SNRNP40	4438829	4435298	9606.ENSP00000312981	9606.ENSP00000263694	0	0	0	0	0.154	0.863	0.9	0.63	0.995
RBBP7	RBBP4	4445322	4444198	9606.ENSP00000369424	9606.ENSP00000362592	0	0	0	0.984	0.598	0.888	0.9	0.837	0.995
RBMX	SRSF1	4443584	4434667	9606.ENSP00000359645	9606.ENSP00000258962	0	0	0	0.604	0.935	0	0.9	0.527	0.994
SNRPB	DHX8	4448654	4435074	9606.ENSP00000412566	9606.ENSP00000262415	0	0	0	0	0.113	0.943	0.9	0.082	0.994
SRRM2	SLU7	4437792	4437371	9606.ENSP00000301740	9606.ENSP00000297151	0	0	0	0	0.082	0.9	0.9	0.448	0.994
RBM17	SF3B1	4447560	4440663	9606.ENSP00000388638	9606.ENSP00000335321	0	0	0	0	0.55	0.681	0.9	0.655	0.994
SYF2	SNRPD3	4433663	4432879	9606.ENSP00000236273	9606.ENSP00000215829	0	0	0	0	0.084	0.92	0.9	0.35	0.994
USP39	SNRPD1	4438829	4437667	9606.ENSP00000312981	9606.ENSP00000300413	0	0	0	0	0.077	0.909	0.9	0.451	0.994
DDX46	SF3B1	4448833	4440663	9606.ENSP00000416534	9606.ENSP00000335321	0	0	0	0	0.386	0.732	0.9	0.73	0.994
CWC22	SNRPD2	4447457	4441252	9606.ENSP00000387006	9606.ENSP00000342374	0	0	0	0	0.131	0.926	0.9	0.24	0.994
SNRPD1	EIF4A3	4437667	4435883	9606.ENSP00000300413	9606.ENSP00000269349	0	0	0	0	0.361	0.911	0.9	0.11	0.994
CRNKL1	SRRM2	4444875	4437792	9606.ENSP00000366557	9606.ENSP00000301740	0	0	0	0	0.145	0.914	0.9	0.353	0.994
HNRNPF	ELAVL1	4448121	4447216	9606.ENSP00000400433	9606.ENSP00000385269	0	0	0	0	0.908	0	0.9	0.44	0.994
HNRNPA2B1	SNRPD3	4441649	4432879	9606.ENSP00000346694	9606.ENSP00000215829	0	0	0	0	0.904	0.352	0.9	0.153	0.994
HNRNPK	SNRPD2	4444702	4441252	9606.ENSP00000365439	9606.ENSP00000342374	0	0	0	0	0.945	0.05	0.9	0.09	0.994
CTNNBL1	PTBP1	4442597	4441922	9606.ENSP00000355050	9606.ENSP00000349428	0	0	0	0	0.932	0	0.9	0.211	0.994
SF3B1	SNW1	4440663	4434897	9606.ENSP00000335321	9606.ENSP00000261531	0	0	0	0	0.382	0.773	0.9	0.64	0.994
CWC22	SNRPD3	4447457	4432879	9606.ENSP00000387006	9606.ENSP00000215829	0	0	0	0	0.104	0.923	0.9	0.247	0.994
HNRNPA2B1	PCBP1	4441649	4438137	9606.ENSP00000346694	9606.ENSP00000305556	0	0	0	0	0.85	0.164	0.9	0.578	0.994
SNRPD2	USP39	4441252	4438829	9606.ENSP00000342374	9606.ENSP00000312981	0	0	0	0	0.078	0.904	0.9	0.406	0.994
HNRNPH1	SNRPD2	4441896	4441252	9606.ENSP00000349168	9606.ENSP00000342374	0	0	0	0	0.946	0	0.9	0.133	0.994
CDC40	SF3B1	4443232	4440663	9606.ENSP00000357928	9606.ENSP00000335321	0	0	0	0	0.16	0.796	0.9	0.704	0.994
XAB2	SNRNP40	4442108	4435298	9606.ENSP00000351137	9606.ENSP00000263694	0	0	0	0	0.235	0.922	0.9	0.14	0.994
SNRPD2	SLU7	4441252	4437371	9606.ENSP00000342374	9606.ENSP00000297151	0	0	0	0	0.063	0.926	0.9	0.24	0.994
RAD50	TERF2	4445118	4434397	9606.ENSP00000368100	9606.ENSP00000254942	0	0	0	0	0.066	0.94	0.9	0.165	0.994
SLU7	DHX8	4437371	4435074	9606.ENSP00000297151	9606.ENSP00000262415	0	0	0	0	0.078	0.944	0	0.894	0.994
SNRPB	AQR	4448654	4432668	9606.ENSP00000412566	9606.ENSP00000156471	0	0	0	0	0.128	0.938	0.9	0.05	0.994
SF3B1	PRPF19	4440663	4433393	9606.ENSP00000335321	9606.ENSP00000227524	0	0	0	0	0.243	0.884	0.9	0.399	0.994
CWC15	AQR	4451135	4432668	9606.ENSP00000475615	9606.ENSP00000156471	0	0	0	0	0.093	0.922	0.9	0.26	0.994
SNRNP70	HNRNPC	4451051	4450354	9606.ENSP00000472998	9606.ENSP00000451291	0	0	0	0	0.853	0.282	0.9	0.56	0.994
SNRNP40	AQR	4435298	4432668	9606.ENSP00000263694	9606.ENSP00000156471	0	0	0	0	0.159	0.935	0.9	0	0.994
CWC22	SNRPD1	4447457	4437667	9606.ENSP00000387006	9606.ENSP00000300413	0	0	0	0	0.122	0.923	0.9	0.326	0.994
ELAVL1	RBMX	4447216	4443584	9606.ENSP00000385269	9606.ENSP00000359645	0	0	0	0.576	0.936	0	0.9	0.311	0.994
HNRNPA2B1	HNRNPU	4441649	4436526	9606.ENSP00000346694	9606.ENSP00000283179	0	0	0	0	0.863	0.101	0.9	0.586	0.994
MYB	CREBBP	4441013	4435065	9606.ENSP00000339992	9606.ENSP00000262367	0	0	0	0	0.062	0.876	0.9	0.567	0.994
ELAVL1	SNRPD3	4447216	4432879	9606.ENSP00000385269	9606.ENSP00000215829	0	0	0	0	0.93	0	0.9	0.214	0.994
USP39	PRPF6	4438829	4435686	9606.ENSP00000312981	9606.ENSP00000266079	0	0	0	0	0.094	0.849	0.9	0.671	0.994
PLRG1	SNRNP40	4449290	4435298	9606.ENSP00000424417	9606.ENSP00000263694	0	0	0.442	0.641	0.274	0.922	0.9	0	0.994
XAB2	SF3A1	4442108	4432876	9606.ENSP00000351137	9606.ENSP00000215793	0	0	0	0	0.425	0.825	0.9	0.485	0.994
WDR33	CSTF3	4439759	4439025	9606.ENSP00000325377	9606.ENSP00000315791	0	0	0	0	0.221	0.57	0.9	0.84	0.993
SNRNP70	PTBP1	4451051	4441922	9606.ENSP00000472998	9606.ENSP00000349428	0	0	0	0	0.904	0.05	0.9	0.358	0.993
CRNKL1	SF3B1	4444875	4440663	9606.ENSP00000366557	9606.ENSP00000335321	0	0	0	0	0.228	0.788	0.9	0.655	0.993
HNRNPK	SRSF7	4444702	4439803	9606.ENSP00000365439	9606.ENSP00000325905	0	0	0	0	0.905	0.11	0.9	0.322	0.993
XAB2	SF3B2	4442108	4439231	9606.ENSP00000351137	9606.ENSP00000318861	0	0	0	0	0.32	0.819	0.9	0.534	0.993
CTNNBL1	HNRNPH1	4442597	4441896	9606.ENSP00000355050	9606.ENSP00000349168	0	0	0	0	0.935	0	0.9	0.083	0.993
PRPF3	USP39	4438990	4438829	9606.ENSP00000315379	9606.ENSP00000312981	0	0	0	0	0.089	0.873	0.9	0.514	0.993
SLU7	SNRPA1	4437371	4434347	9606.ENSP00000297151	9606.ENSP00000254193	0	0	0	0	0	0.926	0.9	0.245	0.993
HNRNPA2B1	SRSF7	4441649	4439803	9606.ENSP00000346694	9606.ENSP00000325905	0	0	0	0	0.855	0.26	0.9	0.497	0.993
PTBP1	PCBP1	4441922	4438137	9606.ENSP00000349428	9606.ENSP00000305556	0	0	0	0	0.802	0.363	0.9	0.533	0.993
PLRG1	PRPF3	4449290	4438990	9606.ENSP00000424417	9606.ENSP00000315379	0	0	0	0	0.134	0.898	0.9	0.391	0.993
HDAC1	NCOR1	4444211	4435844	9606.ENSP00000362649	9606.ENSP00000268712	0	0	0	0	0.105	0.718	0.9	0.786	0.993
CRNKL1	SF3B3	4444875	4438163	9606.ENSP00000366557	9606.ENSP00000305790	0	0	0	0	0.357	0.788	0.9	0.567	0.993
HNRNPK	PCBP1	4444702	4438137	9606.ENSP00000365439	9606.ENSP00000305556	0	0	0	0.734	0.908	0.188	0.9	0.763	0.993
SRRM2	SNRPD3	4437792	4432879	9606.ENSP00000301740	9606.ENSP00000215829	0	0	0	0	0.078	0.916	0.9	0.197	0.992
CHEK2	MDC1	4445704	4444725	9606.ENSP00000372023	9606.ENSP00000365588	0	0	0	0	0.078	0.384	0.9	0.881	0.992
HNRNPC	HNRNPU	4450354	4436526	9606.ENSP00000451291	9606.ENSP00000283179	0	0	0	0	0.734	0.101	0.9	0.716	0.992
HNRNPH1	SNRPD3	4441896	4432879	9606.ENSP00000349168	9606.ENSP00000215829	0	0	0	0	0.907	0	0.9	0.201	0.992
XAB2	SF3B1	4442108	4440663	9606.ENSP00000351137	9606.ENSP00000335321	0	0	0	0	0.4	0.651	0.9	0.678	0.992
SNRNP70	ELAVL1	4451051	4447216	9606.ENSP00000472998	9606.ENSP00000385269	0	0	0	0	0.913	0.064	0.9	0.221	0.992
HNRNPK	SNRPD3	4444702	4432879	9606.ENSP00000365439	9606.ENSP00000215829	0	0	0	0	0.917	0.05	0.9	0.187	0.992
SF3B2	SNRPD1	4439231	4437667	9606.ENSP00000318861	9606.ENSP00000300413	0	0	0	0	0.103	0.861	0.9	0.459	0.992
SRRM2	DHX8	4437792	4435074	9606.ENSP00000301740	9606.ENSP00000262415	0	0	0	0	0.154	0.86	0.9	0.462	0.992
TP73	TP53BP2	4445034	4441204	9606.ENSP00000367545	9606.ENSP00000341957	0	0	0	0	0	0.875	0.9	0.437	0.992
CWC22	AQR	4447457	4432668	9606.ENSP00000387006	9606.ENSP00000156471	0	0	0	0	0.141	0.8	0.9	0.63	0.992
SNRNP200	DHX8	4439101	4435074	9606.ENSP00000317123	9606.ENSP00000262415	0	0	0	0	0.163	0.943	0	0.852	0.992
PLRG1	SF3A1	4449290	4432876	9606.ENSP00000424417	9606.ENSP00000215793	0	0	0	0	0.321	0.804	0.9	0.523	0.992
SNRPD2	SYF2	4441252	4433663	9606.ENSP00000342374	9606.ENSP00000236273	0	0	0	0	0.105	0.92	0.9	0.09	0.992
CTNNBL1	SRSF1	4442597	4434667	9606.ENSP00000355050	9606.ENSP00000258962	0	0	0	0	0.901	0	0.9	0.265	0.992
SUDS3	HDAC1	4450098	4444211	9606.ENSP00000443988	9606.ENSP00000362649	0	0	0	0	0.171	0.787	0.9	0.63	0.992
RAD50	ATM	4445118	4436300	9606.ENSP00000368100	9606.ENSP00000278616	0	0	0	0	0.143	0.672	0.9	0.769	0.992
SF3B2	PRPF3	4439231	4438990	9606.ENSP00000318861	9606.ENSP00000315379	0	0	0	0	0.274	0.819	0.9	0.513	0.992
PRPF8	SF3B2	4450629	4439231	9606.ENSP00000460348	9606.ENSP00000318861	0	0	0	0	0.282	0.865	0.9	0.357	0.992
CTNNBL1	PRPF19	4442597	4433393	9606.ENSP00000355050	9606.ENSP00000227524	0	0	0	0	0.569	0.238	0.9	0.804	0.992
ELAVL1	PCBP1	4447216	4438137	9606.ENSP00000385269	9606.ENSP00000305556	0	0	0	0	0.874	0	0.9	0.476	0.992
HNRNPH1	PCBP1	4441896	4438137	9606.ENSP00000349168	9606.ENSP00000305556	0	0	0	0	0.899	0	0.9	0.339	0.992
SF3B2	SNRPD3	4439231	4432879	9606.ENSP00000318861	9606.ENSP00000215829	0	0	0	0	0.134	0.849	0.9	0.509	0.992
CTNNBL1	SNRPD2	4442597	4441252	9606.ENSP00000355050	9606.ENSP00000342374	0	0	0	0	0.912	0	0.9	0.07	0.991
MYB	EP300	4441013	4435224	9606.ENSP00000339992	9606.ENSP00000263253	0	0	0	0	0.062	0.828	0.9	0.526	0.991
SF3B2	SNW1	4439231	4434897	9606.ENSP00000318861	9606.ENSP00000261531	0	0	0	0	0.608	0.673	0.9	0.423	0.991
SNRPD1	SF3A1	4437667	4432876	9606.ENSP00000300413	9606.ENSP00000215793	0	0	0	0	0.172	0.839	0.9	0.427	0.991
HNRNPF	SNRPD2	4448121	4441252	9606.ENSP00000400433	9606.ENSP00000342374	0	0	0	0	0.907	0	0.9	0.137	0.991
PRPF8	USP39	4450629	4438829	9606.ENSP00000460348	9606.ENSP00000312981	0	0	0	0	0.114	0.869	0.9	0.356	0.991
HDAC1	EP300	4444211	4435224	9606.ENSP00000362649	9606.ENSP00000263253	0	0	0	0	0.064	0.595	0.9	0.809	0.991
HNRNPA2B1	PRPF19	4441649	4433393	9606.ENSP00000346694	9606.ENSP00000227524	0	0	0	0	0.857	0.352	0.9	0.207	0.991
DDX46	SF3A1	4448833	4432876	9606.ENSP00000416534	9606.ENSP00000215793	0	0	0	0	0.301	0.464	0.9	0.805	0.991
CWC22	SF3B3	4447457	4438163	9606.ENSP00000387006	9606.ENSP00000305790	0	0	0	0	0.274	0.73	0.9	0.6	0.991
SNRPB	SLU7	4448654	4437371	9606.ENSP00000412566	9606.ENSP00000297151	0	0	0	0	0	0.877	0.9	0.328	0.991
PTBP1	SNRPD3	4441922	4432879	9606.ENSP00000349428	9606.ENSP00000215829	0	0	0	0	0.9	0	0.9	0.246	0.991
SNRPB	SF3A1	4448654	4432876	9606.ENSP00000412566	9606.ENSP00000215793	0	0	0	0	0.636	0.732	0.9	0.235	0.991
PRPF8	EIF4A3	4450629	4435883	9606.ENSP00000460348	9606.ENSP00000269349	0	0	0	0	0.218	0.892	0.9	0.114	0.991
CTNNBL1	HNRNPA2B1	4442597	4441649	9606.ENSP00000355050	9606.ENSP00000346694	0	0	0	0	0.912	0	0.9	0.066	0.991
SRRM2	SNRPD1	4437792	4437667	9606.ENSP00000301740	9606.ENSP00000300413	0	0	0	0	0.091	0.873	0.9	0.332	0.991
SRRM1	SRRM2	4439835	4437792	9606.ENSP00000326261	9606.ENSP00000301740	0	0	0	0	0.272	0.406	0.9	0.82	0.991
SNRPB	SF3A3	4448654	4444082	9606.ENSP00000412566	9606.ENSP00000362110	0	0	0	0	0.553	0.763	0.9	0.267	0.991
SNRPB	SRRM2	4448654	4437792	9606.ENSP00000412566	9606.ENSP00000301740	0	0	0	0	0.103	0.877	0.9	0.32	0.991
PRPF6	PRPF19	4435686	4433393	9606.ENSP00000266079	9606.ENSP00000227524	0	0	0	0	0.241	0.882	0.9	0.178	0.991
SRRM2	EIF4A3	4437792	4435883	9606.ENSP00000301740	9606.ENSP00000269349	0	0	0	0	0.082	0.893	0.9	0.272	0.991
EIF4A3	AQR	4435883	4432668	9606.ENSP00000269349	9606.ENSP00000156471	0	0	0	0	0.087	0.842	0.9	0.48	0.991
ELAVL1	CTNNBL1	4447216	4442597	9606.ENSP00000385269	9606.ENSP00000355050	0	0	0	0	0.92	0	0.9	0	0.991
SUMO3	UBA2	4448523	4433986	9606.ENSP00000409666	9606.ENSP00000246548	0	0	0	0	0.082	0.757	0.9	0.654	0.991
CHERP	RBM17	4449922	4447560	9606.ENSP00000439856	9606.ENSP00000388638	0	0	0	0	0.331	0.787	0.9	0.429	0.99
EP300	CREBBP	4435224	4435065	9606.ENSP00000263253	9606.ENSP00000262367	0	0	0	0.957	0.847	0.379	0.9	0.936	0.99
SF3B2	SART1	4439231	4438591	9606.ENSP00000318861	9606.ENSP00000310448	0	0	0	0	0.324	0.788	0.9	0.408	0.99
ATM	MDM2	4436300	4434604	9606.ENSP00000278616	9606.ENSP00000258149	0	0	0	0	0.062	0.379	0.9	0.86	0.99
PRPF3	SNW1	4438990	4434897	9606.ENSP00000315379	9606.ENSP00000261531	0	0	0	0	0.257	0.8	0.9	0.453	0.99
BUD31	SF3B2	4447297	4439231	9606.ENSP00000386023	9606.ENSP00000318861	0	0	0	0	0.098	0.788	0.9	0.551	0.99
HDAC1	TP53	4444211	4435880	9606.ENSP00000362649	9606.ENSP00000269305	0	0	0	0	0.052	0.716	0.9	0.689	0.99
SNRNP200	USP39	4439101	4438829	9606.ENSP00000317123	9606.ENSP00000312981	0	0	0	0	0.101	0.858	0.9	0.311	0.99
SF3B2	PRPF6	4439231	4435686	9606.ENSP00000318861	9606.ENSP00000266079	0	0	0	0	0.469	0.8	0.9	0.201	0.99
HNRNPU	SRSF1	4436526	4434667	9606.ENSP00000283179	9606.ENSP00000258962	0	0	0	0	0.764	0.338	0.9	0.481	0.99
DDX46	SNRNP200	4448833	4439101	9606.ENSP00000416534	9606.ENSP00000317123	0	0	0	0	0.17	0.264	0.9	0.866	0.99
DDX46	SF3A3	4448833	4444082	9606.ENSP00000416534	9606.ENSP00000362110	0	0	0	0	0.248	0.442	0.9	0.795	0.99
MTA1	MTA2	4440468	4436307	9606.ENSP00000333633	9606.ENSP00000278823	0	0	0	0.961	0.076	0.901	0.9	0.799	0.99
SART1	SNW1	4438591	4434897	9606.ENSP00000310448	9606.ENSP00000261531	0	0	0	0	0.207	0.694	0.9	0.608	0.989
SNRPB	USP39	4448654	4438829	9606.ENSP00000412566	9606.ENSP00000312981	0	0	0	0	0.223	0.87	0.9	0.067	0.989
TP53BP1	MRE11A	4445638	4439800	9606.ENSP00000371475	9606.ENSP00000325863	0	0	0	0	0.094	0.675	0.9	0.683	0.989
CRNKL1	EIF4A3	4444875	4435883	9606.ENSP00000366557	9606.ENSP00000269349	0	0	0	0	0.092	0.863	0.9	0.227	0.989
CHEK2	NBN	4445704	4435605	9606.ENSP00000372023	9606.ENSP00000265433	0	0	0	0	0.066	0.4	0.9	0.838	0.989
SF3B3	SNRNP40	4438163	4435298	9606.ENSP00000305790	9606.ENSP00000263694	0	0	0	0	0.285	0.861	0.9	0	0.989
SNRPD2	SF3B6	4441252	4433588	9606.ENSP00000342374	9606.ENSP00000233468	0	0	0	0	0.771	0.397	0.9	0.325	0.989
SF3A3	PRPF3	4444082	4438990	9606.ENSP00000362110	9606.ENSP00000315379	0	0	0	0	0.16	0.708	0.9	0.615	0.989
CHERP	U2SURP	4449922	4448970	9606.ENSP00000439856	9606.ENSP00000418563	0	0	0	0	0.362	0.423	0.9	0.745	0.989
PCBP2	PTBP1	4442251	4441922	9606.ENSP00000352438	9606.ENSP00000349428	0	0	0	0	0.639	0.328	0.9	0.633	0.989
EIF4A3	SNW1	4435883	4434897	9606.ENSP00000269349	9606.ENSP00000261531	0	0	0	0	0.121	0.878	0.9	0.152	0.989
SNRPD2	SRSF7	4441252	4439803	9606.ENSP00000342374	9606.ENSP00000325905	0	0	0	0	0.863	0	0.9	0.298	0.989
BCAS2	DHX8	4443347	4435074	9606.ENSP00000358554	9606.ENSP00000262415	0	0	0	0	0.059	0.859	0.9	0.293	0.989
PRPF8	SF3A3	4450629	4444082	9606.ENSP00000460348	9606.ENSP00000362110	0	0	0	0	0.285	0.737	0.9	0.526	0.989
HNRNPF	HNRNPU	4448121	4436526	9606.ENSP00000400433	9606.ENSP00000283179	0	0	0	0	0.739	0	0.9	0.641	0.989
RBMX	SNRPD2	4443584	4441252	9606.ENSP00000359645	9606.ENSP00000342374	0	0	0	0	0.854	0	0.9	0.346	0.989
PLRG1	EIF4A3	4449290	4435883	9606.ENSP00000424417	9606.ENSP00000269349	0	0	0	0	0.179	0.845	0.9	0.269	0.989
HNRNPF	CTNNBL1	4448121	4442597	9606.ENSP00000400433	9606.ENSP00000355050	0	0	0	0	0.902	0	0.9	0.042	0.989
SF3B3	SNW1	4438163	4434897	9606.ENSP00000305790	9606.ENSP00000261531	0	0	0	0	0.183	0.773	0.9	0.497	0.989
BCAS2	PRPF3	4443347	4438990	9606.ENSP00000358554	9606.ENSP00000315379	0	0	0	0	0.131	0.872	0.9	0.201	0.989
HNRNPC	PCBP1	4450354	4438137	9606.ENSP00000451291	9606.ENSP00000305556	0	0	0	0	0.66	0.164	0.9	0.673	0.989
PRPF3	SF3A1	4438990	4432876	9606.ENSP00000315379	9606.ENSP00000215793	0	0	0	0	0.183	0.72	0.9	0.601	0.989
SF3A3	CDC40	4444082	4443232	9606.ENSP00000362110	9606.ENSP00000357928	0	0	0	0	0.229	0.74	0.9	0.499	0.988
PRPF3	RBM22	4438990	4432775	9606.ENSP00000315379	9606.ENSP00000199814	0	0	0	0	0.106	0.8	0.9	0.416	0.988
PLRG1	SF3B2	4449290	4439231	9606.ENSP00000424417	9606.ENSP00000318861	0	0	0	0	0.328	0.758	0.9	0.355	0.988
HNRNPC	SRSF7	4450354	4439803	9606.ENSP00000451291	9606.ENSP00000325905	0	0	0	0	0.724	0.26	0.9	0.508	0.988
HNRNPC	RANBP2	4450354	4436527	9606.ENSP00000451291	9606.ENSP00000283195	0	0	0	0	0.095	0.854	0.9	0.201	0.988
SNRPD1	SYF2	4437667	4433663	9606.ENSP00000300413	9606.ENSP00000236273	0	0	0	0	0.106	0.869	0.9	0.141	0.988
BUD31	SF3B1	4447297	4440663	9606.ENSP00000386023	9606.ENSP00000335321	0	0	0	0	0.077	0.746	0.9	0.572	0.988
HDAC1	CREBBP	4444211	4435065	9606.ENSP00000362649	9606.ENSP00000262367	0	0	0	0	0.13	0.595	0.9	0.702	0.988
PTBP1	HNRNPU	4441922	4436526	9606.ENSP00000349428	9606.ENSP00000283179	0	0	0	0	0.737	0.234	0.9	0.477	0.988
CRNKL1	SF3B2	4444875	4439231	9606.ENSP00000366557	9606.ENSP00000318861	0	0	0	0	0.445	0.788	0.9	0.15	0.988
SNRPD2	SF3B2	4441252	4439231	9606.ENSP00000342374	9606.ENSP00000318861	0	0	0	0	0.142	0.73	0.9	0.568	0.988
HNRNPK	SNRPD1	4444702	4437667	9606.ENSP00000365439	9606.ENSP00000300413	0	0	0	0	0.825	0.236	0.9	0.172	0.987
SF3B3	SRRM2	4438163	4437792	9606.ENSP00000305790	9606.ENSP00000301740	0	0	0	0	0.07	0.68	0.9	0.637	0.987
CRNKL1	PRPF3	4444875	4438990	9606.ENSP00000366557	9606.ENSP00000315379	0	0	0	0	0.258	0.8	0.9	0.249	0.987
H2AFX	CHEK2	4449695	4445704	9606.ENSP00000434024	9606.ENSP00000372023	0	0	0	0	0.062	0.084	0.9	0.876	0.987
HDAC1	PHF12	4444211	4440143	9606.ENSP00000362649	9606.ENSP00000329933	0	0	0	0	0.11	0.771	0.9	0.453	0.987
ELAVL1	SRSF7	4447216	4439803	9606.ENSP00000385269	9606.ENSP00000325905	0	0	0	0	0.85	0	0.9	0.234	0.987
HDAC1	CDC5L	4444211	4443756	9606.ENSP00000362649	9606.ENSP00000360532	0	0	0	0	0.289	0.981	0	0.134	0.987
BCAS2	SRRM2	4443347	4437792	9606.ENSP00000358554	9606.ENSP00000301740	0	0	0	0	0.082	0.805	0.9	0.39	0.987
SLU7	AQR	4437371	4432668	9606.ENSP00000297151	9606.ENSP00000156471	0	0	0	0	0.064	0.8	0.9	0.413	0.987
CDC40	EIF4A3	4443232	4435883	9606.ENSP00000357928	9606.ENSP00000269349	0	0	0	0	0.096	0.865	0.9	0.055	0.987
SUMO3	SUMO2	4448523	4448385	9606.ENSP00000409666	9606.ENSP00000405965	0	0	0	0.976	0.055	0.873	0.9	0.57	0.987
HNRNPA2B1	SNRPD1	4441649	4437667	9606.ENSP00000346694	9606.ENSP00000300413	0	0	0	0	0.744	0.428	0.9	0.254	0.987
SNW1	DDX5	4434897	4433337	9606.ENSP00000261531	9606.ENSP00000225792	0	0	0	0	0.145	0.838	0.9	0.219	0.987
SNRPB	SF3B2	4448654	4439231	9606.ENSP00000412566	9606.ENSP00000318861	0	0	0	0	0.332	0.733	0.9	0.387	0.987
CWC22	SF3B2	4447457	4439231	9606.ENSP00000387006	9606.ENSP00000318861	0	0	0	0	0.278	0.651	0.9	0.577	0.987
HNRNPC	SNRPD3	4450354	4432879	9606.ENSP00000451291	9606.ENSP00000215829	0	0	0	0	0.744	0.352	0.9	0.318	0.987
TP53	RB1	4435880	4435747	9606.ENSP00000269305	9606.ENSP00000267163	0	0	0	0	0.061	0.379	0.9	0.789	0.986
CHEK1	CDC5L	4447561	4443756	9606.ENSP00000388648	9606.ENSP00000360532	0	0	0	0	0.085	0.98	0	0.318	0.986
HNRNPH1	SNRPD1	4441896	4437667	9606.ENSP00000349168	9606.ENSP00000300413	0	0	0	0	0.856	0	0.9	0.129	0.986
RBBP7	CDC5L	4445322	4443756	9606.ENSP00000369424	9606.ENSP00000360532	0	0	0	0	0.261	0.981	0	0.106	0.986
CHEK1	TP53BP1	4447561	4445638	9606.ENSP00000388648	9606.ENSP00000371475	0	0	0	0	0.056	0.8	0	0.935	0.986
ELAVL1	PRPF19	4447216	4433393	9606.ENSP00000385269	9606.ENSP00000227524	0	0	0	0	0.863	0	0.9	0.085	0.986
CRNKL1	SART1	4444875	4438591	9606.ENSP00000366557	9606.ENSP00000310448	0	0	0	0	0.174	0.825	0.9	0.147	0.986
CWC22	BCAS2	4447457	4443347	9606.ENSP00000387006	9606.ENSP00000358554	0	0	0	0	0.106	0.8	0.9	0.311	0.986
MDM4	ATM	4442829	4436300	9606.ENSP00000356150	9606.ENSP00000278616	0	0	0	0	0.108	0.379	0.9	0.788	0.986
XAB2	EIF4A3	4442108	4435883	9606.ENSP00000351137	9606.ENSP00000269349	0	0.002	0	0	0.094	0.842	0.9	0.18	0.986
SRSF1	SNRPD3	4434667	4432879	9606.ENSP00000258962	9606.ENSP00000215829	0	0	0	0	0.772	0.266	0.9	0.3	0.986
CDC5L	RANBP2	4443756	4436527	9606.ENSP00000360532	9606.ENSP00000283195	0	0	0	0	0.107	0.984	0	0.077	0.986
HDAC1	RB1	4444211	4435747	9606.ENSP00000362649	9606.ENSP00000267163	0	0	0	0	0.063	0.76	0.9	0.459	0.986
CDC40	PRPF3	4443232	4438990	9606.ENSP00000357928	9606.ENSP00000315379	0	0	0	0	0.106	0.8	0.9	0.316	0.986
PLRG1	CTNNBL1	4449290	4442597	9606.ENSP00000424417	9606.ENSP00000355050	0	0	0	0	0.284	0.238	0.9	0.779	0.986
SUMO3	RANBP2	4448523	4436527	9606.ENSP00000409666	9606.ENSP00000283195	0	0	0	0	0.099	0.734	0.9	0.49	0.986
NCOR1	EP300	4435844	4435224	9606.ENSP00000268712	9606.ENSP00000263253	0	0	0	0	0.426	0.324	0.9	0.686	0.986
PTBP1	PRPF19	4441922	4433393	9606.ENSP00000349428	9606.ENSP00000227524	0	0	0	0	0.858	0	0.9	0.054	0.985
SF3B3	AQR	4438163	4432668	9606.ENSP00000305790	9606.ENSP00000156471	0	0	0	0	0.804	0	0.9	0.302	0.985
SNRNP70	SRSF7	4451051	4439803	9606.ENSP00000472998	9606.ENSP00000325905	0	0	0	0.663	0.708	0.483	0.9	0.443	0.985
HNRNPC	CTNNBL1	4450354	4442597	9606.ENSP00000451291	9606.ENSP00000355050	0	0	0	0	0.85	0	0.9	0.116	0.985
U2SURP	RBM17	4448970	4447560	9606.ENSP00000418563	9606.ENSP00000388638	0	0	0	0	0.247	0.815	0.9	0.085	0.985
BUD31	SF3B3	4447297	4438163	9606.ENSP00000386023	9606.ENSP00000305790	0	0	0	0	0.099	0.742	0.9	0.459	0.985
SNRNP70	EFTUD2	4451051	4447727	9606.ENSP00000472998	9606.ENSP00000392094	0	0	0	0	0.458	0.134	0.9	0.73	0.985
HNRNPH1	DDX5	4441896	4433337	9606.ENSP00000349168	9606.ENSP00000225792	0	0	0	0	0.41	0.535	0.9	0.537	0.985
USP39	SNRPD3	4438829	4432879	9606.ENSP00000312981	9606.ENSP00000215829	0	0	0	0	0.058	0.846	0.9	0.135	0.985
CDC40	SF3B2	4443232	4439231	9606.ENSP00000357928	9606.ENSP00000318861	0	0	0	0	0.081	0.796	0.9	0.326	0.985
ATM	TRIM28	4436300	4434273	9606.ENSP00000278616	9606.ENSP00000253024	0	0	0	0	0	0.379	0.9	0.783	0.985
BCAS2	SLU7	4443347	4437371	9606.ENSP00000358554	9606.ENSP00000297151	0	0	0	0	0.063	0.8	0.9	0.334	0.985
SUDS3	RBBP7	4450098	4445322	9606.ENSP00000443988	9606.ENSP00000369424	0	0	0	0	0.109	0.698	0.9	0.528	0.985
TP53BP1	NBN	4445638	4435605	9606.ENSP00000371475	9606.ENSP00000265433	0	0	0	0	0.107	0.572	0.9	0.667	0.985
DDX46	SF3B2	4448833	4439231	9606.ENSP00000416534	9606.ENSP00000318861	0	0	0	0	0.206	0.325	0.9	0.767	0.985
SNRPD3	SF3A1	4432879	4432876	9606.ENSP00000215829	9606.ENSP00000215793	0	0	0	0	0.204	0.702	0.9	0.454	0.985
CTNNBL1	HNRNPU	4442597	4436526	9606.ENSP00000355050	9606.ENSP00000283179	0	0	0	0	0.851	0	0.9	0	0.984
SF3B2	SLU7	4439231	4437371	9606.ENSP00000318861	9606.ENSP00000297151	0	0	0	0	0.143	0.523	0.9	0.673	0.984
SNRPD1	SRSF1	4437667	4434667	9606.ENSP00000300413	9606.ENSP00000258962	0	0	0	0	0.755	0.266	0.9	0.254	0.984
DAXX	UBE2I	4444413	4441792	9606.ENSP00000363668	9606.ENSP00000348056	0	0	0	0	0.056	0.379	0.9	0.773	0.984
SUMO1	TP53	4446000	4435880	9606.ENSP00000376077	9606.ENSP00000269305	0	0	0	0	0.061	0.454	0.9	0.732	0.984
HNRNPC	SNRPD1	4450354	4437667	9606.ENSP00000451291	9606.ENSP00000300413	0	0	0	0	0.73	0.314	0.9	0.268	0.984
CDC5L	MRE11A	4443756	4439800	9606.ENSP00000360532	9606.ENSP00000325863	0	0	0	0	0.164	0.98	0	0.104	0.984
DDX46	PRPF19	4448833	4433393	9606.ENSP00000416534	9606.ENSP00000227524	0	0	0	0	0.105	0.736	0.9	0.416	0.984
HNRNPC	PRPF19	4450354	4433393	9606.ENSP00000451291	9606.ENSP00000227524	0	0	0	0	0.707	0.352	0.9	0.286	0.984
PRPF6	SF3B6	4435686	4433588	9606.ENSP00000266079	9606.ENSP00000233468	0	0	0	0	0.174	0.8	0.9	0.195	0.984
PLRG1	SF3A3	4449290	4444082	9606.ENSP00000424417	9606.ENSP00000362110	0	0	0	0	0.396	0.517	0.9	0.545	0.984
SF3B2	PRPF19	4439231	4433393	9606.ENSP00000318861	9606.ENSP00000227524	0	0	0	0	0.283	0.8	0.9	0	0.984
SNRNP40	DHX8	4435298	4435074	9606.ENSP00000263694	9606.ENSP00000262415	0	0	0	0	0.118	0.828	0.9	0.06	0.983
CDC5L	NCOR1	4443756	4435844	9606.ENSP00000360532	9606.ENSP00000268712	0	0	0	0	0.173	0.98	0	0.069	0.983
UBE2I	TP53	4441792	4435880	9606.ENSP00000348056	9606.ENSP00000269305	0	0	0	0	0.061	0.472	0.9	0.709	0.983
CDC5L	TRIM28	4443756	4434273	9606.ENSP00000360532	9606.ENSP00000253024	0	0	0	0	0.075	0.98	0	0.165	0.983
RANGAP1	CDC5L	4448176	4443756	9606.ENSP00000401470	9606.ENSP00000360532	0	0	0	0	0.189	0.98	0	0.049	0.983
CDC5L	NBN	4443756	4435605	9606.ENSP00000360532	9606.ENSP00000265433	0	0	0	0	0.175	0.98	0	0.053	0.983
TBL1XR1	CDC5L	4448367	4443756	9606.ENSP00000405574	9606.ENSP00000360532	0	0	0	0	0.145	0.98	0	0.059	0.983
CHEK2	MDM4	4445704	4442829	9606.ENSP00000372023	9606.ENSP00000356150	0	0	0	0	0.055	0.379	0.9	0.754	0.983
PTBP1	SRSF7	4441922	4439803	9606.ENSP00000349428	9606.ENSP00000325905	0	0	0	0	0.731	0	0.9	0.448	0.983
CWC15	SF3B3	4451135	4438163	9606.ENSP00000475615	9606.ENSP00000305790	0	0	0	0	0.059	0.651	0.9	0.558	0.983
DDX46	PRPF3	4448833	4438990	9606.ENSP00000416534	9606.ENSP00000315379	0	0	0	0	0.222	0.298	0.9	0.729	0.983
SRRM2	AQR	4437792	4432668	9606.ENSP00000301740	9606.ENSP00000156471	0	0	0	0	0.074	0.8	0.9	0.233	0.983
RBM17	SF3A1	4447560	4432876	9606.ENSP00000388638	9606.ENSP00000215793	0	0	0	0	0.46	0.546	0.9	0.406	0.983
ELAVL1	HNRNPU	4447216	4436526	9606.ENSP00000385269	9606.ENSP00000283179	0	0	0	0	0.729	0	0.9	0.427	0.983
SNRNP70	SART1	4451051	4438591	9606.ENSP00000472998	9606.ENSP00000310448	0	0	0	0	0.131	0.692	0.9	0.468	0.983
ZNF382	TRIM28	4436998	4434273	9606.ENSP00000292928	9606.ENSP00000253024	0	0	0	0	0.055	0.393	0.9	0.751	0.983
BCAS2	SF3B1	4443347	4440663	9606.ENSP00000358554	9606.ENSP00000335321	0	0	0	0	0.083	0.736	0.9	0.397	0.983
DDX46	PRPF6	4448833	4435686	9606.ENSP00000416534	9606.ENSP00000266079	0	0	0	0	0.28	0.304	0.9	0.684	0.982
HNRNPF	SRSF7	4448121	4439803	9606.ENSP00000400433	9606.ENSP00000325905	0	0	0	0	0.636	0.207	0.9	0.451	0.982
CHEK1	NBN	4447561	4435605	9606.ENSP00000388648	9606.ENSP00000265433	0	0	0	0	0.061	0.379	0.9	0.733	0.982
CDC5L	GATAD2A	4443756	4442360	9606.ENSP00000360532	9606.ENSP00000353463	0	0	0	0	0.183	0.98	0	0	0.982
SF3B3	RBM22	4438163	4432775	9606.ENSP00000305790	9606.ENSP00000199814	0	0	0	0	0.106	0.687	0.9	0.428	0.981
SUMO1	EP300	4446000	4435224	9606.ENSP00000376077	9606.ENSP00000263253	0	0	0	0	0	0.677	0.9	0.463	0.981
CDC5L	MTA2	4443756	4436307	9606.ENSP00000360532	9606.ENSP00000278823	0	0	0	0	0.113	0.98	0	0	0.981
CDKN1A	RB1	4447168	4435747	9606.ENSP00000384849	9606.ENSP00000267163	0	0	0	0	0.055	0.41	0.9	0.699	0.981
SRSF1	PRPF19	4434667	4433393	9606.ENSP00000258962	9606.ENSP00000227524	0	0	0	0	0.711	0.269	0.9	0.213	0.981
ZNF274	TRIM28	4451306	4434273	9606.ENSP00000478533	9606.ENSP00000253024	0	0	0	0	0.055	0.393	0.9	0.721	0.981
SNRNP70	PRPF19	4451051	4433393	9606.ENSP00000472998	9606.ENSP00000227524	0	0	0	0	0.575	0.476	0.9	0.251	0.981
CWC22	SNRNP40	4447457	4435298	9606.ENSP00000387006	9606.ENSP00000263694	0	0	0	0	0.128	0.8	0.9	0.057	0.981
RAD50	CDC5L	4445118	4443756	9606.ENSP00000368100	9606.ENSP00000360532	0	0	0	0	0.099	0.98	0	0	0.981
SF3B1	RBM22	4440663	4432775	9606.ENSP00000335321	9606.ENSP00000199814	0	0	0	0	0.087	0.651	0.9	0.491	0.981
CHEK2	MDM2	4445704	4434604	9606.ENSP00000372023	9606.ENSP00000258149	0	0	0	0	0	0.379	0.9	0.722	0.981
SIN3A	RBBP7	4446352	4445322	9606.ENSP00000378402	9606.ENSP00000369424	0	0	0	0	0.171	0.537	0.9	0.585	0.981
SNRPD2	DDX5	4441252	4433337	9606.ENSP00000342374	9606.ENSP00000225792	0	0	0	0	0.143	0.76	0.9	0.21	0.981
SF3B2	SRRM2	4439231	4437792	9606.ENSP00000318861	9606.ENSP00000301740	0	0	0	0	0.152	0.707	0.9	0.353	0.981
RBBP4	RB1	4444198	4435747	9606.ENSP00000362592	9606.ENSP00000267163	0	0	0	0	0.086	0.6	0.9	0.522	0.98
H2AFX	FANCD2	4449695	4436734	9606.ENSP00000434024	9606.ENSP00000287647	0	0	0	0	0	0.409	0.9	0.692	0.98
PCBP1	SRSF1	4438137	4434667	9606.ENSP00000305556	9606.ENSP00000258962	0	0	0	0	0.74	0.083	0.9	0.286	0.98
SNRNP40	SYF2	4435298	4433663	9606.ENSP00000263694	9606.ENSP00000236273	0	0	0	0	0.082	0.8	0.9	0.064	0.98
SLU7	EIF4A3	4437371	4435883	9606.ENSP00000297151	9606.ENSP00000269349	0	0	0	0	0.063	0.8	0.9	0.08	0.98
SRSF7	SART1	4439803	4438591	9606.ENSP00000325905	9606.ENSP00000310448	0	0	0	0	0.098	0.801	0.9	0.06	0.98
HNRNPK	DDX5	4444702	4433337	9606.ENSP00000365439	9606.ENSP00000225792	0	0	0	0	0.361	0.52	0.9	0.429	0.98
SRRM2	SNRNP40	4437792	4435298	9606.ENSP00000301740	9606.ENSP00000263694	0	0	0	0	0.109	0.8	0.9	0	0.98
XAB2	SART1	4442108	4438591	9606.ENSP00000351137	9606.ENSP00000310448	0	0	0	0	0.416	0.13	0.9	0.66	0.98
PRPF19	DDX5	4433393	4433337	9606.ENSP00000227524	9606.ENSP00000225792	0	0.002	0	0	0.109	0.782	0.9	0.13	0.98
SIN3A	RBBP4	4446352	4444198	9606.ENSP00000378402	9606.ENSP00000362592	0	0	0	0	0.105	0.555	0.9	0.576	0.98
CHEK2	MRE11A	4445704	4439800	9606.ENSP00000372023	9606.ENSP00000325863	0	0	0	0	0.091	0.129	0.9	0.788	0.98
SLU7	SNRNP40	4437371	4435298	9606.ENSP00000297151	9606.ENSP00000263694	0	0	0	0	0.063	0.8	0.9	0.1	0.98
SRSF7	USP39	4439803	4438829	9606.ENSP00000325905	9606.ENSP00000312981	0	0	0	0	0.069	0.782	0.9	0.104	0.979
SNRNP70	HNRNPU	4451051	4436526	9606.ENSP00000472998	9606.ENSP00000283179	0	0	0	0	0.626	0.272	0.9	0.336	0.979
PCBP2	HNRNPA2B1	4442251	4441649	9606.ENSP00000352438	9606.ENSP00000346694	0	0	0	0	0.638	0.164	0.9	0.396	0.979
TP53	DDX5	4435880	4433337	9606.ENSP00000269305	9606.ENSP00000225792	0	0	0	0	0	0.379	0.9	0.692	0.979
EIF4A3	SYF2	4435883	4433663	9606.ENSP00000269349	9606.ENSP00000236273	0	0	0	0	0.069	0.8	0.9	0.042	0.979
DDX46	SNW1	4448833	4434897	9606.ENSP00000416534	9606.ENSP00000261531	0	0	0	0	0.225	0.313	0.9	0.653	0.979
SUMO2	TP53	4448385	4435880	9606.ENSP00000405965	9606.ENSP00000269305	0	0	0	0	0.055	0.407	0.9	0.68	0.979
SUMO2	TP53BP1	4448385	4445638	9606.ENSP00000405965	9606.ENSP00000371475	0	0	0	0	0.062	0.673	0.9	0.396	0.979
CWC15	RBM17	4451135	4447560	9606.ENSP00000475615	9606.ENSP00000388638	0	0	0	0	0.215	0.761	0.9	0.042	0.979
EFTUD2	SRSF1	4447727	4434667	9606.ENSP00000392094	9606.ENSP00000258962	0	0	0	0	0.44	0.389	0.9	0.464	0.979
SNRNP70	HNRNPF	4451051	4448121	9606.ENSP00000472998	9606.ENSP00000400433	0	0	0	0	0.735	0.05	0.9	0.284	0.979
HNRNPK	PRPF19	4444702	4433393	9606.ENSP00000365439	9606.ENSP00000227524	0	0	0	0	0.742	0.11	0.9	0.221	0.979
PCBP2	PCBP1	4442251	4438137	9606.ENSP00000352438	9606.ENSP00000305556	0	0	0	0.98	0.686	0.363	0.9	0.845	0.978
TP53BP1	RB1	4445638	4435747	9606.ENSP00000371475	9606.ENSP00000267163	0	0	0	0	0.33	0.96	0	0.246	0.978
ATM	TERF2	4436300	4434397	9606.ENSP00000278616	9606.ENSP00000254942	0	0	0	0	0	0.294	0.9	0.714	0.978
CDKN1A	SMAD4	4447168	4441161	9606.ENSP00000384849	9606.ENSP00000341551	0	0	0	0	0	0.513	0.9	0.597	0.978
HNRNPK	PCBP2	4444702	4442251	9606.ENSP00000365439	9606.ENSP00000352438	0	0	0	0.751	0.626	0.338	0.9	0.756	0.978
HNRNPH1	PRPF19	4441896	4433393	9606.ENSP00000349168	9606.ENSP00000227524	0	0	0	0	0.77	0	0.9	0.118	0.978
HNRNPC	PCBP2	4450354	4442251	9606.ENSP00000451291	9606.ENSP00000352438	0	0	0	0	0.44	0.164	0.9	0.593	0.978
SUMO1	TP53BP1	4446000	4445638	9606.ENSP00000376077	9606.ENSP00000371475	0	0	0	0	0.057	0.673	0.9	0.39	0.978
RBM17	SF3A3	4447560	4444082	9606.ENSP00000388638	9606.ENSP00000362110	0	0	0	0	0.462	0.534	0.9	0.233	0.978
BUD31	CTNNBL1	4447297	4442597	9606.ENSP00000386023	9606.ENSP00000355050	0	0	0	0	0.099	0.764	0.9	0.121	0.978
DDX42	SF3A1	4450728	4432876	9606.ENSP00000464050	9606.ENSP00000215793	0	0	0	0	0.181	0.678	0.9	0.284	0.978
SF3B1	SLU7	4440663	4437371	9606.ENSP00000335321	9606.ENSP00000297151	0	0	0	0	0.114	0.132	0.9	0.747	0.978
NCOR1	CREBBP	4435844	4435065	9606.ENSP00000268712	9606.ENSP00000262367	0	0	0	0	0.26	0.324	0.9	0.619	0.978
SNRPD1	SF3B6	4437667	4433588	9606.ENSP00000300413	9606.ENSP00000233468	0	0	0	0	0.534	0.277	0.9	0.414	0.977
RBMX	HNRNPU	4443584	4436526	9606.ENSP00000359645	9606.ENSP00000283179	0	0	0	0	0.579	0	0.9	0.506	0.977
H2AFX	NBN	4449695	4435605	9606.ENSP00000434024	9606.ENSP00000265433	0	0	0	0	0	0.435	0.9	0.635	0.977
ELAVL1	SNRPD1	4447216	4437667	9606.ENSP00000385269	9606.ENSP00000300413	0	0	0	0	0.734	0	0.9	0.233	0.977
CHERP	SF3A3	4449922	4444082	9606.ENSP00000439856	9606.ENSP00000362110	0	0	0	0	0.316	0	0.9	0.692	0.977
SNW1	SF3A1	4434897	4432876	9606.ENSP00000261531	9606.ENSP00000215793	0	0	0	0	0.373	0.36	0.9	0.497	0.977
SRSF1	DDX5	4434667	4433337	9606.ENSP00000258962	9606.ENSP00000225792	0.042	0	0	0	0.191	0.568	0.9	0.44	0.977
HNRNPC	EFTUD2	4450354	4447727	9606.ENSP00000451291	9606.ENSP00000392094	0	0	0	0	0.428	0.478	0.9	0.345	0.977
SF3B2	RBM22	4439231	4432775	9606.ENSP00000318861	9606.ENSP00000199814	0	0	0	0	0.08	0.651	0.9	0.383	0.977
HNRNPC	SF3B2	4450354	4439231	9606.ENSP00000451291	9606.ENSP00000318861	0	0	0	0	0.125	0.646	0.9	0.35	0.977
CWC15	SF3B1	4451135	4440663	9606.ENSP00000475615	9606.ENSP00000335321	0	0	0	0	0.263	0.651	0.9	0.218	0.977
SF3B1	SRRM2	4440663	4437792	9606.ENSP00000335321	9606.ENSP00000301740	0	0	0	0	0.186	0.536	0.9	0.48	0.977
TP53BP1	UBE2I	4445638	4441792	9606.ENSP00000371475	9606.ENSP00000348056	0	0	0	0	0.064	0.686	0.9	0.337	0.977
PRPF3	SRRM2	4438990	4437792	9606.ENSP00000315379	9606.ENSP00000301740	0	0	0	0	0.131	0.687	0.9	0.262	0.977
RAD50	MDC1	4445118	4444725	9606.ENSP00000368100	9606.ENSP00000365588	0	0	0	0	0.062	0.65	0.9	0.405	0.977
CWC22	SF3A3	4447457	4444082	9606.ENSP00000387006	9606.ENSP00000362110	0	0	0	0	0.344	0	0.9	0.688	0.977
PTBP1	SNRPD1	4441922	4437667	9606.ENSP00000349428	9606.ENSP00000300413	0	0	0	0	0.721	0	0.9	0.273	0.977
RBMX	PRPF19	4443584	4433393	9606.ENSP00000359645	9606.ENSP00000227524	0	0	0	0	0.708	0	0.9	0.267	0.976
DDX46	BUD31	4448833	4447297	9606.ENSP00000416534	9606.ENSP00000386023	0	0	0	0	0	0.31	0.9	0.682	0.976
TRIM28	ZNF10	4434273	4434050	9606.ENSP00000253024	9606.ENSP00000248211	0	0	0	0	0.055	0.393	0.9	0.64	0.976
MDC1	MRE11A	4444725	4439800	9606.ENSP00000365588	9606.ENSP00000325863	0	0	0	0	0.061	0.588	0.9	0.462	0.976
TP53BP1	RAD50	4445638	4445118	9606.ENSP00000371475	9606.ENSP00000368100	0	0	0	0	0.11	0.654	0.9	0.329	0.976
SF3B1	SRRM1	4440663	4439835	9606.ENSP00000335321	9606.ENSP00000326261	0	0	0	0	0.4	0	0.9	0.645	0.976
CDKN1A	E2F1	4447168	4441534	9606.ENSP00000384849	9606.ENSP00000345571	0	0	0	0	0.052	0.435	0.9	0.617	0.976
TRIM28	ZNF350	4434273	4433861	9606.ENSP00000253024	9606.ENSP00000243644	0	0	0	0	0.055	0.393	0.9	0.643	0.976
E2F1	ATM	4441534	4436300	9606.ENSP00000345571	9606.ENSP00000278616	0	0	0	0	0.064	0.294	0.9	0.687	0.976
CHEK1	CHEK2	4447561	4445704	9606.ENSP00000388648	9606.ENSP00000372023	0	0	0.242	0.67	0.273	0.763	0.8	0.981	0.976
RBBP7	PHF12	4445322	4440143	9606.ENSP00000369424	9606.ENSP00000329933	0	0	0	0	0.086	0.691	0.9	0.262	0.976
TBL1XR1	HDAC1	4448367	4444211	9606.ENSP00000405574	9606.ENSP00000362649	0	0	0	0	0.117	0.57	0.9	0.43	0.975
EP300	MDM2	4435224	4434604	9606.ENSP00000263253	9606.ENSP00000258149	0	0	0	0	0	0.379	0.9	0.643	0.975
SF3B1	SYF2	4440663	4433663	9606.ENSP00000335321	9606.ENSP00000236273	0	0	0	0	0.076	0.635	0.9	0.364	0.975
SNRPD2	HNRNPU	4441252	4436526	9606.ENSP00000342374	9606.ENSP00000283179	0	0	0	0	0.702	0	0.9	0.236	0.975
HNRNPC	EIF4A3	4450354	4435883	9606.ENSP00000451291	9606.ENSP00000269349	0	0	0	0	0.414	0.427	0.9	0.366	0.975
SIN3A	TP53	4446352	4435880	9606.ENSP00000378402	9606.ENSP00000269305	0	0	0	0	0	0.454	0.9	0.582	0.975
CPSF7	CPSF3	4441519	4433700	9606.ENSP00000345412	9606.ENSP00000238112	0	0	0	0	0.288	0	0.9	0.683	0.975
SRSF7	HNRNPU	4439803	4436526	9606.ENSP00000325905	9606.ENSP00000283179	0	0	0	0	0.476	0.311	0.9	0.38	0.974
RBBP4	NCOR1	4444198	4435844	9606.ENSP00000362592	9606.ENSP00000268712	0	0	0	0	0.057	0.552	0.9	0.459	0.974
SUMO3	RANGAP1	4448523	4448176	9606.ENSP00000409666	9606.ENSP00000401470	0	0	0	0	0.064	0.267	0.9	0.668	0.974
SNRNP70	PRPF8	4451051	4450629	9606.ENSP00000472998	9606.ENSP00000460348	0	0	0	0	0.219	0.514	0.9	0.402	0.974
SUMO1	MDM2	4446000	4434604	9606.ENSP00000376077	9606.ENSP00000258149	0	0	0	0	0	0.521	0.9	0.511	0.974
SNRNP70	SNRNP40	4451051	4435298	9606.ENSP00000472998	9606.ENSP00000263694	0	0	0	0	0.305	0	0.9	0.659	0.974
DDX46	EFTUD2	4448833	4447727	9606.ENSP00000416534	9606.ENSP00000392094	0	0	0	0	0.267	0.266	0.9	0.577	0.974
SART1	RBM22	4438591	4432775	9606.ENSP00000310448	9606.ENSP00000199814	0	0	0	0	0.067	0.692	0.9	0.212	0.974
SNRNP70	SF3B1	4451051	4440663	9606.ENSP00000472998	9606.ENSP00000335321	0	0	0	0	0.202	0	0.9	0.706	0.974
USP39	SF3B6	4438829	4433588	9606.ENSP00000312981	9606.ENSP00000233468	0	0	0	0	0.072	0.748	0.9	0	0.974
SF3A3	SLU7	4444082	4437371	9606.ENSP00000362110	9606.ENSP00000297151	0	0	0	0	0.097	0	0.9	0.727	0.973
SNRNP70	SNRNP200	4451051	4439101	9606.ENSP00000472998	9606.ENSP00000317123	0	0	0	0	0.203	0.279	0.9	0.594	0.973
FANCD2	NBN	4436734	4435605	9606.ENSP00000287647	9606.ENSP00000265433	0	0	0	0	0.078	0.294	0.9	0.634	0.973
SRRM1	EIF4A3	4439835	4435883	9606.ENSP00000326261	9606.ENSP00000269349	0	0	0	0	0.147	0.342	0.9	0.583	0.973
CHEK1	MRE11A	4447561	4439800	9606.ENSP00000388648	9606.ENSP00000325863	0	0	0	0	0.098	0	0.9	0.726	0.973
CWC15	SF3B2	4451135	4439231	9606.ENSP00000475615	9606.ENSP00000318861	0	0	0	0	0.129	0.651	0.9	0.201	0.972
SRRM1	AQR	4439835	4432668	9606.ENSP00000326261	9606.ENSP00000156471	0	0	0	0	0.104	0	0.9	0.715	0.972
CPSF7	CPSF2	4441519	4437524	9606.ENSP00000345412	9606.ENSP00000298875	0	0	0	0	0.173	0	0.9	0.69	0.972
SLU7	SF3A1	4437371	4432876	9606.ENSP00000297151	9606.ENSP00000215793	0	0	0	0	0.063	0	0.9	0.732	0.972
HNRNPF	DDX5	4448121	4433337	9606.ENSP00000400433	9606.ENSP00000225792	0	0	0	0	0.312	0.443	0.9	0.364	0.972
SMAD4	EP300	4441161	4435224	9606.ENSP00000341551	9606.ENSP00000263253	0	0	0	0	0.062	0.419	0.9	0.559	0.972
BCAS2	SF3B3	4443347	4438163	9606.ENSP00000358554	9606.ENSP00000305790	0	0	0	0	0.319	0.416	0.9	0.381	0.972
HDAC1	TRIM28	4444211	4434273	9606.ENSP00000362649	9606.ENSP00000253024	0	0	0	0	0.226	0.393	0.9	0.481	0.972
MRE11A	FANCD2	4439800	4436734	9606.ENSP00000325863	9606.ENSP00000287647	0	0	0	0	0.122	0.294	0.9	0.596	0.971
RB1	MDM2	4435747	4434604	9606.ENSP00000267163	9606.ENSP00000258149	0	0	0	0	0.061	0.379	0.9	0.57	0.971
DAXX	MDM2	4444413	4434604	9606.ENSP00000363668	9606.ENSP00000258149	0	0	0	0	0	0.472	0.9	0.511	0.971
SNRNP70	SF3B3	4451051	4438163	9606.ENSP00000472998	9606.ENSP00000305790	0	0	0	0	0.273	0	0.9	0.641	0.971
SUMO1	HDAC1	4446000	4444211	9606.ENSP00000376077	9606.ENSP00000362649	0	0	0	0	0.161	0.053	0.9	0.68	0.971
PCBP2	HNRNPH1	4442251	4441896	9606.ENSP00000352438	9606.ENSP00000349168	0	0	0	0	0.624	0	0.9	0.308	0.971
SNRPD2	PCBP1	4441252	4438137	9606.ENSP00000342374	9606.ENSP00000305556	0	0	0	0	0.723	0	0.9	0	0.971
UBE2I	MDM2	4441792	4434604	9606.ENSP00000348056	9606.ENSP00000258149	0	0	0	0	0	0.55	0.9	0.399	0.97
SRSF7	SNRPD3	4439803	4432879	9606.ENSP00000325905	9606.ENSP00000215829	0	0	0	0	0.659	0	0.9	0.205	0.97
HNRNPF	SNRPD3	4448121	4432879	9606.ENSP00000400433	9606.ENSP00000215829	0	0	0	0	0.638	0	0.9	0.246	0.97
CRNKL1	SF3A3	4444875	4444082	9606.ENSP00000366557	9606.ENSP00000362110	0	0	0	0	0.367	0.06	0.9	0.564	0.97
U2SURP	CTNNBL1	4448970	4442597	9606.ENSP00000418563	9606.ENSP00000355050	0	0	0	0	0.36	0.522	0.9	0.142	0.97
EFTUD2	SF3B6	4447727	4433588	9606.ENSP00000392094	9606.ENSP00000233468	0	0	0	0	0.434	0.219	0.9	0.416	0.97
TP53BP1	TRIM28	4445638	4434273	9606.ENSP00000371475	9606.ENSP00000253024	0	0	0	0	0.05	0.547	0.9	0.399	0.97
HNRNPC	FUS	4450354	4434343	9606.ENSP00000451291	9606.ENSP00000254108	0	0	0	0	0.198	0.051	0.9	0.652	0.97
E2F1	MDM2	4441534	4434604	9606.ENSP00000345571	9606.ENSP00000258149	0	0	0	0	0	0.379	0.9	0.558	0.97
SNRNP70	PCBP1	4451051	4438137	9606.ENSP00000472998	9606.ENSP00000305556	0	0	0	0	0.624	0.129	0.9	0.201	0.97
CTNNBL1	SNW1	4442597	4434897	9606.ENSP00000355050	9606.ENSP00000261531	0	0	0	0	0.24	0.514	0.9	0.292	0.97
PCBP2	SRSF1	4442251	4434667	9606.ENSP00000352438	9606.ENSP00000258962	0	0	0	0	0.614	0.083	0.9	0.268	0.97
H2AFX	MRE11A	4449695	4439800	9606.ENSP00000434024	9606.ENSP00000325863	0	0	0	0	0	0.394	0.9	0.555	0.97
SNRNP70	CTNNBL1	4451051	4442597	9606.ENSP00000472998	9606.ENSP00000355050	0	0	0	0	0.706	0	0.9	0.086	0.97
PTBP1	FUS	4441922	4434343	9606.ENSP00000349428	9606.ENSP00000254108	0	0	0	0	0.22	0.419	0.9	0.399	0.969
PRPF8	HNRNPH1	4450629	4441896	9606.ENSP00000460348	9606.ENSP00000349168	0	0	0	0	0.195	0.519	0.9	0.305	0.969
SF3B1	SRSF1	4440663	4434667	9606.ENSP00000335321	9606.ENSP00000258962	0	0	0	0	0.212	0.244	0.9	0.548	0.969
PRPF8	DDX46	4450629	4448833	9606.ENSP00000460348	9606.ENSP00000416534	0	0	0	0	0.168	0.327	0.9	0.513	0.969
SF3B6	SNRPD3	4433588	4432879	9606.ENSP00000233468	9606.ENSP00000215829	0	0	0	0	0.558	0	0.9	0.364	0.969
CDKN1A	EP300	4447168	4435224	9606.ENSP00000384849	9606.ENSP00000263253	0	0	0	0	0.055	0.379	0.9	0.535	0.969
DDX46	SLU7	4448833	4437371	9606.ENSP00000416534	9606.ENSP00000297151	0	0	0	0	0.082	0	0.9	0.696	0.969
EP300	RARA	4435224	4434338	9606.ENSP00000263253	9606.ENSP00000254066	0	0	0	0	0	0.574	0.9	0.346	0.969
SNRNP70	PRPF3	4451051	4438990	9606.ENSP00000472998	9606.ENSP00000315379	0	0	0	0	0.096	0.513	0.9	0.381	0.969
HNRNPA2B1	SNRPA1	4441649	4434347	9606.ENSP00000346694	9606.ENSP00000254193	0	0	0	0	0.418	0.32	0.9	0.322	0.969
HDAC1	E2F1	4444211	4441534	9606.ENSP00000362649	9606.ENSP00000345571	0	0	0	0	0.113	0.472	0.9	0.43	0.969
SF3A3	SNW1	4444082	4434897	9606.ENSP00000362110	9606.ENSP00000261531	0	0	0	0	0.32	0.104	0.9	0.537	0.968
DDX42	U2SURP	4450728	4448970	9606.ENSP00000464050	9606.ENSP00000418563	0	0	0	0	0.178	0.638	0.9	0.054	0.968
ZNF333	TRIM28	4436974	4434273	9606.ENSP00000292530	9606.ENSP00000253024	0	0	0	0	0.055	0.545	0.9	0.356	0.968
SKI	NCOR1	4445073	4435844	9606.ENSP00000367797	9606.ENSP00000268712	0	0	0	0	0.086	0.373	0.9	0.514	0.968
RBMX	SRSF7	4443584	4439803	9606.ENSP00000359645	9606.ENSP00000325905	0	0	0	0.637	0.641	0	0.9	0.441	0.968
SRRM1	SF3B2	4439835	4439231	9606.ENSP00000326261	9606.ENSP00000318861	0	0	0	0	0.226	0.066	0.9	0.614	0.968
CHEK1	MDM2	4447561	4434604	9606.ENSP00000388648	9606.ENSP00000258149	0	0	0	0	0	0	0.9	0.698	0.968
SIN3A	MTA2	4446352	4436307	9606.ENSP00000378402	9606.ENSP00000278823	0	0	0	0	0.189	0.336	0.9	0.481	0.968
HNRNPC	SNRNP200	4450354	4439101	9606.ENSP00000451291	9606.ENSP00000317123	0	0	0	0	0.191	0.462	0.9	0.34	0.967
H2AFX	TRIM28	4449695	4434273	9606.ENSP00000434024	9606.ENSP00000253024	0	0	0	0	0.188	0.472	0.9	0.335	0.967
EFTUD2	HNRNPA2B1	4447727	4441649	9606.ENSP00000392094	9606.ENSP00000346694	0	0	0	0	0.442	0.369	0.9	0.191	0.967
CWC15	DDX46	4451135	4448833	9606.ENSP00000475615	9606.ENSP00000416534	0	0	0	0	0.117	0.323	0.9	0.526	0.967
SF3B3	SYF2	4438163	4433663	9606.ENSP00000305790	9606.ENSP00000236273	0	0	0	0	0.066	0.635	0.9	0.164	0.967
SRRM2	PRPF6	4437792	4435686	9606.ENSP00000301740	9606.ENSP00000266079	0	0	0	0	0.064	0.57	0.9	0.279	0.967
SRSF1	SF3A1	4434667	4432876	9606.ENSP00000258962	9606.ENSP00000215793	0	0	0	0	0.167	0.258	0.9	0.54	0.967
SNRNP70	SF3A3	4451051	4444082	9606.ENSP00000472998	9606.ENSP00000362110	0	0	0	0	0.354	0.363	0.9	0.311	0.967
SART1	SRRM2	4438591	4437792	9606.ENSP00000310448	9606.ENSP00000301740	0	0	0	0	0.107	0.585	0.9	0.22	0.967
HNRNPC	SF3B1	4450354	4440663	9606.ENSP00000451291	9606.ENSP00000335321	0	0	0	0	0.232	0.305	0.9	0.454	0.967
USP39	SART1	4438829	4438591	9606.ENSP00000312981	9606.ENSP00000310448	0	0	0	0	0.132	0.256	0.9	0.559	0.967
SNRNP70	RBMX	4451051	4443584	9606.ENSP00000472998	9606.ENSP00000359645	0	0	0	0.569	0.632	0.119	0.9	0.211	0.967
CWC22	SF3A1	4447457	4432876	9606.ENSP00000387006	9606.ENSP00000215793	0	0	0	0	0.269	0.08	0.9	0.576	0.967
CHERP	SF3B1	4449922	4440663	9606.ENSP00000439856	9606.ENSP00000335321	0	0	0	0	0.323	0	0.9	0.563	0.967
SF3A3	SRRM1	4444082	4439835	9606.ENSP00000362110	9606.ENSP00000326261	0	0	0	0	0.515	0	0.9	0.367	0.966
MDC1	TRIM28	4444725	4434273	9606.ENSP00000365588	9606.ENSP00000253024	0	0	0	0	0.078	0.547	0.9	0.302	0.966
SIN3A	EP300	4446352	4435224	9606.ENSP00000378402	9606.ENSP00000263253	0	0	0	0	0.079	0.262	0.9	0.56	0.966
SF3B2	SYF2	4439231	4433663	9606.ENSP00000318861	9606.ENSP00000236273	0	0	0	0	0.087	0.635	0.9	0.101	0.966
HNRNPA2B1	FUS	4441649	4434343	9606.ENSP00000346694	9606.ENSP00000254108	0	0	0	0.576	0.545	0.051	0.9	0.675	0.966
HNRNPC	SNRPA1	4450354	4434347	9606.ENSP00000451291	9606.ENSP00000254193	0	0	0	0	0.346	0.32	0.9	0.331	0.966
SF3A3	SF3B6	4444082	4433588	9606.ENSP00000362110	9606.ENSP00000233468	0	0	0	0	0.288	0	0.9	0.57	0.966
HNRNPF	PCBP1	4448121	4438137	9606.ENSP00000400433	9606.ENSP00000305556	0	0	0	0	0.516	0	0.9	0.366	0.966
SRSF7	SF3B6	4439803	4433588	9606.ENSP00000325905	9606.ENSP00000233468	0	0	0	0	0.508	0.229	0.9	0.229	0.966
HNRNPK	EIF4A3	4444702	4435883	9606.ENSP00000365439	9606.ENSP00000269349	0	0	0	0	0.436	0.258	0.9	0.292	0.966
SNRNP70	SF3B2	4451051	4439231	9606.ENSP00000472998	9606.ENSP00000318861	0	0	0	0	0.154	0	0.9	0.638	0.966
CREBBP	RARA	4435065	4434338	9606.ENSP00000262367	9606.ENSP00000254066	0	0	0	0	0	0.529	0.9	0.349	0.966
SNRNP70	SRRM1	4451051	4439835	9606.ENSP00000472998	9606.ENSP00000326261	0	0	0	0	0.184	0.185	0.9	0.539	0.965
RB1	EP300	4435747	4435224	9606.ENSP00000267163	9606.ENSP00000263253	0	0	0	0	0.061	0.379	0.9	0.473	0.965
PCBP2	SF3B2	4442251	4439231	9606.ENSP00000352438	9606.ENSP00000318861	0	0	0	0	0.128	0.511	0.9	0.288	0.965
ZKSCAN7	TRIM28	4436072	4434273	9606.ENSP00000273320	9606.ENSP00000253024	0	0	0	0	0.055	0.064	0.9	0.659	0.965
PRPF6	SNW1	4435686	4434897	9606.ENSP00000266079	9606.ENSP00000261531	0	0	0	0	0.422	0.112	0.9	0.398	0.965
HNRNPA2B1	DDX5	4441649	4433337	9606.ENSP00000346694	9606.ENSP00000225792	0	0	0	0	0.313	0.183	0.9	0.455	0.965
SF3B3	SRSF1	4438163	4434667	9606.ENSP00000305790	9606.ENSP00000258962	0	0	0	0	0.267	0.25	0.9	0.439	0.965
DDX46	SART1	4448833	4438591	9606.ENSP00000416534	9606.ENSP00000310448	0	0	0	0	0.225	0.129	0.9	0.546	0.965
CWC22	PRPF6	4447457	4435686	9606.ENSP00000387006	9606.ENSP00000266079	0	0	0	0	0.587	0	0.9	0.205	0.964
SRSF7	PCBP1	4439803	4438137	9606.ENSP00000325905	9606.ENSP00000305556	0	0	0	0	0.572	0	0.9	0.231	0.964
SRSF7	SNRPD1	4439803	4437667	9606.ENSP00000325905	9606.ENSP00000300413	0	0	0	0	0.653	0	0.9	0.045	0.964
SNRNP70	CSTF3	4451051	4439025	9606.ENSP00000472998	9606.ENSP00000315791	0	0	0	0	0.264	0.37	0.9	0.318	0.964
SIN3A	CREBBP	4446352	4435065	9606.ENSP00000378402	9606.ENSP00000262367	0	0	0	0	0.208	0.262	0.9	0.458	0.964
SRRM1	PRPF3	4439835	4438990	9606.ENSP00000326261	9606.ENSP00000315379	0	0	0	0	0.138	0.41	0.9	0.387	0.964
DDX42	PRPF19	4450728	4433393	9606.ENSP00000464050	9606.ENSP00000227524	0	0	0	0	0.087	0.647	0.9	0	0.964
EFTUD2	PTBP1	4447727	4441922	9606.ENSP00000392094	9606.ENSP00000349428	0	0	0	0	0.526	0	0.9	0.32	0.964
SNRNP70	SF3B6	4451051	4433588	9606.ENSP00000472998	9606.ENSP00000233468	0	0	0	0	0.433	0.064	0.9	0.409	0.964
SRSF7	EIF4A3	4439803	4435883	9606.ENSP00000325905	9606.ENSP00000269349	0	0	0	0	0.302	0.294	0.9	0.372	0.964
CREBBP	MDM2	4435065	4434604	9606.ENSP00000262367	9606.ENSP00000258149	0	0	0	0	0	0.379	0.9	0.468	0.964
HDAC1	UBE2I	4444211	4441792	9606.ENSP00000362649	9606.ENSP00000348056	0	0	0	0	0.09	0.406	0.9	0.423	0.964
CHERP	RBM22	4449922	4432775	9606.ENSP00000439856	9606.ENSP00000199814	0	0	0	0	0.059	0	0.9	0.647	0.963
UBE2I	EP300	4441792	4435224	9606.ENSP00000348056	9606.ENSP00000263253	0	0	0	0	0	0.379	0.9	0.461	0.963
RBMX	SRRM2	4443584	4437792	9606.ENSP00000359645	9606.ENSP00000301740	0	0	0	0	0.08	0.613	0.9	0.104	0.963
TP53	TRIM28	4435880	4434273	9606.ENSP00000269305	9606.ENSP00000253024	0	0	0	0	0.062	0.385	0.9	0.437	0.963
ELAVL1	EIF4A3	4447216	4435883	9606.ENSP00000385269	9606.ENSP00000269349	0	0	0	0	0.502	0	0.9	0.322	0.963
XAB2	PRPF6	4442108	4435686	9606.ENSP00000351137	9606.ENSP00000266079	0	0	0	0	0.515	0	0.9	0.308	0.963
HDAC1	SMAD4	4444211	4441161	9606.ENSP00000362649	9606.ENSP00000341551	0	0	0	0	0.066	0.43	0.9	0.391	0.963
CPSF7	SYMPK	4441519	4433956	9606.ENSP00000345412	9606.ENSP00000245934	0	0	0	0	0.284	0	0.9	0.529	0.963
CTNNBL1	SNRPD3	4442597	4432879	9606.ENSP00000355050	9606.ENSP00000215829	0	0	0	0	0.649	0	0.9	0.042	0.963
HNRNPC	SUMO1	4450354	4446000	9606.ENSP00000451291	9606.ENSP00000376077	0	0	0	0	0.54	0.165	0.9	0.151	0.963
SF3B1	AQR	4440663	4432668	9606.ENSP00000335321	9606.ENSP00000156471	0	0	0	0	0.285	0.348	0.9	0.31	0.963
HNRNPC	SF3B6	4450354	4433588	9606.ENSP00000451291	9606.ENSP00000233468	0	0	0	0	0.518	0.195	0.9	0.162	0.963
USP39	PRPF19	4438829	4433393	9606.ENSP00000312981	9606.ENSP00000227524	0	0	0	0	0.133	0.47	0.9	0.304	0.963
SRSF7	SNRPA1	4439803	4434347	9606.ENSP00000325905	9606.ENSP00000254193	0	0	0	0	0.244	0.242	0.9	0.431	0.963
SF3B6	SF3A1	4433588	4432876	9606.ENSP00000233468	9606.ENSP00000215793	0	0	0	0	0.27	0	0.9	0.537	0.963
ZNF45	TRIM28	4435918	4434273	9606.ENSP00000269973	9606.ENSP00000253024	0	0	0	0	0.055	0.064	0.9	0.641	0.963
CTNNBL1	PRPF3	4442597	4438990	9606.ENSP00000355050	9606.ENSP00000315379	0	0	0	0	0.123	0.511	0.9	0.243	0.963
UBE2I	SMAD4	4441792	4441161	9606.ENSP00000348056	9606.ENSP00000341551	0	0	0	0	0.055	0.505	0.9	0.317	0.963
HNRNPC	SF3B3	4450354	4438163	9606.ENSP00000451291	9606.ENSP00000305790	0	0	0	0	0.304	0.337	0.9	0.297	0.963
HNRNPU	FUS	4436526	4434343	9606.ENSP00000283179	9606.ENSP00000254108	0	0	0	0	0.361	0.14	0.9	0.4	0.962
RBM17	SNRPA1	4447560	4434347	9606.ENSP00000388638	9606.ENSP00000254193	0	0	0	0	0.287	0	0.9	0.514	0.962
PCBP1	SNRPD3	4438137	4432879	9606.ENSP00000305556	9606.ENSP00000215829	0	0	0	0	0.619	0	0.9	0.094	0.962
EFTUD2	HNRNPK	4447727	4444702	9606.ENSP00000392094	9606.ENSP00000365439	0	0	0	0	0.514	0.215	0.9	0.14	0.962
ZNF354A	TRIM28	4440763	4434273	9606.ENSP00000337122	9606.ENSP00000253024	0	0	0	0	0.055	0.491	0.9	0.31	0.962
SMAD4	CREBBP	4441161	4435065	9606.ENSP00000341551	9606.ENSP00000262367	0	0	0	0	0.069	0.357	0.9	0.448	0.962
RBMX	PCBP1	4443584	4438137	9606.ENSP00000359645	9606.ENSP00000305556	0	0	0	0	0.619	0	0.9	0.095	0.962
PCBP2	SRSF7	4442251	4439803	9606.ENSP00000352438	9606.ENSP00000325905	0	0	0	0	0.308	0.305	0.9	0.308	0.962
RBMX	SNRPD3	4443584	4432879	9606.ENSP00000359645	9606.ENSP00000215829	0	0	0	0	0.643	0	0.9	0	0.962
U2SURP	SF3B1	4448970	4440663	9606.ENSP00000418563	9606.ENSP00000335321	0	0	0	0	0.465	0	0.9	0.35	0.962
SRSF1	SNRPA1	4434667	4434347	9606.ENSP00000258962	9606.ENSP00000254193	0	0	0	0	0.333	0.327	0.9	0.265	0.962
PTBP1	EIF4A3	4441922	4435883	9606.ENSP00000349428	9606.ENSP00000269349	0	0	0	0	0.463	0	0.9	0.365	0.962
CWC22	SYMPK	4447457	4433956	9606.ENSP00000387006	9606.ENSP00000245934	0	0	0	0	0.615	0	0.9	0.094	0.962
CPSF7	CSTF3	4441519	4439025	9606.ENSP00000345412	9606.ENSP00000315791	0	0	0	0	0.084	0	0.9	0.624	0.962
SRRM1	SRSF1	4439835	4434667	9606.ENSP00000326261	9606.ENSP00000258962	0	0	0	0	0.171	0.185	0.9	0.503	0.962
EIF4A3	DDX5	4435883	4433337	9606.ENSP00000269349	9606.ENSP00000225792	0	0	0.446	0.797	0.284	0.41	0.9	0.589	0.962
H2AFX	RAD50	4449695	4445118	9606.ENSP00000434024	9606.ENSP00000368100	0	0	0	0	0	0.406	0.9	0.419	0.962
RBMX	CTNNBL1	4443584	4442597	9606.ENSP00000359645	9606.ENSP00000355050	0	0	0	0	0.628	0	0.9	0	0.961
MTA1	TP53	4440468	4435880	9606.ENSP00000333633	9606.ENSP00000269305	0	0	0	0	0.063	0.379	0.9	0.42	0.961
HNRNPU	SNRPA1	4436526	4434347	9606.ENSP00000283179	9606.ENSP00000254193	0	0	0	0	0.277	0.367	0.9	0.266	0.961
PLRG1	DDX46	4449290	4448833	9606.ENSP00000424417	9606.ENSP00000416534	0	0	0	0	0.151	0.064	0.9	0.571	0.961
SUDS3	RBBP4	4450098	4444198	9606.ENSP00000443988	9606.ENSP00000362592	0	0	0	0	0.094	0.126	0.9	0.575	0.961
HNRNPU	DDX5	4436526	4433337	9606.ENSP00000283179	9606.ENSP00000225792	0	0	0	0	0.291	0.107	0.9	0.462	0.961
PRPF8	HNRNPC	4450629	4450354	9606.ENSP00000460348	9606.ENSP00000451291	0	0	0	0	0.199	0.348	0.9	0.357	0.961
HNRNPC	SF3A1	4450354	4432876	9606.ENSP00000451291	9606.ENSP00000215793	0	0	0	0	0.152	0.412	0.9	0.31	0.961
SNRNP200	SRSF1	4439101	4434667	9606.ENSP00000317123	9606.ENSP00000258962	0	0	0	0	0.203	0.241	0.9	0.423	0.96
SRSF7	PRPF6	4439803	4435686	9606.ENSP00000325905	9606.ENSP00000266079	0	0	0	0	0.246	0.369	0.9	0.259	0.96
CRNKL1	CTNNBL1	4444875	4442597	9606.ENSP00000366557	9606.ENSP00000355050	0	0	0	0	0.338	0	0.9	0.452	0.96
HNRNPC	SF3A3	4450354	4444082	9606.ENSP00000451291	9606.ENSP00000362110	0	0	0	0	0.193	0.325	0.9	0.353	0.96
SNRNP70	CHERP	4451051	4449922	9606.ENSP00000472998	9606.ENSP00000439856	0	0	0	0	0.257	0.514	0.9	0	0.96
E2F1	EP300	4441534	4435224	9606.ENSP00000345571	9606.ENSP00000263253	0	0	0	0	0.062	0.437	0.9	0.348	0.96
HNRNPK	SF3B6	4444702	4433588	9606.ENSP00000365439	9606.ENSP00000233468	0	0	0	0	0.578	0	0.9	0.148	0.96
HNRNPU	SF3A1	4436526	4432876	9606.ENSP00000283179	9606.ENSP00000215793	0	0	0	0	0.283	0.363	0.9	0.237	0.96
HNRNPU	EIF4A3	4436526	4435883	9606.ENSP00000283179	9606.ENSP00000269349	0	0	0	0	0.273	0.286	0.9	0.335	0.96
RBM17	SF3B2	4447560	4439231	9606.ENSP00000388638	9606.ENSP00000318861	0	0	0	0	0.249	0.51	0.9	0.046	0.96
DDX46	SF3B3	4448833	4438163	9606.ENSP00000416534	9606.ENSP00000305790	0	0	0	0	0.202	0.281	0.9	0.39	0.96
HNRNPH1	SF3B6	4441896	4433588	9606.ENSP00000349168	9606.ENSP00000233468	0	0	0	0	0.619	0	0.9	0	0.96
HNRNPC	SNW1	4450354	4434897	9606.ENSP00000451291	9606.ENSP00000261531	0	0	0	0	0.13	0.414	0.9	0.307	0.96
PRPF8	PCBP1	4450629	4438137	9606.ENSP00000460348	9606.ENSP00000305556	0	0	0	0	0.183	0.521	0.9	0.093	0.959
SF3A3	RBMX	4444082	4443584	9606.ENSP00000362110	9606.ENSP00000359645	0	0	0	0	0.144	0	0.9	0.566	0.959
HNRNPA2B1	EIF4A3	4441649	4435883	9606.ENSP00000346694	9606.ENSP00000269349	0	0	0	0	0.436	0.183	0.9	0.224	0.959
UBE2I	MYB	4441792	4441013	9606.ENSP00000348056	9606.ENSP00000339992	0	0	0	0	0.062	0.384	0.9	0.378	0.959
DDX46	SRRM1	4448833	4439835	9606.ENSP00000416534	9606.ENSP00000326261	0	0	0	0	0.25	0.07	0.9	0.487	0.959
SNRPD2	CPSF3	4441252	4433700	9606.ENSP00000342374	9606.ENSP00000238112	0	0	0	0	0.201	0	0.9	0.533	0.959
HNRNPA2B1	SNRNP200	4441649	4439101	9606.ENSP00000346694	9606.ENSP00000317123	0	0	0	0	0.274	0.343	0.9	0.255	0.959
SF3B1	DDX5	4440663	4433337	9606.ENSP00000335321	9606.ENSP00000225792	0	0	0	0	0.432	0.185	0.9	0.232	0.959
CTNNBL1	SF3B6	4442597	4433588	9606.ENSP00000355050	9606.ENSP00000233468	0	0	0	0	0.592	0	0.9	0.084	0.959
HNRNPC	DDX5	4450354	4433337	9606.ENSP00000451291	9606.ENSP00000225792	0	0	0	0	0.2	0.183	0.9	0.458	0.959
H2AFX	TERF2	4449695	4434397	9606.ENSP00000434024	9606.ENSP00000254942	0	0	0	0	0	0.379	0.9	0.397	0.959
EFTUD2	SRSF7	4447727	4439803	9606.ENSP00000392094	9606.ENSP00000325905	0	0	0	0	0.442	0	0.9	0.325	0.959
HNRNPH1	EIF4A3	4441896	4435883	9606.ENSP00000349168	9606.ENSP00000269349	0	0	0	0	0.433	0.278	0.9	0.125	0.959
CWC15	CPSF3	4451135	4433700	9606.ENSP00000475615	9606.ENSP00000238112	0	0	0	0	0.127	0	0.9	0.559	0.958
CDC40	SF3B6	4443232	4433588	9606.ENSP00000357928	9606.ENSP00000233468	0	0	0	0	0.102	0	0.9	0.575	0.958
SF3B6	RBM22	4433588	4432775	9606.ENSP00000233468	9606.ENSP00000199814	0	0	0	0	0.089	0	0.9	0.581	0.958
RBMX	EIF4A3	4443584	4435883	9606.ENSP00000359645	9606.ENSP00000269349	0	0	0	0	0.342	0.247	0.9	0.267	0.958
SUMO1	TRIM28	4446000	4434273	9606.ENSP00000376077	9606.ENSP00000253024	0	0	0	0	0.072	0.38	0.9	0.358	0.958
CTNNBL1	SYF2	4442597	4433663	9606.ENSP00000355050	9606.ENSP00000236273	0	0	0	0	0.106	0	0.9	0.576	0.958
U2SURP	SNRPD2	4448970	4441252	9606.ENSP00000418563	9606.ENSP00000342374	0	0	0	0	0.31	0	0.9	0.451	0.958
HNRNPF	SF3B1	4448121	4440663	9606.ENSP00000400433	9606.ENSP00000335321	0	0	0	0	0.389	0	0.9	0.378	0.958
HNRNPA2B1	SF3B3	4441649	4438163	9606.ENSP00000346694	9606.ENSP00000305790	0	0	0	0	0.318	0.337	0.9	0.195	0.958
SRSF7	SF3A1	4439803	4432876	9606.ENSP00000325905	9606.ENSP00000215793	0	0	0	0	0.19	0.241	0.9	0.4	0.958
RBMX	PCBP2	4443584	4442251	9606.ENSP00000359645	9606.ENSP00000352438	0	0	0	0	0.503	0	0.9	0.239	0.958
HNRNPF	EIF4A3	4448121	4435883	9606.ENSP00000400433	9606.ENSP00000269349	0	0	0	0	0.34	0.278	0.9	0.234	0.958
SRRM1	CPSF2	4439835	4437524	9606.ENSP00000326261	9606.ENSP00000298875	0	0	0	0	0.234	0	0.9	0.501	0.958
CTNNBL1	SF3B1	4442597	4440663	9606.ENSP00000355050	9606.ENSP00000335321	0	0	0	0	0.593	0	0.9	0.062	0.958
HNRNPH1	FUS	4441896	4434343	9606.ENSP00000349168	9606.ENSP00000254108	0	0	0	0	0.247	0.117	0.9	0.435	0.957
SENP1	HDAC1	4447866	4444211	9606.ENSP00000394791	9606.ENSP00000362649	0	0	0	0	0.086	0.379	0.9	0.34	0.957
EFTUD2	CSTF3	4447727	4439025	9606.ENSP00000392094	9606.ENSP00000315791	0.139	0	0	0	0.549	0	0.9	0	0.957
RBMX	SNRPD1	4443584	4437667	9606.ENSP00000359645	9606.ENSP00000300413	0	0	0	0	0.536	0	0.9	0.156	0.957
SNRPA1	SF3B6	4434347	4433588	9606.ENSP00000254193	9606.ENSP00000233468	0	0	0	0	0.267	0.255	0.9	0.309	0.957
CHEK2	RAD50	4445704	4445118	9606.ENSP00000372023	9606.ENSP00000368100	0	0	0	0	0.088	0.245	0.9	0.451	0.957
EFTUD2	CTNNBL1	4447727	4442597	9606.ENSP00000392094	9606.ENSP00000355050	0	0	0	0	0.555	0	0.9	0.129	0.957
HNRNPA2B1	SF3B6	4441649	4433588	9606.ENSP00000346694	9606.ENSP00000233468	0	0	0	0	0.505	0.195	0.9	0.055	0.957
UBE2I	TRIM28	4441792	4434273	9606.ENSP00000348056	9606.ENSP00000253024	0	0	0	0	0.08	0.406	0.9	0.31	0.957
SF3B1	EIF4A3	4440663	4435883	9606.ENSP00000335321	9606.ENSP00000269349	0	0	0	0	0.251	0.36	0.9	0.222	0.957
SUMO2	ATM	4448385	4436300	9606.ENSP00000405965	9606.ENSP00000278616	0	0	0	0	0.062	0.135	0.9	0.533	0.957
H2AFX	EP300	4449695	4435224	9606.ENSP00000434024	9606.ENSP00000263253	0	0	0	0	0	0.377	0.9	0.37	0.957
SRRM1	DDX5	4439835	4433337	9606.ENSP00000326261	9606.ENSP00000225792	0	0	0	0	0.173	0.43	0.9	0.201	0.957
PRPF8	SRRM1	4450629	4439835	9606.ENSP00000460348	9606.ENSP00000326261	0	0	0	0	0.175	0.379	0.9	0.26	0.957
HNRNPK	SF3B1	4444702	4440663	9606.ENSP00000365439	9606.ENSP00000335321	0	0	0	0	0.343	0.239	0.9	0.247	0.957
HNRNPK	SF3B3	4444702	4438163	9606.ENSP00000365439	9606.ENSP00000305790	0	0	0	0	0.313	0.361	0.9	0.151	0.957
SUMO2	MDC1	4448385	4444725	9606.ENSP00000405965	9606.ENSP00000365588	0	0	0	0	0.061	0.25	0.9	0.467	0.957
SRSF7	PRPF19	4439803	4433393	9606.ENSP00000325905	9606.ENSP00000227524	0	0	0	0	0.491	0	0.9	0.217	0.956
USP39	SNRPA1	4438829	4434347	9606.ENSP00000312981	9606.ENSP00000254193	0	0	0	0	0.139	0	0.9	0.537	0.956
SF3A3	SRRM2	4444082	4437792	9606.ENSP00000362110	9606.ENSP00000301740	0	0	0	0	0.172	0.321	0.9	0.315	0.956
CTNNBL1	SRSF7	4442597	4439803	9606.ENSP00000355050	9606.ENSP00000325905	0	0	0	0	0.578	0	0.9	0	0.956
SRRM2	SRSF1	4437792	4434667	9606.ENSP00000301740	9606.ENSP00000258962	0	0	0	0	0.096	0.342	0.9	0.353	0.956
ELAVL1	FUS	4447216	4434343	9606.ENSP00000385269	9606.ENSP00000254108	0	0	0	0	0.196	0	0.9	0.502	0.956
PCBP2	SLU7	4442251	4437371	9606.ENSP00000352438	9606.ENSP00000297151	0	0	0	0	0	0.575	0.9	0.059	0.956
PRPF8	PTBP1	4450629	4441922	9606.ENSP00000460348	9606.ENSP00000349428	0	0	0	0	0.292	0	0.9	0.433	0.956
SNRPB	CTNNBL1	4448654	4442597	9606.ENSP00000412566	9606.ENSP00000355050	0	0	0	0	0.561	0.091	0.9	0.042	0.956
SNRNP70	PRPF6	4451051	4435686	9606.ENSP00000472998	9606.ENSP00000266079	0	0	0	0	0.291	0	0.9	0.435	0.956
CTNNBL1	SNRPA1	4442597	4434347	9606.ENSP00000355050	9606.ENSP00000254193	0	0	0	0	0.365	0	0.9	0.373	0.956
MTA2	TP53	4436307	4435880	9606.ENSP00000278823	9606.ENSP00000269305	0	0	0	0	0.082	0.379	0.9	0.331	0.956
ZNF436	TRIM28	4438870	4434273	9606.ENSP00000313582	9606.ENSP00000253024	0	0	0	0	0.055	0.064	0.9	0.57	0.956
SNRPD1	HNRNPU	4437667	4436526	9606.ENSP00000300413	9606.ENSP00000283179	0	0	0	0	0.389	0.306	0.9	0.105	0.956
MDM2	TRIM28	4434604	4434273	9606.ENSP00000258149	9606.ENSP00000253024	0	0	0	0	0	0.379	0.9	0.351	0.956
PRPF8	HNRNPA2B1	4450629	4441649	9606.ENSP00000460348	9606.ENSP00000346694	0	0	0	0	0.203	0.348	0.9	0.26	0.956
BUD31	SF3A1	4447297	4432876	9606.ENSP00000386023	9606.ENSP00000215793	0	0	0	0	0.062	0.347	0.9	0.365	0.956
SIN3A	TRIM28	4446352	4434273	9606.ENSP00000378402	9606.ENSP00000253024	0	0	0	0	0.107	0.328	0.9	0.358	0.956
XAB2	SF3B6	4442108	4433588	9606.ENSP00000351137	9606.ENSP00000233468	0	0	0	0	0.113	0	0.9	0.536	0.955
E2F1	CREBBP	4441534	4435065	9606.ENSP00000345571	9606.ENSP00000262367	0	0	0	0	0.062	0.46	0.9	0.224	0.955
MYB	TP53	4441013	4435880	9606.ENSP00000339992	9606.ENSP00000269305	0	0	0	0	0.055	0	0.9	0.565	0.955
SNRNP40	CPSF3	4435298	4433700	9606.ENSP00000263694	9606.ENSP00000238112	0	0	0	0	0.237	0	0.9	0.467	0.955
NCOR1	SNW1	4435844	4434897	9606.ENSP00000268712	9606.ENSP00000261531	0	0	0	0	0.122	0.294	0.9	0.36	0.955
SNRPB	RBM17	4448654	4447560	9606.ENSP00000412566	9606.ENSP00000388638	0	0	0	0	0.513	0	0.9	0.16	0.955
DAXX	MDM4	4444413	4442829	9606.ENSP00000363668	9606.ENSP00000356150	0	0	0	0	0	0.42	0.9	0.298	0.955
SF3A3	SRSF1	4444082	4434667	9606.ENSP00000362110	9606.ENSP00000258962	0	0	0	0	0.223	0	0.9	0.467	0.955
TP73	RB1	4445034	4435747	9606.ENSP00000367545	9606.ENSP00000267163	0	0	0	0	0	0.447	0.9	0.265	0.955
SNRPB	HNRNPA2B1	4448654	4441649	9606.ENSP00000412566	9606.ENSP00000346694	0	0	0	0	0.277	0.309	0.9	0.205	0.955
SUMO1	ATM	4446000	4436300	9606.ENSP00000376077	9606.ENSP00000278616	0	0	0	0	0.062	0.13	0.9	0.517	0.955
SMAD4	NCOR1	4441161	4435844	9606.ENSP00000341551	9606.ENSP00000268712	0	0	0	0	0.082	0.342	0.9	0.352	0.955
ZNF569	TRIM28	4439734	4434273	9606.ENSP00000325018	9606.ENSP00000253024	0	0	0	0	0.055	0.064	0.9	0.56	0.955
RANGAP1	SENP1	4448176	4447866	9606.ENSP00000401470	9606.ENSP00000394791	0	0	0	0	0.064	0.858	0	0.683	0.954
SF3B1	CPSF2	4440663	4437524	9606.ENSP00000335321	9606.ENSP00000298875	0	0	0	0	0.259	0	0.9	0.429	0.954
EFTUD2	HNRNPH1	4447727	4441896	9606.ENSP00000392094	9606.ENSP00000349168	0	0	0	0	0.504	0	0.9	0.163	0.954
CTNNBL1	AQR	4442597	4432668	9606.ENSP00000355050	9606.ENSP00000156471	0	0	0	0	0.227	0	0.9	0.454	0.954
HSPA8	HNRNPK	4449616	4444702	9606.ENSP00000432083	9606.ENSP00000365439	0	0	0	0	0.357	0.05	0.9	0.34	0.954
RBMX	SF3B3	4443584	4438163	9606.ENSP00000359645	9606.ENSP00000305790	0	0	0	0	0.334	0.225	0.9	0.227	0.954
HNRNPC	SNRPB	4450354	4448654	9606.ENSP00000451291	9606.ENSP00000412566	0	0	0	0	0.278	0.309	0.9	0.192	0.954
CSTF3	SRSF1	4439025	4434667	9606.ENSP00000315791	9606.ENSP00000258962	0	0	0	0	0.231	0.37	0.9	0.175	0.954
SRSF1	FUS	4434667	4434343	9606.ENSP00000258962	9606.ENSP00000254108	0	0	0	0	0.218	0	0.9	0.461	0.954
CPSF3	SF3A1	4433700	4432876	9606.ENSP00000238112	9606.ENSP00000215793	0	0	0	0	0.298	0	0.9	0.406	0.954
TP53	NBN	4435880	4435605	9606.ENSP00000269305	9606.ENSP00000265433	0	0	0	0	0	0	0.9	0.56	0.954
HNRNPK	FUS	4444702	4434343	9606.ENSP00000365439	9606.ENSP00000254108	0	0	0	0	0.203	0.153	0.9	0.406	0.954
DDX46	USP39	4448833	4438829	9606.ENSP00000416534	9606.ENSP00000312981	0	0	0	0	0.084	0.261	0.9	0.409	0.954
HNRNPA2B1	SF3B1	4441649	4440663	9606.ENSP00000346694	9606.ENSP00000335321	0	0	0	0	0.259	0.305	0.9	0.214	0.954
SRSF7	SF3B3	4439803	4438163	9606.ENSP00000325905	9606.ENSP00000305790	0	0	0	0	0.202	0.238	0.9	0.341	0.954
U2SURP	SART1	4448970	4438591	9606.ENSP00000418563	9606.ENSP00000310448	0	0	0	0	0.239	0.126	0.9	0.398	0.954
RBMX	DDX5	4443584	4433337	9606.ENSP00000359645	9606.ENSP00000225792	0	0	0	0	0.111	0.381	0.9	0.269	0.954
RBBP4	CREBBP	4444198	4435065	9606.ENSP00000362592	9606.ENSP00000262367	0	0	0	0	0.086	0.3	0.9	0.376	0.954
PCBP1	DDX5	4438137	4433337	9606.ENSP00000305556	9606.ENSP00000225792	0	0	0	0	0.172	0.246	0.9	0.359	0.954
SART1	SRSF1	4438591	4434667	9606.ENSP00000310448	9606.ENSP00000258962	0	0	0	0	0.081	0.354	0.9	0.324	0.954
UBE2I	CREBBP	4441792	4435065	9606.ENSP00000348056	9606.ENSP00000262367	0	0	0	0	0	0.379	0.9	0.321	0.954
U2SURP	SF3A1	4448970	4432876	9606.ENSP00000418563	9606.ENSP00000215793	0	0	0	0.543	0.232	0.393	0.9	0.221	0.953
HNRNPF	FUS	4448121	4434343	9606.ENSP00000400433	9606.ENSP00000254108	0	0	0	0	0.289	0.117	0.9	0.344	0.953
PCBP1	PRPF19	4438137	4433393	9606.ENSP00000305556	9606.ENSP00000227524	0	0	0	0	0.524	0	0.9	0.093	0.953
TP73	EP300	4445034	4435224	9606.ENSP00000367545	9606.ENSP00000263253	0	0	0	0	0.064	0.393	0.9	0.282	0.953
HNRNPH1	SF3B1	4441896	4440663	9606.ENSP00000349168	9606.ENSP00000335321	0	0	0	0	0.433	0	0.9	0.25	0.953
SNRPD1	SYMPK	4437667	4433956	9606.ENSP00000300413	9606.ENSP00000245934	0	0	0	0	0.086	0	0.9	0.531	0.953
SRRM2	SF3A1	4437792	4432876	9606.ENSP00000301740	9606.ENSP00000215793	0	0	0	0	0.168	0.318	0.9	0.279	0.953
H2AFX	HDAC1	4449695	4444211	9606.ENSP00000434024	9606.ENSP00000362649	0	0	0	0	0.076	0.157	0.9	0.473	0.953
DDX46	CDC40	4448833	4443232	9606.ENSP00000416534	9606.ENSP00000357928	0	0	0	0	0.152	0.185	0.9	0.405	0.953
HNRNPA2B1	SNRNP40	4441649	4435298	9606.ENSP00000346694	9606.ENSP00000263694	0	0	0	0	0.378	0.264	0.9	0.099	0.953
ZNF19	TRIM28	4436766	4434273	9606.ENSP00000288177	9606.ENSP00000253024	0	0	0	0	0.055	0.545	0.9	0	0.953
SNRNP70	RBM17	4451051	4447560	9606.ENSP00000472998	9606.ENSP00000388638	0	0	0	0	0.221	0	0.9	0.447	0.953
DDX46	SNRPA1	4448833	4434347	9606.ENSP00000416534	9606.ENSP00000254193	0	0	0	0	0.114	0.356	0.9	0.265	0.952
SNRNP70	EIF4A3	4451051	4435883	9606.ENSP00000472998	9606.ENSP00000269349	0.042	0	0	0	0.337	0.283	0.9	0.125	0.952
PRPF3	PCBP1	4438990	4438137	9606.ENSP00000315379	9606.ENSP00000305556	0	0	0	0	0.092	0.522	0.9	0	0.952
EFTUD2	HNRNPU	4447727	4436526	9606.ENSP00000392094	9606.ENSP00000283179	0	0	0	0	0.264	0.286	0.9	0.203	0.952
PCBP1	HNRNPU	4438137	4436526	9606.ENSP00000305556	9606.ENSP00000283179	0	0	0	0	0.378	0	0.9	0.29	0.952
SNRNP70	SRRM2	4451051	4437792	9606.ENSP00000472998	9606.ENSP00000301740	0	0	0	0	0.186	0.373	0.9	0.186	0.952
CPSF7	WDR33	4441519	4439759	9606.ENSP00000345412	9606.ENSP00000325377	0	0	0	0	0.062	0.064	0.9	0.52	0.952
RBM17	CTNNBL1	4447560	4442597	9606.ENSP00000388638	9606.ENSP00000355050	0	0	0	0	0.514	0.099	0.9	0	0.952
SNRNP70	USP39	4451051	4438829	9606.ENSP00000472998	9606.ENSP00000312981	0	0	0	0	0.054	0	0.9	0.539	0.952
U2SURP	DDX46	4448970	4448833	9606.ENSP00000418563	9606.ENSP00000416534	0	0	0	0	0.407	0	0.9	0.255	0.952
CWC22	SF3B6	4447457	4433588	9606.ENSP00000387006	9606.ENSP00000233468	0	0	0	0	0.113	0	0.9	0.506	0.952
SIN3A	GATAD2A	4446352	4442360	9606.ENSP00000378402	9606.ENSP00000353463	0	0	0	0	0.28	0.141	0.9	0.328	0.952
CSTF3	PRPF6	4439025	4435686	9606.ENSP00000315791	9606.ENSP00000266079	0	0	0	0	0.497	0	0.9	0.113	0.951
HNRNPK	SF3A1	4444702	4432876	9606.ENSP00000365439	9606.ENSP00000215793	0	0	0	0	0.202	0.246	0.9	0.285	0.951
SIN3A	MYB	4446352	4441013	9606.ENSP00000378402	9606.ENSP00000339992	0	0	0	0	0.085	0.416	0.9	0.205	0.951
EIF4A3	PRPF6	4435883	4435686	9606.ENSP00000269349	9606.ENSP00000266079	0	0	0	0	0.194	0.422	0.9	0.078	0.951
SRRM1	RANBP2	4439835	4436527	9606.ENSP00000326261	9606.ENSP00000283195	0	0	0	0	0.108	0.41	0.9	0.185	0.951
MRE11A	TP53	4439800	4435880	9606.ENSP00000325863	9606.ENSP00000269305	0	0	0	0	0.061	0	0.9	0.528	0.951
EP300	DDX5	4435224	4433337	9606.ENSP00000263253	9606.ENSP00000225792	0	0	0	0	0.062	0.403	0.9	0.23	0.951
DDX46	XAB2	4448833	4442108	9606.ENSP00000416534	9606.ENSP00000351137	0	0	0	0	0.233	0	0.9	0.417	0.951
SNRPA1	SYMPK	4434347	4433956	9606.ENSP00000254193	9606.ENSP00000245934	0	0	0	0	0.201	0	0.9	0.442	0.951
PCBP2	HNRNPU	4442251	4436526	9606.ENSP00000352438	9606.ENSP00000283179	0	0	0	0	0.288	0	0.9	0.377	0.951
SNRPB	SRSF1	4448654	4434667	9606.ENSP00000412566	9606.ENSP00000258962	0	0	0	0	0.266	0.266	0.9	0.21	0.951
SRSF1	SF3B6	4434667	4433588	9606.ENSP00000258962	9606.ENSP00000233468	0	0	0	0	0.516	0.064	0.9	0.054	0.951
NCOR1	TRIM28	4435844	4434273	9606.ENSP00000268712	9606.ENSP00000253024	0	0	0	0	0.064	0.353	0.9	0.287	0.951
CTNNBL1	SNRPD1	4442597	4437667	9606.ENSP00000355050	9606.ENSP00000300413	0	0	0	0	0.516	0	0.9	0.078	0.951
PRPF8	SRSF1	4450629	4434667	9606.ENSP00000460348	9606.ENSP00000258962	0	0	0	0	0.198	0.153	0.9	0.356	0.95
DDX46	BCAS2	4448833	4443347	9606.ENSP00000416534	9606.ENSP00000358554	0	0	0	0	0.085	0.3	0.9	0.318	0.95
SNRNP70	PCBP2	4451051	4442251	9606.ENSP00000472998	9606.ENSP00000352438	0	0	0	0	0.385	0.129	0.9	0.186	0.95
CRNKL1	SF3A1	4444875	4432876	9606.ENSP00000366557	9606.ENSP00000215793	0	0	0	0	0.22	0.064	0.9	0.397	0.95
SF3A3	CTNNBL1	4444082	4442597	9606.ENSP00000362110	9606.ENSP00000355050	0	0	0	0	0.491	0	0.9	0.095	0.95
EFTUD2	ELAVL1	4447727	4447216	9606.ENSP00000392094	9606.ENSP00000385269	0	0	0	0	0.514	0	0.9	0.07	0.95
HNRNPC	BCAS2	4450354	4443347	9606.ENSP00000451291	9606.ENSP00000358554	0	0	0	0	0.328	0.261	0.9	0.112	0.95
HNRNPF	SNRPD1	4448121	4437667	9606.ENSP00000400433	9606.ENSP00000300413	0	0	0	0	0.519	0	0.9	0.05	0.95
RBBP4	E2F1	4444198	4441534	9606.ENSP00000362592	9606.ENSP00000345571	0	0	0	0	0.062	0.385	0.9	0.237	0.95
HSPA8	HNRNPA2B1	4449616	4441649	9606.ENSP00000432083	9606.ENSP00000346694	0	0	0	0	0.361	0.076	0.9	0.266	0.95
SNRPD1	CPSF3	4437667	4433700	9606.ENSP00000300413	9606.ENSP00000238112	0	0	0	0	0.197	0	0.9	0.433	0.95
HNRNPF	PRPF19	4448121	4433393	9606.ENSP00000400433	9606.ENSP00000227524	0	0	0	0	0.518	0	0.9	0.05	0.95
HNRNPC	SNRNP40	4450354	4435298	9606.ENSP00000451291	9606.ENSP00000263694	0	0	0	0	0.361	0.264	0.9	0.073	0.95
SRRM2	DDX5	4437792	4433337	9606.ENSP00000301740	9606.ENSP00000225792	0	0	0	0	0.122	0.242	0.9	0.348	0.95
EFTUD2	CPSF3	4447727	4433700	9606.ENSP00000392094	9606.ENSP00000238112	0	0	0	0	0.499	0	0.9	0.096	0.95
USP39	SF3A1	4438829	4432876	9606.ENSP00000312981	9606.ENSP00000215793	0	0	0	0	0.2	0.373	0.9	0.127	0.95
SF3A3	RBM22	4444082	4432775	9606.ENSP00000362110	9606.ENSP00000199814	0	0	0	0	0.124	0	0.9	0.477	0.95
CHERP	CTNNBL1	4449922	4442597	9606.ENSP00000439856	9606.ENSP00000355050	0	0	0	0	0.517	0	0.9	0	0.949
CPSF7	SF3A1	4441519	4432876	9606.ENSP00000345412	9606.ENSP00000215793	0	0	0	0	0.233	0	0.9	0.39	0.949
HNRNPC	XAB2	4450354	4442108	9606.ENSP00000451291	9606.ENSP00000351137	0	0	0	0	0.093	0.35	0.9	0.25	0.949
CTNNBL1	XAB2	4442597	4442108	9606.ENSP00000355050	9606.ENSP00000351137	0	0	0	0	0.283	0	0.9	0.349	0.949
SUMO1	MDC1	4446000	4444725	9606.ENSP00000376077	9606.ENSP00000365588	0	0	0	0	0.064	0.186	0.9	0.42	0.949
SRRM1	SF3A1	4439835	4432876	9606.ENSP00000326261	9606.ENSP00000215793	0	0	0	0	0.408	0	0.9	0.212	0.949
PTBP1	SNRPA1	4441922	4434347	9606.ENSP00000349428	9606.ENSP00000254193	0	0	0	0	0.434	0	0.9	0.17	0.949
H2AFX	RBBP7	4449695	4445322	9606.ENSP00000434024	9606.ENSP00000369424	0	0	0	0	0.086	0.344	0.9	0.255	0.949
SF3A3	HNRNPA2B1	4444082	4441649	9606.ENSP00000362110	9606.ENSP00000346694	0	0	0	0	0.196	0.325	0.9	0.17	0.949
HNRNPC	SRRM2	4450354	4437792	9606.ENSP00000451291	9606.ENSP00000301740	0	0	0	0	0.062	0.327	0.9	0.283	0.948
H2AFX	RBBP4	4449695	4444198	9606.ENSP00000434024	9606.ENSP00000362592	0	0	0	0	0.063	0.344	0.9	0.254	0.948
TP73	TP53	4445034	4435880	9606.ENSP00000367545	9606.ENSP00000269305	0	0	0	0.881	0	0.447	0.9	0.833	0.948
BCAS2	HNRNPA2B1	4443347	4441649	9606.ENSP00000358554	9606.ENSP00000346694	0	0	0	0	0.337	0.261	0.9	0.072	0.948
ELAVL1	SNRPA1	4447216	4434347	9606.ENSP00000385269	9606.ENSP00000254193	0	0	0	0	0.373	0.064	0.9	0.227	0.948
SF3A3	USP39	4444082	4438829	9606.ENSP00000362110	9606.ENSP00000312981	0	0	0	0	0.257	0	0.9	0.365	0.948
RANBP2	MDM2	4436527	4434604	9606.ENSP00000283195	9606.ENSP00000258149	0	0	0	0	0.062	0.379	0.9	0.221	0.948
HNRNPK	UBE2I	4444702	4441792	9606.ENSP00000365439	9606.ENSP00000348056	0	0	0	0	0.131	0.379	0.9	0.162	0.948
E2F1	TRIM28	4441534	4434273	9606.ENSP00000345571	9606.ENSP00000253024	0	0	0	0	0.151	0.379	0.9	0.146	0.948
PCBP1	SNRPD1	4438137	4437667	9606.ENSP00000305556	9606.ENSP00000300413	0	0	0	0	0.509	0	0.9	0	0.948
PTBP1	SF3B6	4441922	4433588	9606.ENSP00000349428	9606.ENSP00000233468	0	0	0	0	0.506	0	0.9	0	0.948
HNRNPA2B1	SRRM2	4441649	4437792	9606.ENSP00000346694	9606.ENSP00000301740	0	0	0	0	0.116	0.327	0.9	0.237	0.948
U2SURP	HNRNPK	4448970	4444702	9606.ENSP00000418563	9606.ENSP00000365439	0	0	0	0	0.368	0	0.9	0.25	0.948
SNRNP200	DDX5	4439101	4433337	9606.ENSP00000317123	9606.ENSP00000225792	0	0	0	0	0.095	0.264	0.9	0.324	0.948
EP300	SNW1	4435224	4434897	9606.ENSP00000263253	9606.ENSP00000261531	0	0	0	0	0.079	0.294	0.9	0.297	0.948
CHEK1	TP73	4447561	4445034	9606.ENSP00000388648	9606.ENSP00000367545	0	0	0	0	0.061	0	0.9	0.49	0.948
ELAVL1	SF3B6	4447216	4433588	9606.ENSP00000385269	9606.ENSP00000233468	0	0	0	0	0.507	0	0.9	0	0.948
CWC15	SRRM1	4451135	4439835	9606.ENSP00000475615	9606.ENSP00000326261	0	0	0	0	0.281	0	0.9	0.325	0.947
SNRNP200	HNRNPU	4439101	4436526	9606.ENSP00000317123	9606.ENSP00000283179	0	0	0	0	0.167	0.306	0.9	0.192	0.947
SIN3A	SKI	4446352	4445073	9606.ENSP00000378402	9606.ENSP00000367797	0	0	0	0	0	0.342	0.9	0.271	0.947
MYB	NCOR1	4441013	4435844	9606.ENSP00000339992	9606.ENSP00000268712	0	0	0	0	0.086	0.328	0.9	0.244	0.947
SIN3A	SUMO1	4446352	4446000	9606.ENSP00000378402	9606.ENSP00000376077	0	0	0	0	0.06	0.354	0.9	0.233	0.947
ZNF282	TRIM28	4451245	4434273	9606.ENSP00000477841	9606.ENSP00000253024	0	0	0	0	0.168	0.064	0.9	0.403	0.947
DDX46	SRRM2	4448833	4437792	9606.ENSP00000416534	9606.ENSP00000301740	0	0	0	0	0.139	0.063	0.9	0.428	0.947
PLRG1	SART1	4449290	4438591	9606.ENSP00000424417	9606.ENSP00000310448	0	0	0	0	0.101	0.13	0.9	0.403	0.947
RBM17	SRSF1	4447560	4434667	9606.ENSP00000388638	9606.ENSP00000258962	0	0	0	0	0.201	0	0.9	0.399	0.947
ZNF554	TRIM28	4439414	4434273	9606.ENSP00000321132	9606.ENSP00000253024	0	0	0	0	0.055	0.064	0.9	0.475	0.947
PRPF8	HNRNPU	4450629	4436526	9606.ENSP00000460348	9606.ENSP00000283179	0	0	0	0	0.189	0.316	0.9	0.161	0.947
HNRNPU	SNRPD3	4436526	4432879	9606.ENSP00000283179	9606.ENSP00000215829	0	0	0	0	0.429	0	0.9	0.152	0.947
SRRM1	FUS	4439835	4434343	9606.ENSP00000326261	9606.ENSP00000254108	0	0	0	0	0.149	0.294	0.9	0.235	0.947
BUD31	SF3A3	4447297	4444082	9606.ENSP00000386023	9606.ENSP00000362110	0	0	0	0	0.115	0.321	0.9	0.221	0.947
CHERP	SART1	4449922	4438591	9606.ENSP00000439856	9606.ENSP00000310448	0	0	0	0	0.142	0.442	0.9	0	0.947
SNRNP70	CRNKL1	4451051	4444875	9606.ENSP00000472998	9606.ENSP00000366557	0	0	0	0	0.134	0.41	0.9	0.094	0.947
SF3B1	SYMPK	4440663	4433956	9606.ENSP00000335321	9606.ENSP00000245934	0	0	0	0	0.259	0	0.9	0.344	0.947
SF3A3	SNRNP40	4444082	4435298	9606.ENSP00000362110	9606.ENSP00000263694	0	0	0	0	0.388	0	0.9	0.21	0.947
PTBP1	SYF2	4441922	4433663	9606.ENSP00000349428	9606.ENSP00000236273	0	0	0	0	0.083	0	0.9	0.478	0.947
ZNF25	TRIM28	4437837	4434273	9606.ENSP00000302222	9606.ENSP00000253024	0	0	0	0	0.055	0.265	0.9	0.33	0.947
HNRNPC	BUD31	4450354	4447297	9606.ENSP00000451291	9606.ENSP00000386023	0	0	0	0	0.074	0.349	0.9	0.225	0.947
DDX46	CTNNBL1	4448833	4442597	9606.ENSP00000416534	9606.ENSP00000355050	0	0	0	0	0.203	0	0.9	0.389	0.947
HNRNPC	CDC40	4450354	4443232	9606.ENSP00000451291	9606.ENSP00000357928	0	0	0	0	0.133	0.336	0.9	0.178	0.946
ZNF41	TRIM28	4444819	4434273	9606.ENSP00000366265	9606.ENSP00000253024	0	0	0	0	0.055	0.064	0.9	0.469	0.946
U2SURP	SRSF1	4448970	4434667	9606.ENSP00000418563	9606.ENSP00000258962	0	0	0	0	0.331	0	0.9	0.265	0.946
ZFP90	TRIM28	4450632	4434273	9606.ENSP00000460547	9606.ENSP00000253024	0	0	0	0	0.055	0.357	0.9	0.22	0.946
ZNF420	TP53	4440895	4435880	9606.ENSP00000338770	9606.ENSP00000269305	0	0	0	0	0	0.388	0.9	0.198	0.946
CHERP	SF3A1	4449922	4432876	9606.ENSP00000439856	9606.ENSP00000215793	0	0	0	0.546	0.44	0	0.9	0.203	0.946
H2AFX	CREBBP	4449695	4435065	9606.ENSP00000434024	9606.ENSP00000262367	0	0	0	0	0	0.377	0.9	0.209	0.946
HSPA8	PCBP2	4449616	4442251	9606.ENSP00000432083	9606.ENSP00000352438	0	0	0	0	0.421	0.051	0.9	0.145	0.946
HNRNPC	PLRG1	4450354	4449290	9606.ENSP00000451291	9606.ENSP00000424417	0	0	0	0	0.131	0.349	0.9	0.161	0.946
ZNF224	TRIM28	4440783	4434273	9606.ENSP00000337368	9606.ENSP00000253024	0	0	0	0	0.055	0.393	0.9	0.173	0.946
RBMX	SNW1	4443584	4434897	9606.ENSP00000359645	9606.ENSP00000261531	0	0	0	0	0.114	0.104	0.9	0.409	0.946
DDX46	SRSF1	4448833	4434667	9606.ENSP00000416534	9606.ENSP00000258962	0.042	0	0	0	0.217	0.087	0.9	0.336	0.946
CTNNBL1	SF3A1	4442597	4432876	9606.ENSP00000355050	9606.ENSP00000215793	0	0	0	0	0.477	0	0.9	0.056	0.946
ZNF2	TRIM28	4451466	4434273	9606.ENSP00000480297	9606.ENSP00000253024	0	0	0	0	0.055	0.478	0.9	0	0.946
HNRNPH1	CSTF3	4441896	4439025	9606.ENSP00000349168	9606.ENSP00000315791	0	0	0	0	0.171	0	0.9	0.408	0.946
CTNNBL1	SNRNP40	4442597	4435298	9606.ENSP00000355050	9606.ENSP00000263694	0	0	0	0	0.48	0	0.9	0	0.945
RBBP7	NCOR1	4445322	4435844	9606.ENSP00000369424	9606.ENSP00000268712	0	0	0	0	0.062	0	0.9	0.468	0.945
HNRNPH1	SNRPA1	4441896	4434347	9606.ENSP00000349168	9606.ENSP00000254193	0	0	0	0	0.332	0	0.9	0.245	0.945
SNRPB	ELAVL1	4448654	4447216	9606.ENSP00000412566	9606.ENSP00000385269	0	0	0	0	0.287	0	0.9	0.293	0.945
PCBP2	FUS	4442251	4434343	9606.ENSP00000352438	9606.ENSP00000254108	0	0	0	0	0.115	0.117	0.9	0.385	0.945
SF3B3	EIF4A3	4438163	4435883	9606.ENSP00000305790	9606.ENSP00000269349	0	0	0	0	0.273	0.313	0.9	0	0.945
PCBP2	SNRPD3	4442251	4432879	9606.ENSP00000352438	9606.ENSP00000215829	0	0	0	0	0.328	0	0.9	0.248	0.945
UBE2I	ATM	4441792	4436300	9606.ENSP00000348056	9606.ENSP00000278616	0	0	0	0	0.062	0	0.9	0.468	0.945
HNRNPA2B1	SNW1	4441649	4434897	9606.ENSP00000346694	9606.ENSP00000261531	0	0	0	0	0.104	0.414	0.9	0.085	0.945
CTNNBL1	SF3B3	4442597	4438163	9606.ENSP00000355050	9606.ENSP00000305790	0	0	0	0	0.296	0	0.9	0.289	0.945
HNRNPC	SART1	4450354	4438591	9606.ENSP00000451291	9606.ENSP00000310448	0	0	0	0	0.088	0.33	0.9	0.21	0.945
DDX46	RBM22	4448833	4432775	9606.ENSP00000416534	9606.ENSP00000199814	0	0	0	0	0.052	0.3	0.9	0.276	0.945
RBBP7	CREBBP	4445322	4435065	9606.ENSP00000369424	9606.ENSP00000262367	0	0	0	0	0.106	0.3	0.9	0.228	0.945
PTBP1	SF3A1	4441922	4432876	9606.ENSP00000349428	9606.ENSP00000215793	0	0	0	0	0.263	0	0.9	0.312	0.944
HSPA8	PRPF19	4449616	4433393	9606.ENSP00000432083	9606.ENSP00000227524	0	0	0	0	0.203	0.085	0.9	0.329	0.944
HDAC1	RANBP2	4444211	4436527	9606.ENSP00000362649	9606.ENSP00000283195	0	0	0	0	0.12	0.286	0.9	0.227	0.944
PLRG1	HNRNPA2B1	4449290	4441649	9606.ENSP00000424417	9606.ENSP00000346694	0	0	0	0	0.148	0.349	0.9	0.12	0.944
SNRPB	HNRNPU	4448654	4436526	9606.ENSP00000412566	9606.ENSP00000283179	0	0	0	0	0.303	0.112	0.9	0.212	0.944
PCBP2	CPSF2	4442251	4437524	9606.ENSP00000352438	9606.ENSP00000298875	0	0	0	0	0.121	0.313	0.9	0.186	0.944
HNRNPC	PRPF6	4450354	4435686	9606.ENSP00000451291	9606.ENSP00000266079	0	0	0	0	0.166	0.185	0.9	0.272	0.944
ZNF256	TRIM28	4436482	4434273	9606.ENSP00000282308	9606.ENSP00000253024	0	0	0	0	0.055	0.393	0.9	0.146	0.944
RBMX	SF3B1	4443584	4440663	9606.ENSP00000359645	9606.ENSP00000335321	0	0	0	0	0.163	0.223	0.9	0.242	0.944
HNRNPF	PCBP2	4448121	4442251	9606.ENSP00000400433	9606.ENSP00000352438	0	0	0	0	0.305	0	0.9	0.266	0.944
HNRNPA2B1	SF3A1	4441649	4432876	9606.ENSP00000346694	9606.ENSP00000215793	0	0	0	0	0.175	0.261	0.9	0.19	0.944
TRIM28	ZNF263	4434273	4433060	9606.ENSP00000253024	9606.ENSP00000219069	0	0	0	0	0.078	0.064	0.9	0.43	0.944
SNRNP70	SYMPK	4451051	4433956	9606.ENSP00000472998	9606.ENSP00000245934	0	0	0	0	0.127	0.261	0.9	0.246	0.944
CHEK1	FANCD2	4447561	4436734	9606.ENSP00000388648	9606.ENSP00000287647	0	0	0	0	0.338	0.379	0	0.875	0.944
DDX46	CWC22	4448833	4447457	9606.ENSP00000416534	9606.ENSP00000387006	0	0	0	0	0.153	0.189	0.9	0.29	0.944
HSPA8	EP300	4449616	4435224	9606.ENSP00000432083	9606.ENSP00000263253	0	0	0	0	0	0.326	0.9	0.237	0.944
HDAC1	RARA	4444211	4434338	9606.ENSP00000362649	9606.ENSP00000254066	0	0	0	0	0	0.311	0.9	0.253	0.944
PRPF3	EIF4A3	4438990	4435883	9606.ENSP00000315379	9606.ENSP00000269349	0	0	0	0	0.081	0.417	0.9	0.08	0.944
ZNF250	TRIM28	4436979	4434273	9606.ENSP00000292579	9606.ENSP00000253024	0	0	0	0	0.055	0.161	0.9	0.387	0.944
ZNF74	TRIM28	4451740	4434273	9606.ENSP00000483077	9606.ENSP00000253024	0	0	0	0	0.061	0.393	0.9	0.147	0.944
PRPF8	DDX5	4450629	4433337	9606.ENSP00000460348	9606.ENSP00000225792	0	0	0	0	0.095	0.327	0.9	0.199	0.944
CWC22	CSTF3	4447457	4439025	9606.ENSP00000387006	9606.ENSP00000315791	0	0	0	0	0.469	0	0.9	0	0.944
PRPF6	DDX5	4435686	4433337	9606.ENSP00000266079	9606.ENSP00000225792	0	0	0	0	0.063	0.304	0.9	0.234	0.943
DDX46	SF3B6	4448833	4433588	9606.ENSP00000416534	9606.ENSP00000233468	0	0	0	0	0.183	0.162	0.9	0.269	0.943
HNRNPC	DDX46	4450354	4448833	9606.ENSP00000451291	9606.ENSP00000416534	0	0	0	0	0.156	0.183	0.9	0.278	0.943
HNRNPC	RBM17	4450354	4447560	9606.ENSP00000451291	9606.ENSP00000388638	0	0	0	0	0.201	0	0.9	0.35	0.943
SNRPA1	CPSF3	4434347	4433700	9606.ENSP00000254193	9606.ENSP00000238112	0	0	0	0	0.433	0	0.9	0.083	0.943
SF3A3	SRSF7	4444082	4439803	9606.ENSP00000362110	9606.ENSP00000325905	0	0	0	0	0.235	0	0.9	0.318	0.943
SNRPD1	DDX5	4437667	4433337	9606.ENSP00000300413	9606.ENSP00000225792	0	0	0	0	0.1	0.395	0.9	0.089	0.943
PTBP1	SF3B3	4441922	4438163	9606.ENSP00000349428	9606.ENSP00000305790	0	0	0	0	0.361	0	0.9	0.188	0.943
EIF4A3	SF3A1	4435883	4432876	9606.ENSP00000269349	9606.ENSP00000215793	0	0	0	0	0.229	0.264	0.9	0.128	0.943
HNRNPC	HSPA8	4450354	4449616	9606.ENSP00000451291	9606.ENSP00000432083	0	0	0	0	0.251	0.076	0.9	0.277	0.943
HSPA8	SRSF1	4449616	4434667	9606.ENSP00000432083	9606.ENSP00000258962	0	0	0	0	0.343	0.051	0.9	0.205	0.943
CWC22	SART1	4447457	4438591	9606.ENSP00000387006	9606.ENSP00000310448	0	0	0	0	0.157	0.195	0.9	0.27	0.943
CPSF7	SF3B2	4441519	4439231	9606.ENSP00000345412	9606.ENSP00000318861	0	0	0	0	0.286	0	0.9	0.276	0.943
SF3A1	RBM22	4432876	4432775	9606.ENSP00000215793	9606.ENSP00000199814	0	0	0	0	0.08	0	0.9	0.431	0.943
RBMX	SF3A1	4443584	4432876	9606.ENSP00000359645	9606.ENSP00000215793	0	0	0	0	0.11	0.229	0.9	0.275	0.943
CHERP	SF3B6	4449922	4433588	9606.ENSP00000439856	9606.ENSP00000233468	0	0	0	0	0.23	0	0.9	0.327	0.943
PTBP1	SF3B1	4441922	4440663	9606.ENSP00000349428	9606.ENSP00000335321	0	0	0	0	0.286	0	0.9	0.276	0.943
HNRNPC	RBM22	4450354	4432775	9606.ENSP00000451291	9606.ENSP00000199814	0	0	0	0	0.081	0.33	0.9	0.186	0.943
SNRNP70	DDX46	4451051	4448833	9606.ENSP00000472998	9606.ENSP00000416534	0.042	0	0	0	0.178	0.087	0.9	0.331	0.943
SF3B2	EIF4A3	4439231	4435883	9606.ENSP00000318861	9606.ENSP00000269349	0	0	0	0	0.222	0.318	0.9	0.066	0.943
SNRNP40	SF3A1	4435298	4432876	9606.ENSP00000263694	9606.ENSP00000215793	0	0	0	0	0.343	0	0.9	0.196	0.942
PCBP2	SNRPD2	4442251	4441252	9606.ENSP00000352438	9606.ENSP00000342374	0	0	0	0	0.429	0	0.9	0.07	0.942
PRPF8	SF3B6	4450629	4433588	9606.ENSP00000460348	9606.ENSP00000233468	0	0	0	0	0.201	0.231	0.9	0.18	0.942
SF3B2	AQR	4439231	4432668	9606.ENSP00000318861	9606.ENSP00000156471	0	0	0	0	0.261	0	0.9	0.279	0.942
HSPA8	PCBP1	4449616	4438137	9606.ENSP00000432083	9606.ENSP00000305556	0	0	0	0	0.393	0.051	0.9	0.124	0.942
SNRPB	HNRNPF	4448654	4448121	9606.ENSP00000412566	9606.ENSP00000400433	0	0	0	0	0.342	0	0.9	0.191	0.942
MYB	TRIM28	4441013	4434273	9606.ENSP00000339992	9606.ENSP00000253024	0	0	0	0	0	0.429	0.9	0.068	0.942
TBL1XR1	CREBBP	4448367	4435065	9606.ENSP00000405574	9606.ENSP00000262367	0	0	0	0	0.064	0.157	0.9	0.354	0.942
SNRNP70	XAB2	4451051	4442108	9606.ENSP00000472998	9606.ENSP00000351137	0	0	0	0	0.179	0	0.9	0.352	0.942
SNRNP70	SF3A1	4451051	4432876	9606.ENSP00000472998	9606.ENSP00000215793	0	0	0	0	0.198	0	0.9	0.341	0.942
CRNKL1	HNRNPA2B1	4444875	4441649	9606.ENSP00000366557	9606.ENSP00000346694	0	0	0	0	0.088	0.343	0.9	0.159	0.942
HNRNPH1	CPSF7	4441896	4441519	9606.ENSP00000349168	9606.ENSP00000345412	0	0	0	0	0.106	0	0.9	0.406	0.942
FUS	DDX5	4434343	4433337	9606.ENSP00000254108	9606.ENSP00000225792	0	0	0	0	0.166	0.117	0.9	0.31	0.942
PCBP2	PRPF19	4442251	4433393	9606.ENSP00000352438	9606.ENSP00000227524	0	0	0	0	0.452	0	0.9	0	0.942
HSPA8	CREBBP	4449616	4435065	9606.ENSP00000432083	9606.ENSP00000262367	0	0	0	0	0	0.326	0.9	0.216	0.942
ZNF496	TRIM28	4437093	4434273	9606.ENSP00000294753	9606.ENSP00000253024	0	0	0	0	0.062	0.31	0.9	0.21	0.942
U2SURP	SF3A3	4448970	4444082	9606.ENSP00000418563	9606.ENSP00000362110	0	0	0	0	0.218	0	0.9	0.323	0.942
BCAS2	SF3B6	4443347	4433588	9606.ENSP00000358554	9606.ENSP00000233468	0	0	0	0	0.207	0.197	0.9	0.207	0.942
HNRNPA2B1	PRPF6	4441649	4435686	9606.ENSP00000346694	9606.ENSP00000266079	0	0	0	0	0.188	0.185	0.9	0.226	0.942
XAB2	HNRNPA2B1	4442108	4441649	9606.ENSP00000351137	9606.ENSP00000346694	0	0	0	0	0.097	0.35	0.9	0.135	0.942
ZNF112	TRIM28	4440760	4434273	9606.ENSP00000337081	9606.ENSP00000253024	0	0	0	0	0.055	0.267	0.9	0.261	0.942
HNRNPF	SF3B6	4448121	4433588	9606.ENSP00000400433	9606.ENSP00000233468	0	0	0	0	0.444	0	0.9	0	0.942
HNRNPC	SRRM1	4450354	4439835	9606.ENSP00000451291	9606.ENSP00000326261	0	0	0	0	0.1	0	0.9	0.411	0.942
CTNNBL1	PCBP1	4442597	4438137	9606.ENSP00000355050	9606.ENSP00000305556	0	0	0	0	0.429	0	0.9	0.064	0.941
ZNF133	TRIM28	4449906	4434273	9606.ENSP00000439427	9606.ENSP00000253024	0	0	0	0	0.055	0.393	0.9	0.104	0.941
SNRNP200	SF3B6	4439101	4433588	9606.ENSP00000317123	9606.ENSP00000233468	0	0	0	0	0.201	0	0.9	0.325	0.941
SF3A3	PTBP1	4444082	4441922	9606.ENSP00000362110	9606.ENSP00000349428	0	0	0	0	0.322	0	0.9	0.21	0.941
SF3A3	HNRNPU	4444082	4436526	9606.ENSP00000362110	9606.ENSP00000283179	0	0	0	0	0.258	0	0.9	0.27	0.941
PRPF8	SRSF7	4450629	4439803	9606.ENSP00000460348	9606.ENSP00000325905	0	0	0	0	0.2	0	0.9	0.322	0.941
ZNF689	TRIM28	4436724	4434273	9606.ENSP00000287461	9606.ENSP00000253024	0	0	0	0	0.055	0.31	0.9	0.203	0.941
HNRNPC	SLU7	4450354	4437371	9606.ENSP00000451291	9606.ENSP00000297151	0	0	0	0	0.063	0.263	0.9	0.251	0.941
PCBP2	SYMPK	4442251	4433956	9606.ENSP00000352438	9606.ENSP00000245934	0	0	0	0	0.144	0.313	0.9	0.117	0.941
HDAC1	SNW1	4444211	4434897	9606.ENSP00000362649	9606.ENSP00000261531	0	0	0	0	0.246	0.104	0.9	0.231	0.941
ZNF197	TRIM28	4446497	4434273	9606.ENSP00000379370	9606.ENSP00000253024	0	0	0	0	0.055	0.321	0.9	0.198	0.941
SNRNP70	FUS	4451051	4434343	9606.ENSP00000472998	9606.ENSP00000254108	0	0	0	0	0.289	0	0.9	0.243	0.941
PTBP1	SNRNP40	4441922	4435298	9606.ENSP00000349428	9606.ENSP00000263694	0	0	0	0	0.442	0	0.9	0	0.941
SF3B1	SRSF7	4440663	4439803	9606.ENSP00000335321	9606.ENSP00000325905	0	0	0	0	0.229	0	0.9	0.299	0.941
PRPF8	HNRNPK	4450629	4444702	9606.ENSP00000460348	9606.ENSP00000365439	0	0	0	0	0.244	0.11	0.9	0.232	0.941
BUD31	HNRNPA2B1	4447297	4441649	9606.ENSP00000386023	9606.ENSP00000346694	0	0	0	0	0.122	0.349	0.9	0.098	0.941
DDX42	SNRNP200	4450728	4439101	9606.ENSP00000464050	9606.ENSP00000317123	0	0	0	0	0.104	0.264	0.9	0.223	0.941
DDX42	SF3B2	4450728	4439231	9606.ENSP00000464050	9606.ENSP00000318861	0	0	0	0	0.139	0.132	0.9	0.314	0.941
UBE2I	MTA1	4441792	4440468	9606.ENSP00000348056	9606.ENSP00000333633	0	0	0	0	0	0.379	0.9	0.138	0.941
CDC40	HNRNPA2B1	4443232	4441649	9606.ENSP00000357928	9606.ENSP00000346694	0	0	0	0	0.166	0.336	0.9	0.07	0.941
SNRPA1	DDX5	4434347	4433337	9606.ENSP00000254193	9606.ENSP00000225792	0	0	0	0	0.154	0.34	0.9	0.078	0.941
SF3B1	USP39	4440663	4438829	9606.ENSP00000335321	9606.ENSP00000312981	0	0	0	0	0.176	0.208	0.9	0.213	0.941
PRPF6	SRSF1	4435686	4434667	9606.ENSP00000266079	9606.ENSP00000258962	0	0	0	0	0.2	0	0.9	0.325	0.941
USP39	EIF4A3	4438829	4435883	9606.ENSP00000312981	9606.ENSP00000269349	0	0	0	0	0.126	0.261	0.9	0.202	0.941
RBMX	SF3B6	4443584	4433588	9606.ENSP00000359645	9606.ENSP00000233468	0	0	0	0	0.306	0.216	0.9	0	0.94
SRSF1	SYMPK	4434667	4433956	9606.ENSP00000258962	9606.ENSP00000245934	0	0	0	0	0.104	0.261	0.9	0.206	0.94
CDC40	SF3A1	4443232	4432876	9606.ENSP00000357928	9606.ENSP00000215793	0	0	0	0	0.159	0	0.9	0.353	0.94
RBMX	BCAS2	4443584	4443347	9606.ENSP00000359645	9606.ENSP00000358554	0	0	0	0	0.388	0	0.9	0.099	0.94
DDX46	SNRPD1	4448833	4437667	9606.ENSP00000416534	9606.ENSP00000300413	0	0	0	0	0.186	0.261	0.9	0.126	0.94
SNRPD2	SYMPK	4441252	4433956	9606.ENSP00000342374	9606.ENSP00000245934	0	0	0	0	0.111	0	0.9	0.385	0.94
PRPF8	CTNNBL1	4450629	4442597	9606.ENSP00000460348	9606.ENSP00000355050	0	0	0	0	0.26	0	0.9	0.259	0.94
HNRNPK	PRPF6	4444702	4435686	9606.ENSP00000365439	9606.ENSP00000266079	0	0	0	0	0.182	0	0.9	0.326	0.94
SUMO2	RARA	4448385	4434338	9606.ENSP00000405965	9606.ENSP00000254066	0	0	0	0	0.079	0.086	0.9	0.374	0.94
RAD50	FANCD2	4445118	4436734	9606.ENSP00000368100	9606.ENSP00000287647	0	0	0	0	0.062	0.294	0.9	0.205	0.94
CPSF7	SRRM1	4441519	4439835	9606.ENSP00000345412	9606.ENSP00000326261	0	0	0	0	0.169	0	0.9	0.338	0.94
ZNF517	TRIM28	4442317	4434273	9606.ENSP00000353058	9606.ENSP00000253024	0	0	0	0	0.055	0.14	0.9	0.353	0.94
DDX46	CSTF3	4448833	4439025	9606.ENSP00000416534	9606.ENSP00000315791	0	0	0	0	0.327	0.157	0.9	0.068	0.94
PCBP1	EIF4A3	4438137	4435883	9606.ENSP00000305556	9606.ENSP00000269349	0	0	0	0	0.358	0.086	0.9	0.099	0.94
DAXX	TP53	4444413	4435880	9606.ENSP00000363668	9606.ENSP00000269305	0	0	0	0	0.061	0.722	0	0.787	0.94
CTNNBL1	SRRM1	4442597	4439835	9606.ENSP00000355050	9606.ENSP00000326261	0	0	0	0	0.248	0	0.9	0.272	0.94
U2SURP	SF3B2	4448970	4439231	9606.ENSP00000418563	9606.ENSP00000318861	0	0	0	0	0.161	0	0.9	0.348	0.94
DDX46	SNRPD2	4448833	4441252	9606.ENSP00000416534	9606.ENSP00000342374	0	0	0	0	0.177	0.261	0.9	0.135	0.94
HSPA8	EFTUD2	4449616	4447727	9606.ENSP00000432083	9606.ENSP00000392094	0	0	0	0	0.133	0.242	0.9	0.204	0.94
CTNNBL1	CPSF3	4442597	4433700	9606.ENSP00000355050	9606.ENSP00000238112	0	0	0	0	0.418	0	0.9	0	0.939
BUD31	SRSF7	4447297	4439803	9606.ENSP00000386023	9606.ENSP00000325905	0	0	0	0	0.095	0.387	0.9	0	0.939
PRPF8	CSTF3	4450629	4439025	9606.ENSP00000460348	9606.ENSP00000315791	0	0	0	0	0.188	0	0.9	0.312	0.939
DDX46	SRSF7	4448833	4439803	9606.ENSP00000416534	9606.ENSP00000325905	0	0	0	0	0.318	0	0.9	0.18	0.939
DDX46	SNRPD3	4448833	4432879	9606.ENSP00000416534	9606.ENSP00000215829	0	0	0	0	0.129	0.261	0.9	0.165	0.939
SNRPB	HNRNPH1	4448654	4441896	9606.ENSP00000412566	9606.ENSP00000349168	0	0	0	0	0.262	0.073	0.9	0.223	0.939
SLU7	PRPF6	4437371	4435686	9606.ENSP00000297151	9606.ENSP00000266079	0	0	0	0	0.09	0	0.9	0.391	0.939
CDKN1A	MDM2	4447168	4434604	9606.ENSP00000384849	9606.ENSP00000258149	0	0	0	0	0.062	0.692	0	0.806	0.939
CDC40	SRSF1	4443232	4434667	9606.ENSP00000357928	9606.ENSP00000258962	0	0	0	0	0.175	0.079	0.9	0.292	0.939
ZNF33A	TRIM28	4438035	4434273	9606.ENSP00000304268	9606.ENSP00000253024	0	0	0	0	0.055	0.267	0.9	0.235	0.939
CPSF2	SF3A1	4437524	4432876	9606.ENSP00000298875	9606.ENSP00000215793	0	0	0	0	0.203	0	0.9	0.302	0.939
HSPA8	HNRNPH1	4449616	4441896	9606.ENSP00000432083	9606.ENSP00000349168	0	0	0	0	0.302	0	0.9	0.197	0.939
RBM17	PRPF19	4447560	4433393	9606.ENSP00000388638	9606.ENSP00000227524	0	0	0	0	0.203	0	0.9	0.305	0.939
ZNF420	TRIM28	4440895	4434273	9606.ENSP00000338770	9606.ENSP00000253024	0	0	0	0	0.055	0.235	0.9	0.258	0.939
DDX46	CRNKL1	4448833	4444875	9606.ENSP00000416534	9606.ENSP00000366557	0	0	0	0	0.199	0.171	0.9	0.195	0.939
PCBP2	DDX5	4442251	4433337	9606.ENSP00000352438	9606.ENSP00000225792	0	0	0	0	0.099	0.246	0.9	0.215	0.939
CWC15	DDX42	4451135	4450728	9606.ENSP00000475615	9606.ENSP00000464050	0	0	0	0	0.163	0.323	0.9	0.054	0.939
CWC22	HNRNPA2B1	4447457	4441649	9606.ENSP00000387006	9606.ENSP00000346694	0	0	0	0	0.133	0.262	0.9	0.161	0.939
HNRNPC	AQR	4450354	4432668	9606.ENSP00000451291	9606.ENSP00000156471	0	0	0	0	0.068	0.261	0.9	0.23	0.939
H2AFX	UBE2I	4449695	4441792	9606.ENSP00000434024	9606.ENSP00000348056	0	0	0	0	0.083	0.188	0.9	0.284	0.939
CTNNBL1	SNRNP200	4442597	4439101	9606.ENSP00000355050	9606.ENSP00000317123	0	0	0	0	0.276	0	0.9	0.221	0.938
HSPA8	ELAVL1	4449616	4447216	9606.ENSP00000432083	9606.ENSP00000385269	0	0	0	0	0.305	0	0.9	0.188	0.938
HNRNPA2B1	SF3B2	4441649	4439231	9606.ENSP00000346694	9606.ENSP00000318861	0	0	0	0	0.127	0.307	0.9	0.102	0.938
EFTUD2	RBMX	4447727	4443584	9606.ENSP00000392094	9606.ENSP00000359645	0	0	0	0	0.314	0	0.9	0.17	0.938
HNRNPC	SYF2	4450354	4433663	9606.ENSP00000451291	9606.ENSP00000236273	0	0	0	0	0.088	0.347	0.9	0.095	0.938
SF3B2	SRSF1	4439231	4434667	9606.ENSP00000318861	9606.ENSP00000258962	0	0	0	0	0.106	0	0.9	0.365	0.938
DDX42	SNW1	4450728	4434897	9606.ENSP00000464050	9606.ENSP00000261531	0	0	0	0	0.136	0.313	0.9	0.089	0.938
SNRNP70	CPSF3	4451051	4433700	9606.ENSP00000472998	9606.ENSP00000238112	0	0	0	0	0.127	0.167	0.9	0.254	0.938
SIN3A	SMAD4	4446352	4441161	9606.ENSP00000378402	9606.ENSP00000341551	0	0	0	0	0.055	0.267	0.9	0.212	0.938
HNRNPF	SF3A3	4448121	4444082	9606.ENSP00000400433	9606.ENSP00000362110	0	0	0	0	0.289	0	0.9	0.209	0.938
SF3B3	DDX5	4438163	4433337	9606.ENSP00000305790	9606.ENSP00000225792	0	0	0	0	0.095	0.301	0.9	0.143	0.938
HNRNPA2B1	SYF2	4441649	4433663	9606.ENSP00000346694	9606.ENSP00000236273	0	0	0	0	0.098	0.347	0.9	0.086	0.938
SF3B1	HNRNPU	4440663	4436526	9606.ENSP00000335321	9606.ENSP00000283179	0	0	0	0	0.337	0	0.9	0.147	0.938
SMAD4	SNW1	4441161	4434897	9606.ENSP00000341551	9606.ENSP00000261531	0	0	0	0	0.084	0.313	0.9	0.139	0.938
RBMX	SF3B2	4443584	4439231	9606.ENSP00000359645	9606.ENSP00000318861	0	0	0	0	0.127	0.193	0.9	0.226	0.938
HNRNPU	PRPF19	4436526	4433393	9606.ENSP00000283179	9606.ENSP00000227524	0	0	0	0	0.388	0	0.9	0.071	0.938
SF3A3	HNRNPH1	4444082	4441896	9606.ENSP00000362110	9606.ENSP00000349168	0	0	0	0	0.257	0	0.9	0.237	0.938
SNRNP70	WDR33	4451051	4439759	9606.ENSP00000472998	9606.ENSP00000325377	0	0	0	0	0.12	0.208	0.9	0.218	0.938
EIF4A3	CPSF3	4435883	4433700	9606.ENSP00000269349	9606.ENSP00000238112	0	0	0	0	0.201	0.125	0.9	0.228	0.938
HNRNPF	RBM17	4448121	4447560	9606.ENSP00000400433	9606.ENSP00000388638	0	0	0	0	0.318	0	0.9	0.172	0.938
ZNF175	TRIM28	4435041	4434273	9606.ENSP00000262259	9606.ENSP00000253024	0	0	0	0	0.055	0.267	0.9	0.216	0.938
SRSF7	CSTF3	4439803	4439025	9606.ENSP00000325905	9606.ENSP00000315791	0	0	0	0	0.232	0	0.9	0.266	0.938
CWC15	SF3A3	4451135	4444082	9606.ENSP00000475615	9606.ENSP00000362110	0	0	0	0	0.247	0	0.9	0.253	0.938
SUMO2	MDM2	4448385	4434604	9606.ENSP00000405965	9606.ENSP00000258149	0	0	0	0	0	0.125	0.9	0.35	0.938
ZKSCAN8	TRIM28	4440391	4434273	9606.ENSP00000332750	9606.ENSP00000253024	0	0	0	0	0.055	0.393	0.9	0.055	0.938
TBL1XR1	SIN3A	4448367	4446352	9606.ENSP00000405574	9606.ENSP00000378402	0	0	0	0	0.093	0.063	0.9	0.365	0.938
HNRNPC	CRNKL1	4450354	4444875	9606.ENSP00000451291	9606.ENSP00000366557	0	0	0	0	0.077	0.343	0.9	0.098	0.938
SART1	HNRNPU	4438591	4436526	9606.ENSP00000310448	9606.ENSP00000283179	0	0	0	0	0.087	0.336	0.9	0.1	0.938
DDX5	SF3A1	4433337	4432876	9606.ENSP00000225792	9606.ENSP00000215793	0	0	0	0	0.153	0.254	0.9	0.124	0.937
SNRPB	SRSF7	4448654	4439803	9606.ENSP00000412566	9606.ENSP00000325905	0	0	0	0	0.223	0	0.9	0.264	0.937
SART1	SF3B6	4438591	4433588	9606.ENSP00000310448	9606.ENSP00000233468	0	0	0	0	0.102	0.238	0.9	0.19	0.937
ZNF268	TRIM28	4450118	4434273	9606.ENSP00000444412	9606.ENSP00000253024	0	0	0	0	0.055	0.18	0.9	0.285	0.937
ZNF140	TRIM28	4441758	4434273	9606.ENSP00000347755	9606.ENSP00000253024	0	0	0	0	0.055	0.393	0.9	0	0.937
CRNKL1	WDR33	4444875	4439759	9606.ENSP00000366557	9606.ENSP00000325377	0	0	0	0	0.071	0	0.9	0.385	0.937
EFTUD2	CPSF2	4447727	4437524	9606.ENSP00000392094	9606.ENSP00000298875	0	0	0	0	0.372	0	0.9	0.081	0.937
CWC15	HNRNPC	4451135	4450354	9606.ENSP00000475615	9606.ENSP00000451291	0	0	0	0	0.083	0.357	0.9	0.058	0.937
SNRPB	PTBP1	4448654	4441922	9606.ENSP00000412566	9606.ENSP00000349428	0	0	0	0	0.385	0	0.9	0.059	0.937
BUD31	DDX5	4447297	4433337	9606.ENSP00000386023	9606.ENSP00000225792	0	0	0	0	0.075	0.31	0.9	0.131	0.937
HNRNPK	SNRNP40	4444702	4435298	9606.ENSP00000365439	9606.ENSP00000263694	0	0	0	0	0.376	0	0.9	0.08	0.937
PCBP2	CPSF3	4442251	4433700	9606.ENSP00000352438	9606.ENSP00000238112	0	0	0	0	0.135	0.313	0.9	0.068	0.937
RBM17	PTBP1	4447560	4441922	9606.ENSP00000388638	9606.ENSP00000349428	0	0	0	0	0.272	0	0.9	0.205	0.937
SLU7	SF3B6	4437371	4433588	9606.ENSP00000297151	9606.ENSP00000233468	0	0	0	0	0.062	0	0.9	0.391	0.937
RBMX	SNRNP200	4443584	4439101	9606.ENSP00000359645	9606.ENSP00000317123	0	0	0	0	0.195	0	0.9	0.287	0.937
ELAVL1	SNRNP40	4447216	4435298	9606.ENSP00000385269	9606.ENSP00000263694	0	0	0	0	0.401	0	0.9	0	0.937
HNRNPA2B1	RBM22	4441649	4432775	9606.ENSP00000346694	9606.ENSP00000199814	0	0	0	0	0.079	0.33	0.9	0.104	0.937
HNRNPF	EFTUD2	4448121	4447727	9606.ENSP00000400433	9606.ENSP00000392094	0	0	0	0	0.308	0	0.9	0.164	0.937
RBM17	SNW1	4447560	4434897	9606.ENSP00000388638	9606.ENSP00000261531	0	0	0	0	0.223	0.104	0.9	0.211	0.937
HNRNPC	PRPF3	4450354	4438990	9606.ENSP00000451291	9606.ENSP00000315379	0	0	0	0	0.102	0.261	0.9	0.163	0.937
BCAS2	PTBP1	4443347	4441922	9606.ENSP00000358554	9606.ENSP00000349428	0	0	0	0	0.341	0	0.9	0.121	0.937
CTNNBL1	EIF4A3	4442597	4435883	9606.ENSP00000355050	9606.ENSP00000269349	0	0	0	0	0.377	0	0.9	0.058	0.936
RBMX	SNRPA1	4443584	4434347	9606.ENSP00000359645	9606.ENSP00000254193	0	0	0	0	0.314	0	0.9	0.151	0.936
SRRM1	SNRNP40	4439835	4435298	9606.ENSP00000326261	9606.ENSP00000263694	0	0	0	0	0.203	0.071	0.9	0.248	0.936
H2AFX	SUMO1	4449695	4446000	9606.ENSP00000434024	9606.ENSP00000376077	0	0	0	0	0.063	0	0.9	0.379	0.936
SF3B2	SNRNP40	4439231	4435298	9606.ENSP00000318861	9606.ENSP00000263694	0	0	0	0	0.238	0	0.9	0.238	0.936
HNRNPH1	SNRNP40	4441896	4435298	9606.ENSP00000349168	9606.ENSP00000263694	0	0	0	0	0.389	0	0.9	0	0.936
SKI	MYB	4445073	4441013	9606.ENSP00000367797	9606.ENSP00000339992	0	0	0	0	0	0.328	0.9	0.127	0.936
CWC15	HNRNPA2B1	4451135	4441649	9606.ENSP00000475615	9606.ENSP00000346694	0	0	0	0	0.08	0.357	0.9	0.058	0.936
HNRNPK	SRRM1	4444702	4439835	9606.ENSP00000365439	9606.ENSP00000326261	0	0	0	0	0.141	0	0.9	0.318	0.936
CDC40	CTNNBL1	4443232	4442597	9606.ENSP00000357928	9606.ENSP00000355050	0	0	0	0	0.163	0.106	0.9	0.249	0.936
XAB2	SRRM1	4442108	4439835	9606.ENSP00000351137	9606.ENSP00000326261	0	0	0	0	0.31	0	0.9	0.158	0.936
PRPF6	AQR	4435686	4432668	9606.ENSP00000266079	9606.ENSP00000156471	0	0	0	0	0.121	0	0.9	0.333	0.936
HNRNPC	USP39	4450354	4438829	9606.ENSP00000451291	9606.ENSP00000312981	0	0	0	0	0.066	0.193	0.9	0.258	0.936
HNRNPF	CPSF7	4448121	4441519	9606.ENSP00000400433	9606.ENSP00000345412	0	0	0	0	0.107	0.108	0.9	0.293	0.936
ELAVL1	DDX5	4447216	4433337	9606.ENSP00000385269	9606.ENSP00000225792	0	0	0	0	0.134	0	0.9	0.323	0.936
DDX5	SNRPD3	4433337	4432879	9606.ENSP00000225792	9606.ENSP00000215829	0	0	0	0	0.087	0.261	0.9	0.164	0.936
SF3B2	HNRNPU	4439231	4436526	9606.ENSP00000318861	9606.ENSP00000283179	0	0	0	0	0.165	0	0.9	0.297	0.936
HSPA8	EIF4A3	4449616	4435883	9606.ENSP00000432083	9606.ENSP00000269349	0	0	0	0	0.184	0.267	0.9	0.061	0.936
U2SURP	HNRNPH1	4448970	4441896	9606.ENSP00000418563	9606.ENSP00000349168	0	0	0	0	0.389	0	0.9	0.046	0.936
EFTUD2	DDX5	4447727	4433337	9606.ENSP00000392094	9606.ENSP00000225792	0	0	0	0	0.102	0.266	0.9	0.147	0.936
HNRNPH1	SRRM2	4441896	4437792	9606.ENSP00000349168	9606.ENSP00000301740	0	0	0	0	0.103	0.218	0.9	0.203	0.936
HNRNPC	CPSF3	4450354	4433700	9606.ENSP00000451291	9606.ENSP00000238112	0	0	0	0	0.147	0.071	0.9	0.288	0.936
RBM17	ELAVL1	4447560	4447216	9606.ENSP00000388638	9606.ENSP00000385269	0	0	0	0	0.241	0	0.9	0.215	0.935
ZNF30	TRIM28	4448271	4434273	9606.ENSP00000403441	9606.ENSP00000253024	0	0	0	0	0.055	0.36	0.9	0.06	0.935
ZNF304	TRIM28	4445940	4434273	9606.ENSP00000375586	9606.ENSP00000253024	0	0	0	0	0.055	0.064	0.9	0.359	0.935
SKI	HDAC1	4445073	4444211	9606.ENSP00000367797	9606.ENSP00000362649	0	0	0	0	0	0.32	0.9	0.127	0.935
MDC1	UBE2I	4444725	4441792	9606.ENSP00000365588	9606.ENSP00000348056	0	0	0	0	0.057	0.05	0.9	0.363	0.935
ZNF556	TRIM28	4437872	4434273	9606.ENSP00000302603	9606.ENSP00000253024	0	0	0	0	0.055	0.064	0.9	0.358	0.935
DDX42	PRPF6	4450728	4435686	9606.ENSP00000464050	9606.ENSP00000266079	0	0	0	0	0.123	0.304	0.9	0.068	0.935
RANBP2	SNRPD3	4436527	4432879	9606.ENSP00000283195	9606.ENSP00000215829	0	0	0	0	0.133	0.262	0.9	0.117	0.935
SNRPB	SRRM1	4448654	4439835	9606.ENSP00000412566	9606.ENSP00000326261	0	0	0	0	0.286	0.071	0.9	0.145	0.935
CHEK2	UBE2I	4445704	4441792	9606.ENSP00000372023	9606.ENSP00000348056	0	0	0	0	0.064	0.068	0.9	0.35	0.935
SRSF7	SNRNP40	4439803	4435298	9606.ENSP00000325905	9606.ENSP00000263694	0	0	0	0	0.333	0	0.9	0.104	0.935
NBN	TRIM28	4435605	4434273	9606.ENSP00000265433	9606.ENSP00000253024	0	0	0	0	0.044	0	0.9	0.379	0.935
SF3B2	CSTF3	4439231	4439025	9606.ENSP00000318861	9606.ENSP00000315791	0	0	0	0	0.383	0	0.9	0	0.935
DDX42	PRPF8	4450728	4450629	9606.ENSP00000464050	9606.ENSP00000460348	0	0	0	0	0.105	0.327	0.9	0.057	0.935
SRRM1	SNRPD3	4439835	4432879	9606.ENSP00000326261	9606.ENSP00000215829	0	0	0	0	0.1	0.066	0.9	0.324	0.935
HNRNPH1	SF3A1	4441896	4432876	9606.ENSP00000349168	9606.ENSP00000215793	0	0	0	0	0.183	0	0.9	0.276	0.935
CRNKL1	PRPF6	4444875	4435686	9606.ENSP00000366557	9606.ENSP00000266079	0	0	0	0.553	0.189	0	0.9	0.562	0.935
PTBP1	CSTF3	4441922	4439025	9606.ENSP00000349428	9606.ENSP00000315791	0	0	0	0	0.16	0	0.9	0.294	0.935
SRRM1	SLU7	4439835	4437371	9606.ENSP00000326261	9606.ENSP00000297151	0	0	0	0	0.082	0	0.9	0.34	0.934
BCAS2	SRSF1	4443347	4434667	9606.ENSP00000358554	9606.ENSP00000258962	0	0	0	0	0.313	0	0.9	0.118	0.934
HNRNPF	SNRNP200	4448121	4439101	9606.ENSP00000400433	9606.ENSP00000317123	0	0	0	0	0.184	0	0.9	0.267	0.934
SRRM1	CPSF3	4439835	4433700	9606.ENSP00000326261	9606.ENSP00000238112	0	0	0	0	0.176	0	0.9	0.265	0.934
SF3A3	SYF2	4444082	4433663	9606.ENSP00000362110	9606.ENSP00000236273	0	0	0	0	0.131	0	0.9	0.302	0.934
HNRNPH1	SF3B3	4441896	4438163	9606.ENSP00000349168	9606.ENSP00000305790	0	0	0	0	0.298	0	0.9	0.141	0.934
SRRM1	CSTF3	4439835	4439025	9606.ENSP00000326261	9606.ENSP00000315791	0	0	0	0	0.218	0	0.9	0.23	0.934
HSPA8	PTBP1	4449616	4441922	9606.ENSP00000432083	9606.ENSP00000349428	0	0	0	0	0.302	0	0.9	0.143	0.934
SNRNP70	CPSF2	4451051	4437524	9606.ENSP00000472998	9606.ENSP00000298875	0	0	0	0	0.073	0.167	0.9	0.25	0.934
RBBP4	TP53	4444198	4435880	9606.ENSP00000362592	9606.ENSP00000269305	0	0	0	0	0	0.08	0.9	0.348	0.934
ZNF555	TRIM28	4440604	4434273	9606.ENSP00000334853	9606.ENSP00000253024	0	0	0	0	0.055	0.064	0.9	0.351	0.934
WDR33	EIF4A3	4439759	4435883	9606.ENSP00000325377	9606.ENSP00000269349	0	0	0	0	0.09	0.085	0.9	0.308	0.934
CHERP	HNRNPF	4449922	4448121	9606.ENSP00000439856	9606.ENSP00000400433	0	0	0	0	0.374	0	0.9	0	0.934
UBE2I	RARA	4441792	4434338	9606.ENSP00000348056	9606.ENSP00000254066	0	0	0	0	0	0.175	0.9	0.267	0.934
CWC15	DDX5	4451135	4433337	9606.ENSP00000475615	9606.ENSP00000225792	0	0	0	0	0.093	0.323	0.9	0.054	0.934
BCAS2	DDX5	4443347	4433337	9606.ENSP00000358554	9606.ENSP00000225792	0	0	0	0	0.088	0.3	0.9	0.093	0.934
ZNF573	TRIM28	4449948	4434273	9606.ENSP00000440464	9606.ENSP00000253024	0	0	0	0	0.055	0.267	0.9	0.162	0.934
HSPA8	HNRNPF	4449616	4448121	9606.ENSP00000432083	9606.ENSP00000400433	0	0	0	0	0.186	0	0.9	0.26	0.934
SRRM1	SNW1	4439835	4434897	9606.ENSP00000326261	9606.ENSP00000261531	0	0	0	0	0.272	0.104	0.9	0.119	0.934
PCBP2	SART1	4442251	4438591	9606.ENSP00000352438	9606.ENSP00000310448	0	0	0	0	0.117	0	0.9	0.318	0.934
SRRM2	HNRNPU	4437792	4436526	9606.ENSP00000301740	9606.ENSP00000283179	0	0	0	0	0.106	0.328	0.9	0	0.934
XAB2	EP300	4442108	4435224	9606.ENSP00000351137	9606.ENSP00000263253	0	0	0	0	0.063	0	0.9	0.353	0.934
DDX46	SYF2	4448833	4433663	9606.ENSP00000416534	9606.ENSP00000236273	0	0	0	0	0.118	0	0.9	0.313	0.934
ZNF721	TRIM28	4449474	4434273	9606.ENSP00000428878	9606.ENSP00000253024	0	0	0	0	0.055	0.267	0.9	0.148	0.933
U2SURP	SRRM1	4448970	4439835	9606.ENSP00000418563	9606.ENSP00000326261	0	0	0	0	0.248	0	0.9	0.182	0.933
DDX46	CPSF2	4448833	4437524	9606.ENSP00000416534	9606.ENSP00000298875	0	0	0	0	0.203	0.125	0.9	0.153	0.933
SNRPB	DDX5	4448654	4433337	9606.ENSP00000412566	9606.ENSP00000225792	0	0	0	0	0.143	0.261	0.9	0.067	0.933
CWC15	SF3A1	4451135	4432876	9606.ENSP00000475615	9606.ENSP00000215793	0	0	0	0	0.256	0	0.9	0.172	0.933
ZNF34	TRIM28	4441157	4434273	9606.ENSP00000341528	9606.ENSP00000253024	0	0	0	0	0.055	0.064	0.9	0.334	0.933
CTNNBL1	SF3B2	4442597	4439231	9606.ENSP00000355050	9606.ENSP00000318861	0	0	0	0	0.351	0	0.9	0.056	0.933
H2AFX	TP53	4449695	4435880	9606.ENSP00000434024	9606.ENSP00000269305	0	0	0	0	0	0.379	0	0.896	0.933
ELAVL1	SF3B3	4447216	4438163	9606.ENSP00000385269	9606.ENSP00000305790	0	0	0	0	0.337	0	0.9	0.073	0.933
SNRNP70	HSPA8	4451051	4449616	9606.ENSP00000472998	9606.ENSP00000432083	0	0	0	0	0.2	0.051	0.9	0.223	0.933
PTBP1	DDX5	4441922	4433337	9606.ENSP00000349428	9606.ENSP00000225792	0	0	0	0	0.155	0	0.9	0.279	0.933
XAB2	SYMPK	4442108	4433956	9606.ENSP00000351137	9606.ENSP00000245934	0	0	0	0	0.359	0	0.9	0	0.933
PRPF3	DDX5	4438990	4433337	9606.ENSP00000315379	9606.ENSP00000225792	0	0	0	0	0.078	0.298	0.9	0.087	0.933
DDX46	SNRNP40	4448833	4435298	9606.ENSP00000416534	9606.ENSP00000263694	0	0	0	0	0.144	0.278	0.9	0.046	0.933
SF3B1	WDR33	4440663	4439759	9606.ENSP00000335321	9606.ENSP00000325377	0	0	0	0	0.121	0	0.9	0.304	0.933
ELAVL1	BCAS2	4447216	4443347	9606.ENSP00000385269	9606.ENSP00000358554	0	0	0	0	0.328	0	0.9	0.094	0.933
CDC40	RANBP2	4443232	4436527	9606.ENSP00000357928	9606.ENSP00000283195	0	0	0	0	0.075	0.305	0.9	0.082	0.933
RANBP2	EIF4A3	4436527	4435883	9606.ENSP00000283195	9606.ENSP00000269349	0	0	0	0	0.158	0.26	0.9	0.056	0.933
HNRNPC	CWC22	4450354	4447457	9606.ENSP00000451291	9606.ENSP00000387006	0	0	0	0	0.107	0.262	0.9	0.104	0.933
HNRNPK	SNRPA1	4444702	4434347	9606.ENSP00000365439	9606.ENSP00000254193	0	0	0	0	0.308	0	0.9	0.118	0.933
PRPF3	SRSF1	4438990	4434667	9606.ENSP00000315379	9606.ENSP00000258962	0	0	0	0	0.105	0	0.9	0.31	0.933
HSPA8	RANBP2	4449616	4436527	9606.ENSP00000432083	9606.ENSP00000283195	0	0	0	0	0.1	0.163	0.9	0.215	0.933
ZNF519	TRIM28	4450754	4434273	9606.ENSP00000464872	9606.ENSP00000253024	0	0	0	0	0.055	0.184	0.9	0.234	0.933
SF3B1	CPSF3	4440663	4433700	9606.ENSP00000335321	9606.ENSP00000238112	0	0	0	0	0.245	0	0.9	0.194	0.933
PCBP2	SF3A1	4442251	4432876	9606.ENSP00000352438	9606.ENSP00000215793	0	0	0	0	0.146	0	0.9	0.277	0.933
DDX42	PRPF3	4450728	4438990	9606.ENSP00000464050	9606.ENSP00000315379	0	0	0	0	0.114	0.298	0.9	0.053	0.933
PRPF3	CPSF3	4438990	4433700	9606.ENSP00000315379	9606.ENSP00000238112	0	0	0	0	0.194	0	0.9	0.245	0.933
ZNF426	TRIM28	4449889	4434273	9606.ENSP00000439017	9606.ENSP00000253024	0	0	0	0	0.055	0.064	0.9	0.339	0.933
PTBP1	SRRM1	4441922	4439835	9606.ENSP00000349428	9606.ENSP00000326261	0	0	0	0	0.178	0.071	0.9	0.231	0.933
RBM17	HNRNPH1	4447560	4441896	9606.ENSP00000388638	9606.ENSP00000349168	0	0	0	0	0.286	0	0.9	0.148	0.933
SART1	DDX5	4438591	4433337	9606.ENSP00000310448	9606.ENSP00000225792	0	0	0	0	0.074	0.297	0.9	0.093	0.933
SF3A3	CPSF3	4444082	4433700	9606.ENSP00000362110	9606.ENSP00000238112	0	0	0	0	0.35	0	0.9	0.043	0.932
H2AFX	SUMO2	4449695	4448385	9606.ENSP00000434024	9606.ENSP00000405965	0	0	0	0	0.063	0	0.9	0.334	0.932
U2SURP	SNRNP40	4448970	4435298	9606.ENSP00000418563	9606.ENSP00000263694	0	0	0	0	0.2	0	0.9	0.222	0.932
TBL1XR1	EP300	4448367	4435224	9606.ENSP00000405574	9606.ENSP00000263253	0	0	0	0	0.064	0.157	0.9	0.242	0.932
U2SURP	HNRNPF	4448970	4448121	9606.ENSP00000418563	9606.ENSP00000400433	0	0	0	0	0.356	0	0.9	0	0.932
HNRNPF	SF3A1	4448121	4432876	9606.ENSP00000400433	9606.ENSP00000215793	0	0	0	0	0.248	0	0.9	0.175	0.932
DDX5	RBM22	4433337	4432775	9606.ENSP00000225792	9606.ENSP00000199814	0	0	0	0	0.109	0.3	0.9	0	0.932
RBMX	SART1	4443584	4438591	9606.ENSP00000359645	9606.ENSP00000310448	0	0	0	0	0.1	0	0.9	0.313	0.932
SNRNP40	SRSF1	4435298	4434667	9606.ENSP00000263694	9606.ENSP00000258962	0	0	0	0	0.339	0	0.9	0.054	0.932
HNRNPC	U2SURP	4450354	4448970	9606.ENSP00000451291	9606.ENSP00000418563	0	0	0	0	0.299	0	0.9	0.112	0.932
TRIM28	ZNF764	4434273	4434252	9606.ENSP00000253024	9606.ENSP00000252797	0	0	0	0	0.055	0.14	0.9	0.266	0.932
HNRNPF	CSTF3	4448121	4439025	9606.ENSP00000400433	9606.ENSP00000315791	0	0	0	0	0.127	0	0.9	0.286	0.932
SF3A3	EIF4A3	4444082	4435883	9606.ENSP00000362110	9606.ENSP00000269349	0	0	0	0	0.311	0.053	0.9	0.089	0.932
SF3B1	CSTF3	4440663	4439025	9606.ENSP00000335321	9606.ENSP00000315791	0	0	0	0	0.167	0	0.9	0.253	0.932
U2SURP	SF3B3	4448970	4438163	9606.ENSP00000418563	9606.ENSP00000305790	0	0	0	0	0.131	0	0.9	0.28	0.932
USP39	HNRNPU	4438829	4436526	9606.ENSP00000312981	9606.ENSP00000283179	0	0	0	0	0.104	0.244	0.9	0.121	0.932
H2AFX	RB1	4449695	4435747	9606.ENSP00000434024	9606.ENSP00000267163	0	0	0	0	0	0	0.9	0.355	0.932
BUD31	SF3B6	4447297	4433588	9606.ENSP00000386023	9606.ENSP00000233468	0	0	0	0	0.167	0	0.9	0.253	0.932
HNRNPF	CPSF2	4448121	4437524	9606.ENSP00000400433	9606.ENSP00000298875	0	0	0	0	0.092	0	0.9	0.316	0.932
ZNF136	TRIM28	4441394	4434273	9606.ENSP00000344162	9606.ENSP00000253024	0	0	0	0	0.055	0.157	0.9	0.25	0.932
SNRPD1	RANBP2	4437667	4436527	9606.ENSP00000300413	9606.ENSP00000283195	0	0	0	0	0.139	0.262	0.9	0.062	0.932
SF3B3	SLU7	4438163	4437371	9606.ENSP00000305790	9606.ENSP00000297151	0	0	0	0	0	0	0.9	0.349	0.932
CPSF7	SNW1	4441519	4434897	9606.ENSP00000345412	9606.ENSP00000261531	0	0	0	0	0.302	0.104	0.9	0	0.932
PTBP1	SNRNP200	4441922	4439101	9606.ENSP00000349428	9606.ENSP00000317123	0	0	0	0	0.29	0	0.9	0.128	0.932
HNRNPF	CPSF3	4448121	4433700	9606.ENSP00000400433	9606.ENSP00000238112	0	0	0	0	0.215	0	0.9	0.208	0.932
SNRPB	HNRNPK	4448654	4444702	9606.ENSP00000412566	9606.ENSP00000365439	0	0	0	0	0.265	0.11	0.9	0.084	0.932
SART1	EIF4A3	4438591	4435883	9606.ENSP00000310448	9606.ENSP00000269349	0	0	0	0	0.087	0.293	0.9	0.07	0.932
EIF4A3	DHX8	4435883	4435074	9606.ENSP00000269349	9606.ENSP00000262415	0	0	0	0	0.206	0.845	0	0.491	0.932
SUMO1	ZNF350	4446000	4433861	9606.ENSP00000376077	9606.ENSP00000243644	0	0	0	0	0	0.185	0.9	0.241	0.932
RANGAP1	HDAC1	4448176	4444211	9606.ENSP00000401470	9606.ENSP00000362649	0	0	0	0	0.218	0.072	0.9	0.181	0.932
HNRNPH1	SNRNP200	4441896	4439101	9606.ENSP00000349168	9606.ENSP00000317123	0	0	0	0	0.219	0	0.9	0.206	0.932
SYF2	SF3A1	4433663	4432876	9606.ENSP00000236273	9606.ENSP00000215793	0	0	0	0	0.056	0	0.9	0.344	0.932
HNRNPC	SYMPK	4450354	4433956	9606.ENSP00000451291	9606.ENSP00000245934	0	0	0	0	0.109	0.157	0.9	0.191	0.931
U2SURP	SRSF7	4448970	4439803	9606.ENSP00000418563	9606.ENSP00000325905	0	0	0	0.652	0.33	0	0.9	0.08	0.931
SNRNP70	DDX5	4451051	4433337	9606.ENSP00000472998	9606.ENSP00000225792	0.042	0	0	0	0.125	0.087	0.9	0.246	0.931
RBM17	HNRNPK	4447560	4444702	9606.ENSP00000388638	9606.ENSP00000365439	0	0	0	0	0.23	0	0.9	0.185	0.931
HNRNPA2B1	SLU7	4441649	4437371	9606.ENSP00000346694	9606.ENSP00000297151	0	0	0	0	0.063	0.263	0.9	0.13	0.931
RBM17	SF3B6	4447560	4433588	9606.ENSP00000388638	9606.ENSP00000233468	0	0	0	0	0.245	0	0.9	0.171	0.931
SLU7	SRSF1	4437371	4434667	9606.ENSP00000297151	9606.ENSP00000258962	0	0	0	0	0.062	0	0.9	0.324	0.931
HNRNPF	SNRNP40	4448121	4435298	9606.ENSP00000400433	9606.ENSP00000263694	0	0	0	0	0.343	0	0.9	0	0.931
SNRNP70	U2SURP	4451051	4448970	9606.ENSP00000472998	9606.ENSP00000418563	0	0	0	0	0.304	0	0.9	0.093	0.931
HNRNPA2B1	PRPF3	4441649	4438990	9606.ENSP00000346694	9606.ENSP00000315379	0	0	0	0	0.105	0.261	0.9	0.08	0.931
CHEK1	RAD50	4447561	4445118	9606.ENSP00000388648	9606.ENSP00000368100	0	0	0	0	0.062	0	0.9	0.324	0.931
RBM17	SRSF7	4447560	4439803	9606.ENSP00000388638	9606.ENSP00000325905	0	0	0	0	0.171	0	0.9	0.244	0.931
DDX46	HNRNPA2B1	4448833	4441649	9606.ENSP00000416534	9606.ENSP00000346694	0	0	0	0	0.212	0.183	0.9	0.057	0.931
SNRNP40	DDX5	4435298	4433337	9606.ENSP00000263694	9606.ENSP00000225792	0	0	0	0	0.132	0.278	0.9	0	0.931
SNRPB	SF3B6	4448654	4433588	9606.ENSP00000412566	9606.ENSP00000233468	0	0	0	0	0.326	0	0.9	0.058	0.931
DDX42	EFTUD2	4450728	4447727	9606.ENSP00000464050	9606.ENSP00000392094	0	0	0	0	0.106	0.266	0.9	0.078	0.931
HNRNPK	SF3B2	4444702	4439231	9606.ENSP00000365439	9606.ENSP00000318861	0	0	0	0	0.107	0	0.9	0.289	0.931
CHERP	HNRNPU	4449922	4436526	9606.ENSP00000439856	9606.ENSP00000283179	0	0	0	0	0.343	0	0.9	0	0.931
DDX46	SNRPB	4448833	4448654	9606.ENSP00000416534	9606.ENSP00000412566	0	0	0	0	0.119	0.261	0.9	0.078	0.931
CTNNBL1	FUS	4442597	4434343	9606.ENSP00000355050	9606.ENSP00000254108	0	0	0	0	0.347	0	0.9	0	0.931
SNRPB	RANBP2	4448654	4436527	9606.ENSP00000412566	9606.ENSP00000283195	0	0	0	0	0.101	0.262	0.9	0.089	0.931
SUMO1	MRE11A	4446000	4439800	9606.ENSP00000376077	9606.ENSP00000325863	0	0	0	0	0.059	0.195	0.9	0.201	0.931
CHERP	HNRNPK	4449922	4444702	9606.ENSP00000439856	9606.ENSP00000365439	0	0	0	0	0.305	0	0.9	0.089	0.931
SKI	TRIM28	4445073	4434273	9606.ENSP00000367797	9606.ENSP00000253024	0	0	0	0	0	0.343	0.9	0	0.931
HDAC1	MXD1	4444211	4435437	9606.ENSP00000362649	9606.ENSP00000264444	0	0	0	0	0	0.307	0.9	0.093	0.931
CPSF7	SF3B1	4441519	4440663	9606.ENSP00000345412	9606.ENSP00000335321	0	0	0	0	0.227	0	0.9	0.187	0.931
SRRM1	SNRNP200	4439835	4439101	9606.ENSP00000326261	9606.ENSP00000317123	0	0	0	0	0.148	0.071	0.9	0.232	0.931
SNRPD2	RANBP2	4441252	4436527	9606.ENSP00000342374	9606.ENSP00000283195	0	0	0	0	0.129	0.262	0.9	0.062	0.931
CHERP	FUS	4449922	4434343	9606.ENSP00000439856	9606.ENSP00000254108	0	0	0	0	0.342	0	0.9	0	0.931
SRRM1	PRPF19	4439835	4433393	9606.ENSP00000326261	9606.ENSP00000227524	0	0	0	0	0.126	0.066	0.9	0.257	0.931
SNRPD1	CPSF2	4437667	4437524	9606.ENSP00000300413	9606.ENSP00000298875	0	0	0	0	0.122	0	0.9	0.282	0.931
HNRNPC	UBE2I	4450354	4441792	9606.ENSP00000451291	9606.ENSP00000348056	0	0	0	0	0.116	0.14	0.9	0.192	0.93
RBM17	HNRNPA2B1	4447560	4441649	9606.ENSP00000388638	9606.ENSP00000346694	0	0	0	0	0.205	0	0.9	0.194	0.93
HSPA8	PLRG1	4449616	4449290	9606.ENSP00000432083	9606.ENSP00000424417	0	0	0	0	0.071	0	0.9	0.309	0.93
PLRG1	SF3B6	4449290	4433588	9606.ENSP00000424417	9606.ENSP00000233468	0	0	0	0	0.128	0	0.9	0.269	0.93
SNRNP200	FUS	4439101	4434343	9606.ENSP00000317123	9606.ENSP00000254108	0	0	0	0	0.109	0	0.9	0.277	0.93
CPSF3	SNRPD3	4433700	4432879	9606.ENSP00000238112	9606.ENSP00000215829	0	0	0	0	0.179	0	0.9	0.218	0.93
HNRNPK	SNRNP200	4444702	4439101	9606.ENSP00000365439	9606.ENSP00000317123	0	0	0	0	0.246	0	0.9	0.155	0.93
SF3A1	AQR	4432876	4432668	9606.ENSP00000215793	9606.ENSP00000156471	0	0	0	0	0.223	0	0.9	0.179	0.93
ZNF114	TRIM28	4450938	4434273	9606.ENSP00000469998	9606.ENSP00000253024	0	0	0	0	0.055	0.217	0.9	0.168	0.93
CSTF3	EIF4A3	4439025	4435883	9606.ENSP00000315791	9606.ENSP00000269349	0	0	0	0	0.167	0.157	0.9	0.125	0.93
SUMO1	CHEK2	4446000	4445704	9606.ENSP00000376077	9606.ENSP00000372023	0	0	0	0	0	0.05	0.9	0.327	0.93
DDX46	RBM17	4448833	4447560	9606.ENSP00000416534	9606.ENSP00000388638	0	0	0	0	0.154	0	0.9	0.244	0.93
HSPA8	RBMX	4449616	4443584	9606.ENSP00000432083	9606.ENSP00000359645	0	0	0	0	0.319	0	0.9	0.054	0.93
HNRNPC	WDR33	4450354	4439759	9606.ENSP00000451291	9606.ENSP00000325377	0	0	0	0	0.104	0.064	0.9	0.266	0.93
DDX42	BUD31	4450728	4447297	9606.ENSP00000464050	9606.ENSP00000386023	0	0	0	0	0	0.31	0.9	0.067	0.93
SF3B2	PCBP1	4439231	4438137	9606.ENSP00000318861	9606.ENSP00000305556	0	0	0	0	0.106	0	0.9	0.284	0.93
SF3A3	AQR	4444082	4432668	9606.ENSP00000362110	9606.ENSP00000156471	0	0	0	0	0.111	0	0.9	0.284	0.93
CHERP	XAB2	4449922	4442108	9606.ENSP00000439856	9606.ENSP00000351137	0	0	0	0	0.33	0	0.9	0	0.93
RBM17	SRRM1	4447560	4439835	9606.ENSP00000388638	9606.ENSP00000326261	0	0	0	0	0.29	0	0.9	0.104	0.93
RBBP4	PHF12	4444198	4440143	9606.ENSP00000362592	9606.ENSP00000329933	0	0	0	0	0.086	0.168	0.9	0.19	0.93
PRPF8	HNRNPF	4450629	4448121	9606.ENSP00000460348	9606.ENSP00000400433	0	0	0	0	0.194	0	0.9	0.202	0.93
HNRNPF	SNRPA1	4448121	4434347	9606.ENSP00000400433	9606.ENSP00000254193	0	0	0	0	0.277	0	0.9	0.119	0.93
U2SURP	HNRNPA2B1	4448970	4441649	9606.ENSP00000418563	9606.ENSP00000346694	0	0	0	0	0.311	0	0.9	0.076	0.93
U2SURP	SF3B6	4448970	4433588	9606.ENSP00000418563	9606.ENSP00000233468	0	0	0	0	0.255	0	0.9	0.138	0.93
SNW1	SRSF1	4434897	4434667	9606.ENSP00000261531	9606.ENSP00000258962	0	0	0	0	0.118	0.104	0.9	0.22	0.93
HNRNPA2B1	SRRM1	4441649	4439835	9606.ENSP00000346694	9606.ENSP00000326261	0	0	0	0	0.149	0	0.9	0.247	0.93
SRSF1	CPSF3	4434667	4433700	9606.ENSP00000258962	9606.ENSP00000238112	0	0	0	0	0.167	0.167	0.9	0.117	0.93
SUMO2	MRE11A	4448385	4439800	9606.ENSP00000405965	9606.ENSP00000325863	0	0	0	0	0	0.32	0.9	0.064	0.93
RBM17	SNRNP40	4447560	4435298	9606.ENSP00000388638	9606.ENSP00000263694	0	0	0	0	0.336	0	0.9	0	0.93
HNRNPK	BCAS2	4444702	4443347	9606.ENSP00000365439	9606.ENSP00000358554	0	0	0	0	0.323	0	0.9	0.06	0.93
CTNNBL1	PCBP2	4442597	4442251	9606.ENSP00000355050	9606.ENSP00000352438	0	0	0	0	0.302	0	0.9	0.071	0.929
PRPF8	RBMX	4450629	4443584	9606.ENSP00000460348	9606.ENSP00000359645	0	0	0	0	0.198	0	0.9	0.187	0.929
RBMX	SNRNP40	4443584	4435298	9606.ENSP00000359645	9606.ENSP00000263694	0	0	0	0	0.323	0	0.9	0	0.929
SF3B2	DDX5	4439231	4433337	9606.ENSP00000318861	9606.ENSP00000225792	0	0	0	0	0.117	0.132	0.9	0.182	0.929
HNRNPU	SF3B6	4436526	4433588	9606.ENSP00000283179	9606.ENSP00000233468	0	0	0	0	0.328	0	0.9	0	0.929
SNRNP70	PLRG1	4451051	4449290	9606.ENSP00000472998	9606.ENSP00000424417	0	0	0	0	0.216	0	0.9	0.174	0.929
ZNF205	TRIM28	4451482	4434273	9606.ENSP00000480401	9606.ENSP00000253024	0	0	0	0	0.095	0.064	0.9	0.262	0.929
UBE2I	ZNF350	4441792	4433861	9606.ENSP00000348056	9606.ENSP00000243644	0	0	0	0	0	0.129	0.9	0.252	0.929
EFTUD2	SRRM1	4447727	4439835	9606.ENSP00000392094	9606.ENSP00000326261	0	0	0	0	0.189	0.066	0.9	0.18	0.929
U2SURP	HNRNPU	4448970	4436526	9606.ENSP00000418563	9606.ENSP00000283179	0	0	0	0	0.312	0	0.9	0.056	0.929
DDX42	SART1	4450728	4438591	9606.ENSP00000464050	9606.ENSP00000310448	0	0	0	0	0.128	0.129	0.9	0.179	0.929
RAD50	TP53	4445118	4435880	9606.ENSP00000368100	9606.ENSP00000269305	0	0	0	0	0.063	0	0.9	0.307	0.929
ZNF732	TRIM28	4448797	4434273	9606.ENSP00000415774	9606.ENSP00000253024	0	0	0	0	0.055	0.267	0.9	0.102	0.929
RBBP7	TP53	4445322	4435880	9606.ENSP00000369424	9606.ENSP00000269305	0	0	0	0	0	0.085	0.9	0.295	0.929
RBM17	SLU7	4447560	4437371	9606.ENSP00000388638	9606.ENSP00000297151	0	0	0	0	0.063	0	0.9	0.308	0.929
HNRNPK	SRRM2	4444702	4437792	9606.ENSP00000365439	9606.ENSP00000301740	0	0	0	0	0.101	0.233	0.9	0.099	0.929
SNW1	CPSF3	4434897	4433700	9606.ENSP00000261531	9606.ENSP00000238112	0	0	0	0	0.278	0.104	0.9	0	0.929
TRIM28	ZNF317	4434273	4434035	9606.ENSP00000253024	9606.ENSP00000247956	0	0	0	0	0.055	0.064	0.9	0.3	0.929
SRRM1	SF3B3	4439835	4438163	9606.ENSP00000326261	9606.ENSP00000305790	0	0	0	0	0.091	0.066	0.9	0.267	0.929
PRPF8	FUS	4450629	4434343	9606.ENSP00000460348	9606.ENSP00000254108	0	0	0	0	0.113	0	0.9	0.265	0.929
RANBP2	SRSF1	4436527	4434667	9606.ENSP00000283195	9606.ENSP00000258962	0	0	0	0	0.14	0.157	0.9	0.146	0.929
HNRNPA2B1	CSTF3	4441649	4439025	9606.ENSP00000346694	9606.ENSP00000315791	0	0	0	0	0.137	0	0.9	0.248	0.929
ZNF568	TRIM28	4451614	4434273	9606.ENSP00000481819	9606.ENSP00000253024	0	0	0	0	0.055	0.064	0.9	0.293	0.929
WDR33	SNW1	4439759	4434897	9606.ENSP00000325377	9606.ENSP00000261531	0	0	0	0	0.192	0.146	0.9	0.103	0.929
DDX42	SNRPB	4450728	4448654	9606.ENSP00000464050	9606.ENSP00000412566	0	0	0	0	0.113	0.261	0.9	0.057	0.929
CRNKL1	SF3B6	4444875	4433588	9606.ENSP00000366557	9606.ENSP00000233468	0	0	0	0	0.098	0	0.9	0.28	0.929
ZNF195	TRIM28	4446932	4434273	9606.ENSP00000382511	9606.ENSP00000253024	0	0	0	0	0.055	0.158	0.9	0.222	0.929
UBE2I	TERF2	4441792	4434397	9606.ENSP00000348056	9606.ENSP00000254942	0	0	0	0	0	0.294	0.9	0.081	0.929
SART1	SLU7	4438591	4437371	9606.ENSP00000310448	9606.ENSP00000297151	0	0	0	0	0.84	0.064	0	0.559	0.928
HNRNPH1	CPSF2	4441896	4437524	9606.ENSP00000349168	9606.ENSP00000298875	0	0	0	0	0.082	0	0.9	0.282	0.928
ZNF671	TRIM28	4439480	4434273	9606.ENSP00000321848	9606.ENSP00000253024	0	0	0	0	0.055	0.064	0.9	0.286	0.928
DDX42	RBM22	4450728	4432775	9606.ENSP00000464050	9606.ENSP00000199814	0	0	0	0	0.063	0.3	0.9	0	0.928
EFTUD2	PCBP1	4447727	4438137	9606.ENSP00000392094	9606.ENSP00000305556	0	0	0	0	0.304	0	0.9	0.049	0.928
HNRNPH1	WDR33	4441896	4439759	9606.ENSP00000349168	9606.ENSP00000325377	0	0	0	0	0.12	0	0.9	0.247	0.928
CTNNBL1	DDX5	4442597	4433337	9606.ENSP00000355050	9606.ENSP00000225792	0	0	0	0	0.274	0	0.9	0.09	0.928
SRSF1	AQR	4434667	4432668	9606.ENSP00000258962	9606.ENSP00000156471	0	0	0	0	0.07	0	0.9	0.294	0.928
DDX42	SNRNP40	4450728	4435298	9606.ENSP00000464050	9606.ENSP00000263694	0	0	0	0	0.094	0.278	0.9	0	0.928
SNRNP40	SF3B6	4435298	4433588	9606.ENSP00000263694	9606.ENSP00000233468	0	0	0	0	0.318	0	0.9	0	0.928
PTBP1	PRPF6	4441922	4435686	9606.ENSP00000349428	9606.ENSP00000266079	0	0	0	0	0.194	0	0.9	0.181	0.928
ZNF430	TRIM28	4434902	4434273	9606.ENSP00000261560	9606.ENSP00000253024	0	0	0	0	0.055	0.064	0.9	0.287	0.928
DDX42	BCAS2	4450728	4443347	9606.ENSP00000464050	9606.ENSP00000358554	0	0	0	0	0.061	0.3	0.9	0	0.928
SRRM2	SF3B6	4437792	4433588	9606.ENSP00000301740	9606.ENSP00000233468	0	0	0	0	0.107	0	0.9	0.263	0.928
HNRNPK	SART1	4444702	4438591	9606.ENSP00000365439	9606.ENSP00000310448	0	0	0	0	0.092	0	0.9	0.274	0.928
SRSF7	DDX5	4439803	4433337	9606.ENSP00000325905	9606.ENSP00000225792	0	0	0	0	0.174	0	0.9	0.198	0.928
HNRNPF	SRRM1	4448121	4439835	9606.ENSP00000400433	9606.ENSP00000326261	0	0	0	0	0.147	0	0.9	0.229	0.928
DDX46	PCBP1	4448833	4438137	9606.ENSP00000416534	9606.ENSP00000305556	0	0	0	0	0.088	0.086	0.9	0.245	0.928
ZNF616	TRIM28	4450977	4434273	9606.ENSP00000471000	9606.ENSP00000253024	0	0	0	0	0.055	0.267	0.9	0.086	0.928
DDX46	DDX5	4448833	4433337	9606.ENSP00000416534	9606.ENSP00000225792	0	0	0.431	0.85	0.2	0	0.9	0.559	0.928
HNRNPK	SF3A3	4444702	4444082	9606.ENSP00000365439	9606.ENSP00000362110	0	0	0	0	0.203	0	0.9	0.179	0.928
SNW1	SYMPK	4434897	4433956	9606.ENSP00000261531	9606.ENSP00000245934	0	0	0	0	0.261	0.104	0.9	0	0.928
U2SURP	SNRNP200	4448970	4439101	9606.ENSP00000418563	9606.ENSP00000317123	0	0	0	0	0.152	0	0.9	0.224	0.928
HSPA8	DDX5	4449616	4433337	9606.ENSP00000432083	9606.ENSP00000225792	0	0	0	0	0.17	0.067	0.9	0.182	0.928
UBE2I	MRE11A	4441792	4439800	9606.ENSP00000348056	9606.ENSP00000325863	0	0	0	0	0.062	0.269	0.9	0.078	0.928
RBM17	HNRNPU	4447560	4436526	9606.ENSP00000388638	9606.ENSP00000283179	0	0	0	0	0.306	0	0.9	0.047	0.928
PTBP1	CPSF3	4441922	4433700	9606.ENSP00000349428	9606.ENSP00000238112	0	0	0	0	0.212	0	0.9	0.165	0.928
ZNF433	TRIM28	4440985	4434273	9606.ENSP00000339767	9606.ENSP00000253024	0	0	0	0	0.055	0.16	0.9	0.21	0.928
XAB2	CPSF3	4442108	4433700	9606.ENSP00000351137	9606.ENSP00000238112	0	0	0	0	0.31	0	0.9	0	0.928
ZNF658	TRIM28	4451687	4434273	9606.ENSP00000482540	9606.ENSP00000253024	0	0	0	0	0.055	0.267	0.9	0.094	0.928
CPSF2	SNRNP40	4437524	4435298	9606.ENSP00000298875	9606.ENSP00000263694	0	0	0	0	0.14	0	0.9	0.231	0.928
SF3B3	HNRNPU	4438163	4436526	9606.ENSP00000305790	9606.ENSP00000283179	0	0	0	0	0.169	0	0.9	0.211	0.928
CPSF2	SNW1	4437524	4434897	9606.ENSP00000298875	9606.ENSP00000261531	0	0	0	0	0.267	0.104	0.9	0	0.928
SENP1	UBE2I	4447866	4441792	9606.ENSP00000394791	9606.ENSP00000348056	0	0	0	0	0.08	0.13	0	0.917	0.928
CHERP	PTBP1	4449922	4441922	9606.ENSP00000439856	9606.ENSP00000349428	0	0	0	0	0.312	0	0.9	0	0.928
PTBP1	CPSF7	4441922	4441519	9606.ENSP00000349428	9606.ENSP00000345412	0	0	0	0	0.157	0	0.9	0.205	0.927
BCAS2	PCBP2	4443347	4442251	9606.ENSP00000358554	9606.ENSP00000352438	0	0	0	0	0.302	0	0.9	0	0.927
USP39	DDX5	4438829	4433337	9606.ENSP00000312981	9606.ENSP00000225792	0	0	0	0	0.079	0.261	0.9	0.062	0.927
HNRNPH1	SYMPK	4441896	4433956	9606.ENSP00000349168	9606.ENSP00000245934	0	0	0	0	0.111	0	0.9	0.254	0.927
CWC22	DDX5	4447457	4433337	9606.ENSP00000387006	9606.ENSP00000225792	0	0	0	0	0.101	0.189	0.9	0.128	0.927
HNRNPC	CSTF3	4450354	4439025	9606.ENSP00000451291	9606.ENSP00000315791	0	0	0	0	0.127	0	0.9	0.232	0.927
ZNF212	TRIM28	4440879	4434273	9606.ENSP00000338572	9606.ENSP00000253024	0	0	0	0	0.063	0.064	0.9	0.266	0.927
PTBP1	SART1	4441922	4438591	9606.ENSP00000349428	9606.ENSP00000310448	0	0	0	0	0.137	0	0.9	0.231	0.927
DDX46	PCBP2	4448833	4442251	9606.ENSP00000416534	9606.ENSP00000352438	0	0	0	0	0.076	0.086	0.9	0.245	0.927
XAB2	CPSF2	4442108	4437524	9606.ENSP00000351137	9606.ENSP00000298875	0	0	0	0	0.299	0	0.9	0.044	0.927
DDX42	USP39	4450728	4438829	9606.ENSP00000464050	9606.ENSP00000312981	0	0	0	0	0.094	0.261	0.9	0	0.927
CREBBP	SNW1	4435065	4434897	9606.ENSP00000262367	9606.ENSP00000261531	0	0	0	0	0.186	0	0.9	0.185	0.927
HNRNPU	SNRNP40	4436526	4435298	9606.ENSP00000283179	9606.ENSP00000263694	0	0	0	0	0.304	0	0.9	0	0.927
PLRG1	PRPF6	4449290	4435686	9606.ENSP00000424417	9606.ENSP00000266079	0	0	0	0	0.146	0	0.9	0.224	0.927
CRNKL1	DDX5	4444875	4433337	9606.ENSP00000366557	9606.ENSP00000225792	0	0	0	0	0.109	0.171	0.9	0.13	0.927
XAB2	CPSF7	4442108	4441519	9606.ENSP00000351137	9606.ENSP00000345412	0	0	0	0	0.302	0	0.9	0.05	0.927
PLRG1	U2SURP	4449290	4448970	9606.ENSP00000424417	9606.ENSP00000418563	0	0	0	0	0.153	0	0.9	0.209	0.927
SRRM1	SART1	4439835	4438591	9606.ENSP00000326261	9606.ENSP00000310448	0	0	0	0	0.118	0	0.9	0.24	0.927
RBMX	FUS	4443584	4434343	9606.ENSP00000359645	9606.ENSP00000254108	0	0	0	0.568	0.141	0.098	0.9	0.347	0.927
DDX46	CPSF3	4448833	4433700	9606.ENSP00000416534	9606.ENSP00000238112	0	0	0	0	0.186	0.125	0.9	0.101	0.927
RBBP4	EP300	4444198	4435224	9606.ENSP00000362592	9606.ENSP00000263253	0	0	0	0	0.062	0.05	0.9	0.279	0.927
HSPA8	HNRNPU	4449616	4436526	9606.ENSP00000432083	9606.ENSP00000283179	0	0	0	0	0.148	0.116	0.9	0.151	0.927
PCBP2	SNRPD1	4442251	4437667	9606.ENSP00000352438	9606.ENSP00000300413	0	0	0	0	0.305	0	0.9	0	0.927
PTBP1	WDR33	4441922	4439759	9606.ENSP00000349428	9606.ENSP00000325377	0	0	0	0	0.093	0	0.9	0.265	0.927
CTNNBL1	CSTF3	4442597	4439025	9606.ENSP00000355050	9606.ENSP00000315791	0	0	0	0	0.309	0	0.9	0	0.927
HSPA8	CTNNBL1	4449616	4442597	9606.ENSP00000432083	9606.ENSP00000355050	0	0	0	0	0.14	0	0.9	0.225	0.927
BCAS2	HNRNPH1	4443347	4441896	9606.ENSP00000358554	9606.ENSP00000349168	0	0	0	0	0.307	0	0.9	0	0.927
BUD31	SART1	4447297	4438591	9606.ENSP00000386023	9606.ENSP00000310448	0	0	0	0	0.088	0.053	0.9	0.262	0.927
PLRG1	CPSF3	4449290	4433700	9606.ENSP00000424417	9606.ENSP00000238112	0	0	0	0	0.288	0	0.9	0.049	0.926
DDX42	SRSF1	4450728	4434667	9606.ENSP00000464050	9606.ENSP00000258962	0.042	0	0	0	0.063	0.087	0.9	0.24	0.926
ZNF33B	TRIM28	4442252	4434273	9606.ENSP00000352444	9606.ENSP00000253024	0	0	0	0	0.055	0.267	0.9	0.069	0.926
ELAVL1	SNRNP200	4447216	4439101	9606.ENSP00000385269	9606.ENSP00000317123	0	0	0	0	0.288	0	0.9	0.05	0.926
HNRNPA2B1	AQR	4441649	4432668	9606.ENSP00000346694	9606.ENSP00000156471	0	0	0	0	0.069	0.261	0.9	0.062	0.926
SRRM1	SRSF7	4439835	4439803	9606.ENSP00000326261	9606.ENSP00000325905	0	0	0	0	0.121	0.071	0.9	0.209	0.926
CWC22	CPSF2	4447457	4437524	9606.ENSP00000387006	9606.ENSP00000298875	0	0	0	0	0.293	0	0.9	0	0.926
U2SURP	XAB2	4448970	4442108	9606.ENSP00000418563	9606.ENSP00000351137	0	0	0	0	0.195	0	0.9	0.164	0.926
PCBP2	SRRM1	4442251	4439835	9606.ENSP00000352438	9606.ENSP00000326261	0	0	0	0	0.137	0	0.9	0.22	0.926
SRSF7	SRRM2	4439803	4437792	9606.ENSP00000325905	9606.ENSP00000301740	0	0	0	0	0.083	0	0.9	0.264	0.926
SNRPD2	CSTF3	4441252	4439025	9606.ENSP00000342374	9606.ENSP00000315791	0	0	0	0	0.217	0	0.9	0.132	0.926
HSPA8	SNRNP200	4449616	4439101	9606.ENSP00000432083	9606.ENSP00000317123	0	0	0	0	0.088	0.056	0.9	0.249	0.926
HSPA8	SNRPD1	4449616	4437667	9606.ENSP00000432083	9606.ENSP00000300413	0	0	0	0	0.216	0	0.9	0.134	0.926
PRPF3	SYMPK	4438990	4433956	9606.ENSP00000315379	9606.ENSP00000245934	0	0	0	0	0.104	0	0.9	0.249	0.926
RBM17	SRRM2	4447560	4437792	9606.ENSP00000388638	9606.ENSP00000301740	0	0	0	0	0.133	0	0.9	0.216	0.926
H2AFX	SIN3A	4449695	4446352	9606.ENSP00000434024	9606.ENSP00000378402	0	0	0	0	0	0.185	0.9	0.169	0.926
SRRM1	HNRNPU	4439835	4436526	9606.ENSP00000326261	9606.ENSP00000283179	0	0	0	0	0.204	0	0.9	0.148	0.926
EIF4A3	SF3B6	4435883	4433588	9606.ENSP00000269349	9606.ENSP00000233468	0	0	0	0	0.261	0.077	0.9	0.048	0.926
CHERP	DDX5	4449922	4433337	9606.ENSP00000439856	9606.ENSP00000225792	0	0	0	0	0.289	0	0.9	0.044	0.926
SUMO2	NBN	4448385	4435605	9606.ENSP00000405965	9606.ENSP00000265433	0	0	0	0	0	0.117	0.9	0.231	0.926
DDX42	CWC22	4450728	4447457	9606.ENSP00000464050	9606.ENSP00000387006	0	0	0	0	0.138	0.189	0.9	0.075	0.926
ZIM2	TRIM28	4450896	4434273	9606.ENSP00000468984	9606.ENSP00000253024	0	0	0	0	0.055	0.14	0.9	0.207	0.926
SNRNP70	SNW1	4451051	4434897	9606.ENSP00000472998	9606.ENSP00000261531	0	0	0	0	0.13	0.104	0.9	0.167	0.926
SUMO2	MTA1	4448385	4440468	9606.ENSP00000405965	9606.ENSP00000333633	0	0	0	0	0	0.117	0.9	0.229	0.926
ZNF479	TRIM28	4440483	4434273	9606.ENSP00000333776	9606.ENSP00000253024	0	0	0	0	0.055	0.064	0.9	0.261	0.925
RBM17	SNRPD2	4447560	4441252	9606.ENSP00000388638	9606.ENSP00000342374	0	0	0	0	0.287	0	0.9	0	0.925
CPSF7	SF3B3	4441519	4438163	9606.ENSP00000345412	9606.ENSP00000305790	0	0	0	0	0.128	0	0.9	0.214	0.925
HNRNPF	SF3B3	4448121	4438163	9606.ENSP00000400433	9606.ENSP00000305790	0	0	0	0	0.201	0	0.9	0.139	0.925
SF3B2	USP39	4439231	4438829	9606.ENSP00000318861	9606.ENSP00000312981	0	0	0	0	0.2	0	0.9	0.145	0.925
CHERP	HNRNPH1	4449922	4441896	9606.ENSP00000439856	9606.ENSP00000349168	0	0	0	0	0.285	0	0.9	0	0.925
ZNF440	TRIM28	4438122	4434273	9606.ENSP00000305373	9606.ENSP00000253024	0	0	0	0	0.055	0.16	0.9	0.171	0.925
ZNF595	TRIM28	4451203	4434273	9606.ENSP00000477392	9606.ENSP00000253024	0	0	0	0	0.055	0.267	0.9	0.056	0.925
SRSF7	FUS	4439803	4434343	9606.ENSP00000325905	9606.ENSP00000254108	0	0	0	0	0.168	0	0.9	0.178	0.925
RB1	CREBBP	4435747	4435065	9606.ENSP00000267163	9606.ENSP00000262367	0	0	0	0	0.061	0	0.9	0.268	0.925
U2SURP	PTBP1	4448970	4441922	9606.ENSP00000418563	9606.ENSP00000349428	0	0	0	0	0.289	0	0.9	0	0.925
ZNF679	TRIM28	4448852	4434273	9606.ENSP00000416809	9606.ENSP00000253024	0	0	0	0	0.055	0.064	0.9	0.256	0.925
ZNF582	TRIM28	4437745	4434273	9606.ENSP00000301310	9606.ENSP00000253024	0	0	0	0	0.055	0.064	0.9	0.253	0.925
PLRG1	WDR33	4449290	4439759	9606.ENSP00000424417	9606.ENSP00000325377	0	0	0	0.581	0.161	0	0.9	0.388	0.925
SF3B3	CPSF3	4438163	4433700	9606.ENSP00000305790	9606.ENSP00000238112	0	0	0	0	0.226	0	0.9	0.116	0.925
ZNF544	TRIM28	4435907	4434273	9606.ENSP00000269829	9606.ENSP00000253024	0	0	0	0	0.055	0.064	0.9	0.259	0.925
ZNF708	TRIM28	4441921	4434273	9606.ENSP00000349401	9606.ENSP00000253024	0	0	0	0	0.055	0.267	0.9	0.052	0.925
U2SURP	CWC22	4448970	4447457	9606.ENSP00000418563	9606.ENSP00000387006	0	0	0	0	0.274	0	0.9	0.058	0.925
PCBP1	SF3B6	4438137	4433588	9606.ENSP00000305556	9606.ENSP00000233468	0	0	0	0	0.289	0	0.9	0	0.925
CWC22	CPSF3	4447457	4433700	9606.ENSP00000387006	9606.ENSP00000238112	0	0	0	0	0.286	0	0.9	0	0.925
CSTF3	SNW1	4439025	4434897	9606.ENSP00000315791	9606.ENSP00000261531	0	0	0	0	0.238	0.104	0.9	0	0.925
HNRNPK	SNW1	4444702	4434897	9606.ENSP00000365439	9606.ENSP00000261531	0	0	0	0	0.147	0.104	0.9	0.135	0.925
ELAVL1	SF3B1	4447216	4440663	9606.ENSP00000385269	9606.ENSP00000335321	0	0	0	0	0.244	0	0.9	0.088	0.925
SNRNP200	CPSF3	4439101	4433700	9606.ENSP00000317123	9606.ENSP00000238112	0	0	0	0	0.119	0	0.9	0.216	0.925
HSPA8	FUS	4449616	4434343	9606.ENSP00000432083	9606.ENSP00000254108	0	0	0	0	0.073	0.117	0.9	0.199	0.925
ELAVL1	SYMPK	4447216	4433956	9606.ENSP00000385269	9606.ENSP00000245934	0	0	0	0	0.105	0	0.9	0.238	0.925
RBM17	DDX5	4447560	4433337	9606.ENSP00000388638	9606.ENSP00000225792	0	0	0	0	0.196	0	0.9	0.145	0.925
SNRPD2	CPSF2	4441252	4437524	9606.ENSP00000342374	9606.ENSP00000298875	0	0	0	0	0.083	0	0.9	0.249	0.925
CSTF3	PRPF19	4439025	4433393	9606.ENSP00000315791	9606.ENSP00000227524	0	0	0	0	0.281	0	0.9	0	0.925
ZNF460	TRIM28	4442363	4434273	9606.ENSP00000353491	9606.ENSP00000253024	0	0	0	0	0.055	0.186	0.9	0.141	0.925
HNRNPU	SNW1	4436526	4434897	9606.ENSP00000283179	9606.ENSP00000261531	0	0	0	0	0.124	0.137	0.9	0.118	0.924
DDX46	HNRNPH1	4448833	4441896	9606.ENSP00000416534	9606.ENSP00000349168	0	0	0	0	0.176	0.081	0.9	0.126	0.924
SF3A3	FUS	4444082	4434343	9606.ENSP00000362110	9606.ENSP00000254108	0	0	0	0	0.162	0.117	0.9	0.099	0.924
U2SURP	ELAVL1	4448970	4447216	9606.ENSP00000418563	9606.ENSP00000385269	0	0	0	0	0.271	0	0.9	0.048	0.924
SRSF7	CPSF2	4439803	4437524	9606.ENSP00000325905	9606.ENSP00000298875	0	0	0	0	0.093	0	0.9	0.238	0.924
ZNF738	TRIM28	4438737	4434273	9606.ENSP00000311957	9606.ENSP00000253024	0	0	0	0	0.055	0.267	0.9	0	0.924
SRRM1	SYMPK	4439835	4433956	9606.ENSP00000326261	9606.ENSP00000245934	0	0	0	0	0.174	0	0.9	0.161	0.924
PRPF8	CPSF2	4450629	4437524	9606.ENSP00000460348	9606.ENSP00000298875	0	0	0	0	0.178	0	0.9	0.152	0.924
USP39	SNW1	4438829	4434897	9606.ENSP00000312981	9606.ENSP00000261531	0	0	0	0	0.168	0.104	0.9	0.109	0.924
ZNF548	TRIM28	4440802	4434273	9606.ENSP00000337555	9606.ENSP00000253024	0	0	0	0	0.055	0.064	0.9	0.243	0.924
ZNF432	TRIM28	4450961	4434273	9606.ENSP00000470488	9606.ENSP00000253024	0	0	0	0	0.055	0.267	0.9	0	0.924
DDX42	SNRPD1	4450728	4437667	9606.ENSP00000464050	9606.ENSP00000300413	0	0	0	0	0.046	0.261	0.9	0.057	0.924
U2SURP	DDX5	4448970	4433337	9606.ENSP00000418563	9606.ENSP00000225792	0	0	0	0	0.207	0	0.9	0.127	0.924
ZNF320	TRIM28	4451056	4434273	9606.ENSP00000473091	9606.ENSP00000253024	0	0	0	0	0.055	0.267	0.9	0	0.924
PRPF6	RBM22	4435686	4432775	9606.ENSP00000266079	9606.ENSP00000199814	0	0	0	0	0.073	0	0.9	0.247	0.924
CHERP	SNRPD2	4449922	4441252	9606.ENSP00000439856	9606.ENSP00000342374	0	0	0	0	0.272	0	0.9	0	0.924
HNRNPC	CPSF7	4450354	4441519	9606.ENSP00000451291	9606.ENSP00000345412	0	0	0	0	0.072	0	0.9	0.251	0.924
DDX42	SNRPD3	4450728	4432879	9606.ENSP00000464050	9606.ENSP00000215829	0	0	0	0	0.048	0.261	0.9	0.057	0.924
EIF4A3	FUS	4435883	4434343	9606.ENSP00000269349	9606.ENSP00000254108	0	0	0	0	0.087	0	0.9	0.244	0.924
ZNF585B	TRIM28	4449688	4434273	9606.ENSP00000433773	9606.ENSP00000253024	0	0	0	0	0.055	0.267	0.9	0	0.924
DDX42	SNRPD2	4450728	4441252	9606.ENSP00000464050	9606.ENSP00000342374	0	0	0	0	0.047	0.261	0.9	0.057	0.924
U2SURP	EFTUD2	4448970	4447727	9606.ENSP00000418563	9606.ENSP00000392094	0	0	0	0	0.219	0	0.9	0.114	0.924
DDX42	DDX46	4450728	4448833	9606.ENSP00000464050	9606.ENSP00000416534	0	0	0.431	0.773	0.142	0	0.9	0.356	0.924
CHERP	CPSF3	4449922	4433700	9606.ENSP00000439856	9606.ENSP00000238112	0	0	0	0	0.273	0	0.9	0	0.924
CHERP	SNW1	4449922	4434897	9606.ENSP00000439856	9606.ENSP00000261531	0	0	0	0	0.224	0.104	0.9	0	0.924
HSPA8	RBM17	4449616	4447560	9606.ENSP00000432083	9606.ENSP00000388638	0	0	0	0	0.067	0	0.9	0.258	0.924
CWC22	PRPF3	4447457	4438990	9606.ENSP00000387006	9606.ENSP00000315379	0	0	0	0	0.186	0	0.9	0.148	0.924
ZNF720	TRIM28	4439267	4434273	9606.ENSP00000319222	9606.ENSP00000253024	0	0	0	0	0.055	0.267	0.9	0	0.924
RBBP7	EP300	4445322	4435224	9606.ENSP00000369424	9606.ENSP00000263253	0	0	0	0	0.062	0.05	0.9	0.252	0.924
ZNF160	TRIM28	4448404	4434273	9606.ENSP00000406201	9606.ENSP00000253024	0	0	0	0	0.055	0.064	0.9	0.243	0.924
SNRPD2	FUS	4441252	4434343	9606.ENSP00000342374	9606.ENSP00000254108	0	0	0	0	0.213	0.117	0.9	0	0.924
SRSF7	PRPF3	4439803	4438990	9606.ENSP00000325905	9606.ENSP00000315379	0	0	0	0	0.108	0.214	0.9	0.054	0.924
ZNF668	TRIM28	4450045	4434273	9606.ENSP00000442573	9606.ENSP00000253024	0	0	0	0	0.09	0.064	0.9	0.211	0.923
HNRNPC	CPSF2	4450354	4437524	9606.ENSP00000451291	9606.ENSP00000298875	0	0	0	0	0.067	0.071	0.9	0.224	0.923
HSPA8	SNRPD2	4449616	4441252	9606.ENSP00000432083	9606.ENSP00000342374	0	0	0	0	0.238	0	0.9	0.071	0.923
DDX46	EIF4A3	4448833	4435883	9606.ENSP00000416534	9606.ENSP00000269349	0	0	0.44	0.819	0.104	0	0.9	0.622	0.923
BCAS2	SRSF7	4443347	4439803	9606.ENSP00000358554	9606.ENSP00000325905	0	0	0	0	0.247	0	0.9	0.062	0.923
U2SURP	SNRPA1	4448970	4434347	9606.ENSP00000418563	9606.ENSP00000254193	0	0	0	0	0.167	0	0.9	0.152	0.923
SRSF7	RANBP2	4439803	4436527	9606.ENSP00000325905	9606.ENSP00000283195	0	0	0	0	0.127	0.086	0.9	0.154	0.923
SIN3A	UBE2I	4446352	4441792	9606.ENSP00000378402	9606.ENSP00000348056	0	0	0	0	0	0	0.9	0.27	0.923
WDR33	PRPF6	4439759	4435686	9606.ENSP00000325377	9606.ENSP00000266079	0	0	0	0	0.145	0.058	0.9	0.157	0.923
SYMPK	SF3A1	4433956	4432876	9606.ENSP00000245934	9606.ENSP00000215793	0	0	0	0	0.241	0	0.9	0.067	0.923
U2SURP	EIF4A3	4448970	4435883	9606.ENSP00000418563	9606.ENSP00000269349	0	0	0	0	0.156	0	0.9	0.165	0.923
DDX46	AQR	4448833	4432668	9606.ENSP00000416534	9606.ENSP00000156471	0	0	0	0	0.146	0	0.9	0.175	0.923
BCAS2	PCBP1	4443347	4438137	9606.ENSP00000358554	9606.ENSP00000305556	0	0	0	0	0.254	0	0.9	0.061	0.923
RBM17	XAB2	4447560	4442108	9606.ENSP00000388638	9606.ENSP00000351137	0	0	0	0	0.2	0	0.9	0.121	0.923
PRPF3	AQR	4438990	4432668	9606.ENSP00000315379	9606.ENSP00000156471	0	0	0	0	0.179	0	0.9	0.146	0.923
HNRNPH1	PRPF3	4441896	4438990	9606.ENSP00000349168	9606.ENSP00000315379	0	0	0	0	0.131	0	0.9	0.189	0.923
SNRPB	FUS	4448654	4434343	9606.ENSP00000412566	9606.ENSP00000254108	0	0	0	0	0.198	0	0.9	0.119	0.923
SF3B1	FUS	4440663	4434343	9606.ENSP00000335321	9606.ENSP00000254108	0	0	0	0	0.198	0	0.9	0.125	0.923
HSPA8	SNRPD3	4449616	4432879	9606.ENSP00000432083	9606.ENSP00000215829	0	0	0	0	0.183	0	0.9	0.138	0.923
ZNF264	TRIM28	4435197	4434273	9606.ENSP00000263095	9606.ENSP00000253024	0	0	0	0	0.055	0.145	0.9	0.162	0.923
WDR33	FUS	4439759	4434343	9606.ENSP00000325377	9606.ENSP00000254108	0	0	0	0	0.101	0.178	0.9	0.081	0.923
PCBP1	SF3A1	4438137	4432876	9606.ENSP00000305556	9606.ENSP00000215793	0	0	0	0	0.158	0	0.9	0.164	0.923
RBM17	CPSF3	4447560	4433700	9606.ENSP00000388638	9606.ENSP00000238112	0	0	0	0	0.267	0	0.9	0	0.923
SF3B3	SYMPK	4438163	4433956	9606.ENSP00000305790	9606.ENSP00000245934	0	0	0	0	0.207	0	0.9	0.112	0.923
CTNNBL1	RBM22	4442597	4432775	9606.ENSP00000355050	9606.ENSP00000199814	0	0	0	0	0.082	0.112	0.9	0.167	0.923
SF3A3	CPSF2	4444082	4437524	9606.ENSP00000362110	9606.ENSP00000298875	0	0	0	0	0.265	0	0.9	0	0.923
CPSF2	AQR	4437524	4432668	9606.ENSP00000298875	9606.ENSP00000156471	0	0	0	0	0.261	0	0.9	0	0.923
SF3A3	CSTF3	4444082	4439025	9606.ENSP00000362110	9606.ENSP00000315791	0	0	0	0	0.266	0	0.9	0	0.923
U2SURP	BCAS2	4448970	4443347	9606.ENSP00000418563	9606.ENSP00000358554	0	0	0	0	0.108	0	0.9	0.207	0.923
ZNF101	TRIM28	4450865	4434273	9606.ENSP00000468049	9606.ENSP00000253024	0	0	0	0	0.055	0.16	0.9	0.145	0.923
CPSF7	FUS	4441519	4434343	9606.ENSP00000345412	9606.ENSP00000254108	0	0	0	0	0.159	0	0.9	0.164	0.923
CWC15	SF3B6	4451135	4433588	9606.ENSP00000475615	9606.ENSP00000233468	0	0	0	0	0.2	0	0.9	0.125	0.923
EFTUD2	PCBP2	4447727	4442251	9606.ENSP00000392094	9606.ENSP00000352438	0	0	0	0	0.2	0	0.9	0.116	0.923
ZNF621	TRIM28	4441085	4434273	9606.ENSP00000340841	9606.ENSP00000253024	0	0	0	0	0.055	0.252	0.9	0	0.923
CSTF3	SNRPD3	4439025	4432879	9606.ENSP00000315791	9606.ENSP00000215829	0	0	0	0	0.2	0	0.9	0.122	0.923
SRRM1	WDR33	4439835	4439759	9606.ENSP00000326261	9606.ENSP00000325377	0	0	0	0	0.199	0	0.9	0.108	0.922
ELAVL1	WDR33	4447216	4439759	9606.ENSP00000385269	9606.ENSP00000325377	0	0	0	0	0.105	0	0.9	0.202	0.922
ELAVL1	SF3A3	4447216	4444082	9606.ENSP00000385269	9606.ENSP00000362110	0	0	0	0	0.234	0	0.9	0.064	0.922
CSTF3	SF3B3	4439025	4438163	9606.ENSP00000315791	9606.ENSP00000305790	0	0	0	0	0.245	0	0.9	0.052	0.922
ZNF100	TRIM28	4442099	4434273	9606.ENSP00000351042	9606.ENSP00000253024	0	0	0	0	0.055	0.064	0.9	0.225	0.922
CSTF3	SF3A1	4439025	4432876	9606.ENSP00000315791	9606.ENSP00000215793	0	0	0	0	0.26	0	0.9	0	0.922
RBMX	WDR33	4443584	4439759	9606.ENSP00000359645	9606.ENSP00000325377	0	0	0	0	0.103	0	0.9	0.21	0.922
ZNF669	TRIM28	4441282	4434273	9606.ENSP00000342818	9606.ENSP00000253024	0	0	0	0	0.055	0.228	0.9	0.064	0.922
PRPF8	ELAVL1	4450629	4447216	9606.ENSP00000460348	9606.ENSP00000385269	0	0	0	0	0.236	0	0.9	0.064	0.922
SYMPK	DDX5	4433956	4433337	9606.ENSP00000245934	9606.ENSP00000225792	0	0	0	0	0.145	0.157	0.9	0.05	0.922
U2SURP	SNW1	4448970	4434897	9606.ENSP00000418563	9606.ENSP00000261531	0	0	0	0	0.189	0.104	0.9	0.064	0.922
CRNKL1	CPSF7	4444875	4441519	9606.ENSP00000366557	9606.ENSP00000345412	0	0	0	0	0.255	0	0.9	0	0.922
SUMO3	MDC1	4448523	4444725	9606.ENSP00000409666	9606.ENSP00000365588	0	0	0	0	0.061	0.186	0.9	0.104	0.922
CTNNBL1	SYMPK	4442597	4433956	9606.ENSP00000355050	9606.ENSP00000245934	0	0	0	0	0.228	0	0.9	0.074	0.922
SRRM1	SF3B6	4439835	4433588	9606.ENSP00000326261	9606.ENSP00000233468	0	0	0	0	0.148	0	0.9	0.162	0.922
SRRM1	SNRPA1	4439835	4434347	9606.ENSP00000326261	9606.ENSP00000254193	0	0	0	0	0.214	0.066	0.9	0.071	0.922
ZNF587	TRIM28	4441526	4434273	9606.ENSP00000345479	9606.ENSP00000253024	0	0	0	0	0.055	0.064	0.9	0.227	0.922
SNRNP70	BCAS2	4451051	4443347	9606.ENSP00000472998	9606.ENSP00000358554	0	0	0	0	0.23	0	0.9	0.069	0.922
RBBP7	E2F1	4445322	4441534	9606.ENSP00000369424	9606.ENSP00000345571	0	0	0	0	0.089	0.165	0.9	0.106	0.922
SF3B2	FUS	4439231	4434343	9606.ENSP00000318861	9606.ENSP00000254108	0	0	0	0	0.129	0	0.9	0.179	0.922
PLRG1	RBM17	4449290	4447560	9606.ENSP00000424417	9606.ENSP00000388638	0	0	0	0	0.228	0	0.9	0.071	0.922
DDX42	AQR	4450728	4432668	9606.ENSP00000464050	9606.ENSP00000156471	0	0	0	0	0.094	0	0.9	0.213	0.922
SART1	AQR	4438591	4432668	9606.ENSP00000310448	9606.ENSP00000156471	0	0	0	0	0.111	0	0.9	0.193	0.922
MTA2	EP300	4436307	4435224	9606.ENSP00000278823	9606.ENSP00000263253	0	0	0	0	0.062	0	0.9	0.245	0.922
FUS	PRPF19	4434343	4433393	9606.ENSP00000254108	9606.ENSP00000227524	0	0	0	0	0.19	0	0.9	0.121	0.922
ELAVL1	PRPF6	4447216	4435686	9606.ENSP00000385269	9606.ENSP00000266079	0	0	0	0	0.197	0	0.9	0.113	0.922
SRSF7	SNW1	4439803	4434897	9606.ENSP00000325905	9606.ENSP00000261531	0	0	0	0	0.104	0.104	0.9	0.146	0.922
CHERP	SNRPB	4449922	4448654	9606.ENSP00000439856	9606.ENSP00000412566	0	0	0	0	0.255	0	0.9	0	0.922
CRNKL1	CPSF2	4444875	4437524	9606.ENSP00000366557	9606.ENSP00000298875	0	0	0	0	0.259	0	0.9	0	0.922
HNRNPA2B1	SART1	4441649	4438591	9606.ENSP00000346694	9606.ENSP00000310448	0	0	0	0	0.091	0.17	0.9	0.087	0.921
UBE2I	NBN	4441792	4435605	9606.ENSP00000348056	9606.ENSP00000265433	0	0	0	0	0.057	0	0.9	0.233	0.921
RBMX	USP39	4443584	4438829	9606.ENSP00000359645	9606.ENSP00000312981	0	0	0	0	0.065	0	0.9	0.231	0.921
ZNF420	ATM	4440895	4436300	9606.ENSP00000338770	9606.ENSP00000278616	0	0	0	0	0	0	0.9	0.243	0.921
CHERP	SRRM1	4449922	4439835	9606.ENSP00000439856	9606.ENSP00000326261	0	0	0	0	0.245	0	0.9	0	0.921
PTBP1	SF3B2	4441922	4439231	9606.ENSP00000349428	9606.ENSP00000318861	0	0	0	0	0.192	0	0.9	0.111	0.921
SF3A3	CPSF7	4444082	4441519	9606.ENSP00000362110	9606.ENSP00000345412	0	0	0	0	0.248	0	0.9	0	0.921
SUMO3	MDM2	4448523	4434604	9606.ENSP00000409666	9606.ENSP00000258149	0	0	0	0	0	0.125	0.9	0.172	0.921
ZNF772	TRIM28	4441121	4434273	9606.ENSP00000341165	9606.ENSP00000253024	0	0	0	0	0.055	0.064	0.9	0.221	0.921
H2AFX	NCOR1	4449695	4435844	9606.ENSP00000434024	9606.ENSP00000268712	0	0	0	0	0.061	0	0.9	0.231	0.921
RBMX	SRRM1	4443584	4439835	9606.ENSP00000359645	9606.ENSP00000326261	0	0	0	0	0.106	0.066	0.9	0.166	0.921
HNRNPA2B1	CPSF3	4441649	4433700	9606.ENSP00000346694	9606.ENSP00000238112	0	0	0	0	0.159	0.071	0.9	0.112	0.921
SART1	FUS	4438591	4434343	9606.ENSP00000310448	9606.ENSP00000254108	0	0	0	0	0.054	0	0.9	0.237	0.921
CPSF3	PRPF19	4433700	4433393	9606.ENSP00000238112	9606.ENSP00000227524	0	0	0	0	0.21	0	0.9	0.086	0.921
DDX42	CSTF3	4450728	4439025	9606.ENSP00000464050	9606.ENSP00000315791	0	0	0	0	0.113	0.157	0.9	0.068	0.921
ZNF324	TRIM28	4450133	4434273	9606.ENSP00000444812	9606.ENSP00000253024	0	0	0	0	0.09	0.064	0.9	0.19	0.921
H2AFX	MTA2	4449695	4436307	9606.ENSP00000434024	9606.ENSP00000278823	0	0	0	0	0.07	0	0.9	0.222	0.921
SF3B3	CPSF2	4438163	4437524	9606.ENSP00000305790	9606.ENSP00000298875	0	0	0	0	0.17	0	0.9	0.135	0.921
HNRNPK	WDR33	4444702	4439759	9606.ENSP00000365439	9606.ENSP00000325377	0	0	0	0	0.146	0	0.9	0.15	0.921
U2SURP	FUS	4448970	4434343	9606.ENSP00000418563	9606.ENSP00000254108	0	0	0	0	0.247	0	0.9	0	0.921
HNRNPA2B1	SYMPK	4441649	4433956	9606.ENSP00000346694	9606.ENSP00000245934	0	0	0	0	0.119	0.157	0.9	0.069	0.921
SUMO1	NBN	4446000	4435605	9606.ENSP00000376077	9606.ENSP00000265433	0	0	0	0	0.066	0	0.9	0.222	0.921
ELAVL1	CSTF3	4447216	4439025	9606.ENSP00000385269	9606.ENSP00000315791	0	0	0	0	0.156	0	0.9	0.143	0.921
SRRM1	SYF2	4439835	4433663	9606.ENSP00000326261	9606.ENSP00000236273	0	0	0	0	0.073	0	0.9	0.219	0.921
CPSF3	DDX5	4433700	4433337	9606.ENSP00000238112	9606.ENSP00000225792	0	0	0	0	0.169	0.125	0.9	0.053	0.921
CPSF7	SNRPA1	4441519	4434347	9606.ENSP00000345412	9606.ENSP00000254193	0	0	0	0	0.231	0	0.9	0.059	0.921
CTNNBL1	SLU7	4442597	4437371	9606.ENSP00000355050	9606.ENSP00000297151	0	0	0	0	0.107	0	0.9	0.188	0.921
ZNF771	TRIM28	4439654	4434273	9606.ENSP00000323945	9606.ENSP00000253024	0	0	0	0	0.059	0.064	0.9	0.217	0.921
PTBP1	SYMPK	4441922	4433956	9606.ENSP00000349428	9606.ENSP00000245934	0	0	0	0	0.126	0	0.9	0.172	0.921
RBM17	RBMX	4447560	4443584	9606.ENSP00000388638	9606.ENSP00000359645	0	0	0	0	0.122	0	0.9	0.178	0.921
CWC22	SRRM1	4447457	4439835	9606.ENSP00000387006	9606.ENSP00000326261	0	0	0	0	0.239	0	0.9	0.048	0.921
CHERP	HNRNPA2B1	4449922	4441649	9606.ENSP00000439856	9606.ENSP00000346694	0	0	0	0	0.246	0	0.9	0	0.921
DDX42	CPSF2	4450728	4437524	9606.ENSP00000464050	9606.ENSP00000298875	0	0	0	0	0.163	0.125	0.9	0.049	0.921
HNRNPH1	CPSF3	4441896	4433700	9606.ENSP00000349168	9606.ENSP00000238112	0	0	0	0	0.191	0	0.9	0.106	0.921
PCBP1	SNRPA1	4438137	4434347	9606.ENSP00000305556	9606.ENSP00000254193	0	0	0	0	0.201	0	0.9	0.081	0.92
SF3A3	SYMPK	4444082	4433956	9606.ENSP00000362110	9606.ENSP00000245934	0	0	0	0	0.223	0	0.9	0.058	0.92
CRNKL1	RBMX	4444875	4443584	9606.ENSP00000366557	9606.ENSP00000359645	0	0	0	0	0.107	0	0.9	0.179	0.92
BCAS2	SF3A1	4443347	4432876	9606.ENSP00000358554	9606.ENSP00000215793	0	0	0	0	0.074	0	0.9	0.212	0.92
EFTUD2	RBM17	4447727	4447560	9606.ENSP00000392094	9606.ENSP00000388638	0	0	0	0	0.202	0	0.9	0.082	0.92
BUD31	PRPF6	4447297	4435686	9606.ENSP00000386023	9606.ENSP00000266079	0	0	0	0	0.08	0.05	0.9	0.196	0.92
CWC22	CTNNBL1	4447457	4442597	9606.ENSP00000387006	9606.ENSP00000355050	0	0	0	0	0.186	0	0.9	0.095	0.92
SUMO3	TP53	4448523	4435880	9606.ENSP00000409666	9606.ENSP00000269305	0	0	0	0	0	0.085	0.9	0.199	0.92
PCBP2	SNW1	4442251	4434897	9606.ENSP00000352438	9606.ENSP00000261531	0	0	0	0	0.18	0.104	0.9	0	0.92
CWC15	SART1	4451135	4438591	9606.ENSP00000475615	9606.ENSP00000310448	0	0	0	0	0.087	0	0.9	0.202	0.92
SNW1	SF3B6	4434897	4433588	9606.ENSP00000261531	9606.ENSP00000233468	0	0	0	0	0.144	0.104	0.9	0.082	0.92
RBM17	FUS	4447560	4434343	9606.ENSP00000388638	9606.ENSP00000254108	0	0	0	0	0.176	0	0.9	0.115	0.92
SF3A3	BCAS2	4444082	4443347	9606.ENSP00000362110	9606.ENSP00000358554	0	0	0	0	0.137	0	0.9	0.153	0.92
U2SURP	SNRPD3	4448970	4432879	9606.ENSP00000418563	9606.ENSP00000215829	0	0	0	0	0.209	0	0.9	0.075	0.92
CRNKL1	CPSF3	4444875	4433700	9606.ENSP00000366557	9606.ENSP00000238112	0	0	0	0	0.241	0	0.9	0	0.92
ELAVL1	SF3A1	4447216	4432876	9606.ENSP00000385269	9606.ENSP00000215793	0	0	0	0	0.202	0	0.9	0.085	0.92
XAB2	CSTF3	4442108	4439025	9606.ENSP00000351137	9606.ENSP00000315791	0	0	0	0	0.239	0	0.9	0	0.92
RBM17	USP39	4447560	4438829	9606.ENSP00000388638	9606.ENSP00000312981	0	0	0	0	0.15	0	0.9	0.143	0.92
BCAS2	SART1	4443347	4438591	9606.ENSP00000358554	9606.ENSP00000310448	0	0	0	0	0.107	0	0.9	0.182	0.92
XAB2	PTBP1	4442108	4441922	9606.ENSP00000351137	9606.ENSP00000349428	0	0	0	0	0.111	0	0.9	0.178	0.92
WDR33	SYF2	4439759	4433663	9606.ENSP00000325377	9606.ENSP00000236273	0	0	0	0	0.237	0	0.9	0	0.92
PRPF6	FUS	4435686	4434343	9606.ENSP00000266079	9606.ENSP00000254108	0	0	0	0	0.086	0	0.9	0.196	0.92
CSTF3	SNRPD1	4439025	4437667	9606.ENSP00000315791	9606.ENSP00000300413	0	0	0	0	0.202	0	0.9	0.087	0.92
DDX42	HNRNPH1	4450728	4441896	9606.ENSP00000464050	9606.ENSP00000349168	0	0	0	0	0.063	0.081	0.9	0.182	0.92
CTNNBL1	PRPF6	4442597	4435686	9606.ENSP00000355050	9606.ENSP00000266079	0	0	0	0	0.203	0	0.9	0.078	0.92
SF3B2	CPSF3	4439231	4433700	9606.ENSP00000318861	9606.ENSP00000238112	0	0	0	0	0.236	0	0.9	0	0.92
CHERP	CPSF7	4449922	4441519	9606.ENSP00000439856	9606.ENSP00000345412	0	0	0	0	0.238	0	0.9	0	0.92
PCBP2	EIF4A3	4442251	4435883	9606.ENSP00000352438	9606.ENSP00000269349	0	0	0	0	0.184	0.086	0.9	0.063	0.92
U2SURP	SNRPD1	4448970	4437667	9606.ENSP00000418563	9606.ENSP00000300413	0	0	0	0	0.229	0	0.9	0.05	0.92
HNRNPF	SYMPK	4448121	4433956	9606.ENSP00000400433	9606.ENSP00000245934	0	0	0	0	0.123	0	0.9	0.167	0.92
WDR33	SF3A1	4439759	4432876	9606.ENSP00000325377	9606.ENSP00000215793	0	0	0	0	0.146	0	0.9	0.133	0.919
SNRNP200	PCBP1	4439101	4438137	9606.ENSP00000317123	9606.ENSP00000305556	0	0	0	0	0.147	0	0.9	0.127	0.919
CPSF2	SRSF1	4437524	4434667	9606.ENSP00000298875	9606.ENSP00000258962	0	0	0	0	0.078	0.167	0.9	0.077	0.919
SUMO2	HNRNPK	4448385	4444702	9606.ENSP00000405965	9606.ENSP00000365439	0	0	0	0	0.102	0.117	0.9	0.1	0.919
SUMO2	SUMO1	4448385	4446000	9606.ENSP00000405965	9606.ENSP00000376077	0	0	0	0.914	0.145	0.057	0.9	0.947	0.919
DDX5	AQR	4433337	4432668	9606.ENSP00000225792	9606.ENSP00000156471	0	0	0	0	0.105	0	0.9	0.174	0.919
EIF4A3	SYMPK	4435883	4433956	9606.ENSP00000269349	9606.ENSP00000245934	0	0	0	0	0.082	0.157	0.9	0.077	0.919
PCBP2	SNRNP200	4442251	4439101	9606.ENSP00000352438	9606.ENSP00000317123	0	0	0	0	0.113	0	0.9	0.163	0.919
DDX42	CRNKL1	4450728	4444875	9606.ENSP00000464050	9606.ENSP00000366557	0	0	0	0	0.066	0.171	0.9	0.086	0.919
CDC40	DDX5	4443232	4433337	9606.ENSP00000357928	9606.ENSP00000225792	0	0	0	0	0.075	0.185	0.9	0.055	0.919
HSPA8	CSTF3	4449616	4439025	9606.ENSP00000432083	9606.ENSP00000315791	0.059	0	0	0	0.093	0.127	0.9	0.083	0.919
SF3B3	PCBP1	4438163	4438137	9606.ENSP00000305790	9606.ENSP00000305556	0	0	0	0	0.217	0	0.9	0.054	0.919
EFTUD2	SYMPK	4447727	4433956	9606.ENSP00000392094	9606.ENSP00000245934	0	0	0	0	0.223	0	0.9	0.05	0.919
SRRM1	PRPF6	4439835	4435686	9606.ENSP00000326261	9606.ENSP00000266079	0	0	0	0	0.159	0	0.9	0.12	0.919
PCBP2	CPSF7	4442251	4441519	9606.ENSP00000352438	9606.ENSP00000345412	0	0	0	0	0.229	0	0.9	0	0.919
DDX46	SYMPK	4448833	4433956	9606.ENSP00000416534	9606.ENSP00000245934	0	0	0	0	0.113	0.157	0.9	0.05	0.919
DDX46	RBMX	4448833	4443584	9606.ENSP00000416534	9606.ENSP00000359645	0	0	0	0	0.129	0	0.9	0.153	0.919
SRRM2	FUS	4437792	4434343	9606.ENSP00000301740	9606.ENSP00000254108	0	0	0	0	0.167	0	0.9	0.107	0.919
U2SURP	RBMX	4448970	4443584	9606.ENSP00000418563	9606.ENSP00000359645	0	0	0	0	0.228	0	0.9	0	0.919
DDX46	HNRNPF	4448833	4448121	9606.ENSP00000416534	9606.ENSP00000400433	0	0	0	0	0.173	0.081	0.9	0.064	0.919
CHERP	ELAVL1	4449922	4447216	9606.ENSP00000439856	9606.ENSP00000385269	0	0	0	0	0.229	0	0.9	0.044	0.919
SNRNP200	CSTF3	4439101	4439025	9606.ENSP00000317123	9606.ENSP00000315791	0	0	0	0	0.221	0	0.9	0.049	0.919
DDX42	DDX5	4450728	4433337	9606.ENSP00000464050	9606.ENSP00000225792	0	0	0.443	0.848	0.111	0	0.9	0.477	0.919
DDX42	HNRNPF	4450728	4448121	9606.ENSP00000464050	9606.ENSP00000400433	0	0	0	0	0.081	0.081	0.9	0.156	0.919
SF3B2	SYMPK	4439231	4433956	9606.ENSP00000318861	9606.ENSP00000245934	0	0	0	0	0.227	0	0.9	0	0.919
PLRG1	CSTF3	4449290	4439025	9606.ENSP00000424417	9606.ENSP00000315791	0	0	0	0	0.231	0	0.9	0	0.919
SNW1	FUS	4434897	4434343	9606.ENSP00000261531	9606.ENSP00000254108	0	0	0	0	0.122	0.104	0.9	0.101	0.919
CHERP	SRSF1	4449922	4434667	9606.ENSP00000439856	9606.ENSP00000258962	0	0	0	0	0.231	0	0.9	0	0.919
HSPA8	SRSF7	4449616	4439803	9606.ENSP00000432083	9606.ENSP00000325905	0	0	0	0	0.198	0	0.9	0.063	0.918
SNRNP70	CPSF7	4451051	4441519	9606.ENSP00000472998	9606.ENSP00000345412	0	0	0	0	0.116	0.064	0.9	0.125	0.918
HNRNPU	CPSF3	4436526	4433700	9606.ENSP00000283179	9606.ENSP00000238112	0	0	0	0	0.169	0	0.9	0.093	0.918
RBM17	SNRNP200	4447560	4439101	9606.ENSP00000388638	9606.ENSP00000317123	0	0	0	0	0.187	0	0.9	0.073	0.918
DDX42	HNRNPA2B1	4450728	4441649	9606.ENSP00000464050	9606.ENSP00000346694	0	0	0	0	0.055	0.183	0.9	0.068	0.918
WDR33	DDX5	4439759	4433337	9606.ENSP00000325377	9606.ENSP00000225792	0	0	0	0	0.085	0.085	0.9	0.145	0.918
PCBP1	SNRNP40	4438137	4435298	9606.ENSP00000305556	9606.ENSP00000263694	0	0	0	0	0.218	0	0.9	0	0.918
[truncated: 982 more rows]

## Sheet: all nodes no dups
KLF node 1	KLF node 2	T28 node 1	T28 node 2
COPZ1	COPB1	XAB2	SNRNP200
CDC20	PLK1	BUD31	PRPF19
CDK1	KIF11	CWC15	CDC5L
COPB2	ARCN1	CDC5L	SNRNP40
IGF1	IGF1R	SART1	SNRPA1
SHC1	GRB2	TBL1XR1	NCOR1
PTPN11	COPE	SRSF7	SRSF1
COPG1	IRS1	PRPF19	AQR
COPG2	COPA	SNRNP70	SNRPD3
ARCN1	COPB2	SF3B1	RBM22
COPA	CREBBP	SF3B3	SF3B6
NCOA1	HDAC3	SNRPA1	PRPF6
NCOR2	EP300	SNRPD2	SF3A1
PTPN1	COPG2	SNRNP200	DHX8
TP53	AURKA	EFTUD2	SNRPD1
TPX2	CDC20	CRNKL1	CDC40
AKT1	MTOR	SF3A3	PRPF3
IL2RA	IL2	PRPF8	XAB2
SUDS3	COPG1	CWC22	SF3B1
INS	SIN3A	DDX42	SART1
MTOR	INSR	CDC40	SLU7
COPE	RPS6KB1	SYF2	SNRPD2
PPARG	PPARGC1A	MDM4	HSPA8
CEP152	PLK4	PLRG1	TP53
IRS1	HDAC1	TP53	SYF2
SIN3A	PPARG	HNRNPK	SF3B3
NCOA2	MXD1	CPSF2	EFTUD2
PRC1	CTNNB1	SUMO1	MDM2
TCF7L2	PHF12	ELAVL1	RBMX
PLK1	TPX2	SNRPB	CPSF3
RXRA	NCOR2	SYMPK	DAXX
KCNE1	NCOA2	PRPF3	PTBP1
FOXP3	KCNQ1	WDR33	BCAS2
INSR	CTLA4	SNRPD1	SNW1
CEP192	IGF1	BCAS2	SF3B2
KIF20A	ARID4B	DHX8	RANBP2
HDAC2	CEP152	PRPF6	MTA2
CENPJ	NCOR1	SF3B2	RB1
KIF4A	NCOA1	RANGAP1	CTNNBL1
CTNNB1	INS	RBBP7	HDAC1
PLK4	AXIN2	E2F1	SIN3A
NFATC2	SAP30	HSPA8	ATM
HDAC3	CEP63	SUDS3	HNRNPA2B1
SPTSSA	CEP135	TP53BP1	UBA2
MAPK8	FOXP3	HNRNPA2B1	UBE2I
ADIPOQ	KIF4A	HNRNPH1	CRNKL1
KIF11	SPTLC1	SAE1	SAE1
ING2	TP53	PTBP1	MTA1
STIL	IRS2	UBE2I	HNRNPH1
JAK2	ING2	CDKN1A	SENP1
COPZ2	PRC1	HDAC1	SYMPK
KCNE2	SOCS3	HNRNPC	PLRG1
SPTLC3	PTPN1	SUMO2	CWC22
IRS2	SPTSSA	BCL2L1	BUD31
HDAC1	TNFRSF18	RBBP4	EIF4A3
CCP110	SPTSSB	SNW1	MRE11A
SPTSSB	SHC1	RAD50	SUMO1
SAP130	PTPN11	SENP1	NBN
SH2B2	EGF	CHEK2	CPSF2
PIK3R1	CCP110	MRE11A	SNRPB
GRB2	KIF20A	ATM	EP300
LEP	KIF14	DDX46	TERF2
EP300	SAP130	HNRNPF	CREBBP
SOCS3	FABP4	NBN	PCBP1
GCG	PIK3R2	CHEK1	SRRM2
KCNE3	STIL	EIF4A3	HNRNPK
CEP63	MAPK14	SUMO3	CPSF7
PGM3	PIK3R1	TP53BP2	HNRNPU
CEBPB	LEP	GATAD2A	SRSF7
TP53INP1	SAP30L	RBMX	RBBP4
NLK	GNPNAT1	LIG4	CSTF3
AKAP9	TCF7L2	TP73	DDX5
NCOR1	TUBGCP6	SKI	SRRM1
ELOVL5	IFNG	U2SURP	FUS
TLE3	FADS2	SRRM2	WDR33
NAGK	IDE	SIN3A	SMAD4
SAP18	JAK2	MDC1	PHF12
TLE4	AKT2	H2AFX	GATAD2A
PLIN1	MAPK8	RBM22	ELAVL1
TLE1	PDX1	NCOR1	USP39
RXRG	COG2	SLU7	RARA
KCNJ2	RXRG	CHERP	PCBP2
RXRB	HDAC2	RBM17	MDC1
DUSP9	RXRB	CSTF3	MXD1
SAP30	SUDS3	FANCD2	PRPF8
AKT2	MTNR1B	SNRPD3	TP53BP1
PHF12	KCNE1	SNRNP40	RANGAP1
ADCY5	KCNE2	SF3B6	HNRNPF
CTLA4	PGM3	USP39	SF3A3
IGF1R	KCNE3	CTNNBL1	HNRNPC
PPARGC1A	CENPJ	MYB	TP53BP2
FHL2	AKAP9	SRRM1	RBM17
COG2	DUSP9	EP300	U2SURP
SAP30L	CDK1	HNRNPU	CHEK2
MAPK14	CEBPB	MTA1	SUMO2
CEP135	GCG	PCBP2	TRIM28
IFNG	IL2RA	SRSF1	RBBP7
CREBBP	RXRA	DAXX	MDM4
IL2	PLIN1	ZNF382	FANCD2
TNFRSF18	FHL2	ZNF274	ZNF10
ARAP1	ADIPOQ	PCBP1	RAD50
DEGS1	TLE1	TRIM28	E2F1
IGF2BP2	DEGS2	CPSF7	ZNF350
KIF14	TLE4	SMAD4	DDX46
SLC30A8	COPZ1	RB1	CHERP
TSGA13	CDKAL1	ZNF333	MYB
ELOVL2	IGF2BP2	CREBBP	TP73
HHEX	KCNJ2	ZKSCAN7	SKI
FTO	ELOVL2	ZNF45	ZNF263
CDC123	CDC123	ZNF354A	DDX42
CAMK1D	JAZF1	MTA2	ZNF764
THADA	HHEX	ZNF436	ZNF317
JAZF1	MKLN1	MDM2	SNRNP70
TSPAN8	TSPAN8	ZNF569	CHEK1
CDKAL1	THADA	CPSF3	H2AFX
ADAMTS9	AGMO	ZNF19	ZNF212
DGKB	SLC30A8	RANBP2	CDKN1A
AXIN2	AGPAT5	ZNF282	BCL2L1
TRIM59	ADCY5	ZNF554	ZNF689
ZFAND6	ADAMTS9	ZNF25	ZNF436
KLF14	C2CD4B	ZNF41	SUMO3
MTNR1B	ZBED3	ZFP90
C2CD4B	DGKB	ZNF420
C2CD4A	DEGS1	ZNF224
EGF	ZFAND6	ZNF2
AGMO	FTO	ZNF256
DEGS2	NFATC2	ZNF250
PDX1	ARAP1	ZNF74
SH3GLB2	C2CD4A	SF3A1
TYW1B	TRIM59	FUS
SFMBT1	SH2B2	ZNF496
AMER3	USP26	ZNF112
ZBED3	R3HDML	ZNF133
MKLN1	ELOVL5	ZNF689
	SFMBT1	ZNF197
	SPTLC3	ZNF517
	KLF14	ZNF33A
	TSGA13	ZNF175
	TP53INP1	ZKSCAN8
	NLK	DDX5
	SH3GLB2	ZNF268
	AMER3	ZNF140
		ZNF30
		ZNF304
		ZNF556
		ZNF555
		ZNF573
		ZNF721
		ZNF34
		ZNF519
		ZNF426
		ZNF136
		ZNF114
		ZNF205
		ZNF732
		ZNF568
		ZNF195
		ZNF671
		ZNF430
		ZNF616
		ZNF433
		ZNF658
		ZNF212
		ZNF33B
		ZIM2
		ZNF479
		ZNF440
		ZNF595
		ZNF679
		ZNF582
		ZNF544
		ZNF708
		ZNF460
		ZNF738
		ZNF548
		ZNF432
		ZNF320
		ZNF585B
		ZNF720
		ZNF160
		ZNF668
		ZNF264
		ZNF101
		ZNF621
		ZNF100
		ZNF669
		ZNF587
		ZNF772
		ZNF324
		ZNF771
		PHF12
		UBA2

## Sheet: node 1 v node 1
COPZ1	XAB2
CDC20	BUD31
CDK1	CWC15
COPB2	CDC5L
IGF1	SART1
SHC1	TBL1XR1
PTPN11	SRSF7
COPG1	PRPF19
COPG2	SNRNP70
ARCN1	SF3B1
COPA	SF3B3
NCOA1	SNRPA1
NCOR2	SNRPD2
PTPN1	SNRNP200
TP53	EFTUD2
TPX2	CRNKL1
AKT1	SF3A3
IL2RA	PRPF8
SUDS3	CWC22
INS	DDX42
MTOR	CDC40
COPE	SYF2
PPARG	MDM4
CEP152	PLRG1
IRS1	TP53
SIN3A	HNRNPK
NCOA2	CPSF2
PRC1	SUMO1
TCF7L2	ELAVL1
PLK1	SNRPB
RXRA	SYMPK
KCNE1	PRPF3
FOXP3	WDR33
INSR	SNRPD1
CEP192	BCAS2
KIF20A	DHX8
HDAC2	PRPF6
CENPJ	SF3B2
KIF4A	RANGAP1
CTNNB1	RBBP7
PLK4	E2F1
NFATC2	HSPA8
HDAC3	SUDS3
SPTSSA	TP53BP1
MAPK8	HNRNPA2B1
ADIPOQ	HNRNPH1
KIF11	SAE1
ING2	PTBP1
STIL	UBE2I
JAK2	CDKN1A
COPZ2	HDAC1
KCNE2	HNRNPC
SPTLC3	SUMO2
IRS2	BCL2L1
HDAC1	RBBP4
CCP110	SNW1
SPTSSB	RAD50
SAP130	SENP1
SH2B2	CHEK2
PIK3R1	MRE11A
GRB2	ATM
LEP	DDX46
EP300	HNRNPF
SOCS3	NBN
GCG	CHEK1
KCNE3	EIF4A3
CEP63	SUMO3
PGM3	TP53BP2
CEBPB	GATAD2A
TP53INP1	RBMX
NLK	LIG4
AKAP9	TP73
NCOR1	SKI
ELOVL5	U2SURP
TLE3	SRRM2
NAGK	SIN3A
SAP18	MDC1
TLE4	H2AFX
PLIN1	RBM22
TLE1	NCOR1
RXRG	SLU7
KCNJ2	CHERP
RXRB	RBM17
DUSP9	CSTF3
SAP30	FANCD2
AKT2	SNRPD3
PHF12	SNRNP40
ADCY5	SF3B6
CTLA4	USP39
IGF1R	CTNNBL1
PPARGC1A	MYB
FHL2	SRRM1
COG2	EP300
SAP30L	HNRNPU
MAPK14	MTA1
CEP135	PCBP2
IFNG	SRSF1
CREBBP	DAXX
IL2	ZNF382
TNFRSF18	ZNF274
ARAP1	PCBP1
DEGS1	TRIM28
IGF2BP2	CPSF7
KIF14	SMAD4
SLC30A8	RB1
TSGA13	ZNF333
ELOVL2	CREBBP
HHEX	ZKSCAN7
FTO	ZNF45
CDC123	ZNF354A
CAMK1D	MTA2
THADA	ZNF436
JAZF1	MDM2
TSPAN8	ZNF569
CDKAL1	CPSF3
ADAMTS9	ZNF19
DGKB	RANBP2
AXIN2	ZNF282
TRIM59	ZNF554
ZFAND6	ZNF25
KLF14	ZNF41
MTNR1B	ZFP90
C2CD4B	ZNF420
C2CD4A	ZNF224
EGF	ZNF2
AGMO	ZNF256
DEGS2	ZNF250
PDX1	ZNF74
SH3GLB2	SF3A1
TYW1B	FUS
SFMBT1	ZNF496
AMER3	ZNF112
ZBED3	ZNF133
MKLN1	ZNF689
	ZNF197
	ZNF517
	ZNF33A
	ZNF175
	ZKSCAN8
	DDX5
	ZNF268
	ZNF140
	ZNF30
	ZNF304
	ZNF556
	ZNF555
	ZNF573
	ZNF721
	ZNF34
	ZNF519
	ZNF426
	ZNF136
	ZNF114
	ZNF205
	ZNF732
	ZNF568
	ZNF195
	ZNF671
	ZNF430
	ZNF616
	ZNF433
	ZNF658
	ZNF212
	ZNF33B
	ZIM2
	ZNF479
	ZNF440
	ZNF595
	ZNF679
	ZNF582
	ZNF544
	ZNF708
	ZNF460
	ZNF738
	ZNF548
	ZNF432
	ZNF320
	ZNF585B
	ZNF720
	ZNF160
	ZNF668
	ZNF264
	ZNF101
	ZNF621
	ZNF100
	ZNF669
	ZNF587
	ZNF772
	ZNF324
	ZNF771
	PHF12
	UBA2

## Sheet: node 1 v node 2
COPZ1	SNRNP200
CDC20	PRPF19
CDK1	CDC5L
COPB2	SNRNP40
IGF1	SNRPA1
SHC1	NCOR1
PTPN11	SRSF1
COPG1	AQR
COPG2	SNRPD3
ARCN1	RBM22
COPA	SF3B6
NCOA1	PRPF6
NCOR2	SF3A1
PTPN1	DHX8
TP53	SNRPD1
TPX2	CDC40
AKT1	PRPF3
IL2RA	XAB2
SUDS3	SF3B1
INS	SART1
MTOR	SLU7
COPE	SNRPD2
PPARG	HSPA8
CEP152	TP53
IRS1	SYF2
SIN3A	SF3B3
NCOA2	EFTUD2
PRC1	MDM2
TCF7L2	RBMX
PLK1	CPSF3
RXRA	DAXX
KCNE1	PTBP1
FOXP3	BCAS2
INSR	SNW1
CEP192	SF3B2
KIF20A	RANBP2
HDAC2	MTA2
CENPJ	RB1
KIF4A	CTNNBL1
CTNNB1	HDAC1
PLK4	SIN3A
NFATC2	ATM
HDAC3	HNRNPA2B1
SPTSSA	UBA2
MAPK8	UBE2I
ADIPOQ	CRNKL1
KIF11	SAE1
ING2	MTA1
STIL	HNRNPH1
JAK2	SENP1
COPZ2	SYMPK
KCNE2	PLRG1
SPTLC3	CWC22
IRS2	BUD31
HDAC1	EIF4A3
CCP110	MRE11A
SPTSSB	SUMO1
SAP130	NBN
SH2B2	CPSF2
PIK3R1	SNRPB
GRB2	EP300
LEP	TERF2
EP300	CREBBP
SOCS3	PCBP1
GCG	SRRM2
KCNE3	HNRNPK
CEP63	CPSF7
PGM3	HNRNPU
CEBPB	SRSF7
TP53INP1	RBBP4
NLK	CSTF3
AKAP9	DDX5
NCOR1	SRRM1
ELOVL5	FUS
TLE3	WDR33
NAGK	SMAD4
SAP18	PHF12
TLE4	GATAD2A
PLIN1	ELAVL1
TLE1	USP39
RXRG	RARA
KCNJ2	PCBP2
RXRB	MDC1
DUSP9	MXD1
SAP30	PRPF8
AKT2	TP53BP1
PHF12	RANGAP1
ADCY5	HNRNPF
CTLA4	SF3A3
IGF1R	HNRNPC
PPARGC1A	TP53BP2
FHL2	RBM17
COG2	U2SURP
SAP30L	CHEK2
MAPK14	SUMO2
CEP135	TRIM28
IFNG	RBBP7
CREBBP	MDM4
IL2	FANCD2
TNFRSF18	ZNF10
ARAP1	RAD50
DEGS1	E2F1
IGF2BP2	ZNF350
KIF14	DDX46
SLC30A8	CHERP
TSGA13	MYB
ELOVL2	TP73
HHEX	SKI
FTO	ZNF263
CDC123	DDX42
CAMK1D	ZNF764
THADA	ZNF317
JAZF1	SNRNP70
TSPAN8	CHEK1
CDKAL1	H2AFX
ADAMTS9	ZNF212
DGKB	CDKN1A
AXIN2	BCL2L1
TRIM59	ZNF689
ZFAND6	ZNF436
KLF14	SUMO3
MTNR1B
C2CD4B
C2CD4A
EGF
AGMO
DEGS2
PDX1
SH3GLB2
TYW1B
SFMBT1
AMER3
ZBED3
MKLN1

## Sheet: node 2 v node 1
COPB1	XAB2
PLK1	BUD31
KIF11	CWC15
ARCN1	CDC5L
IGF1R	SART1
GRB2	TBL1XR1
COPE	SRSF7
IRS1	PRPF19
COPA	SNRNP70
COPB2	SF3B1
CREBBP	SF3B3
HDAC3	SNRPA1
EP300	SNRPD2
COPG2	SNRNP200
AURKA	EFTUD2
CDC20	CRNKL1
MTOR	SF3A3
IL2	PRPF8
COPG1	CWC22
SIN3A	DDX42
INSR	CDC40
RPS6KB1	SYF2
PPARGC1A	MDM4
PLK4	PLRG1
HDAC1	TP53
PPARG	HNRNPK
MXD1	CPSF2
CTNNB1	SUMO1
PHF12	ELAVL1
TPX2	SNRPB
NCOR2	SYMPK
NCOA2	PRPF3
KCNQ1	WDR33
CTLA4	SNRPD1
IGF1	BCAS2
ARID4B	DHX8
CEP152	PRPF6
NCOR1	SF3B2
NCOA1	RANGAP1
INS	RBBP7
AXIN2	E2F1
SAP30	HSPA8
CEP63	SUDS3
CEP135	TP53BP1
FOXP3	HNRNPA2B1
KIF4A	HNRNPH1
SPTLC1	SAE1
TP53	PTBP1
IRS2	UBE2I
ING2	CDKN1A
PRC1	HDAC1
SOCS3	HNRNPC
PTPN1	SUMO2
SPTSSA	BCL2L1
TNFRSF18	RBBP4
SPTSSB	SNW1
SHC1	RAD50
PTPN11	SENP1
EGF	CHEK2
CCP110	MRE11A
KIF20A	ATM
KIF14	DDX46
SAP130	HNRNPF
FABP4	NBN
PIK3R2	CHEK1
STIL	EIF4A3
MAPK14	SUMO3
PIK3R1	TP53BP2
LEP	GATAD2A
SAP30L	RBMX
GNPNAT1	LIG4
TCF7L2	TP73
TUBGCP6	SKI
IFNG	U2SURP
FADS2	SRRM2
IDE	SIN3A
JAK2	MDC1
AKT2	H2AFX
MAPK8	RBM22
PDX1	NCOR1
COG2	SLU7
RXRG	CHERP
HDAC2	RBM17
RXRB	CSTF3
SUDS3	FANCD2
MTNR1B	SNRPD3
KCNE1	SNRNP40
KCNE2	SF3B6
PGM3	USP39
KCNE3	CTNNBL1
CENPJ	MYB
AKAP9	SRRM1
DUSP9	EP300
CDK1	HNRNPU
CEBPB	MTA1
GCG	PCBP2
IL2RA	SRSF1
RXRA	DAXX
PLIN1	ZNF382
FHL2	ZNF274
ADIPOQ	PCBP1
TLE1	TRIM28
DEGS2	CPSF7
TLE4	SMAD4
COPZ1	RB1
CDKAL1	ZNF333
IGF2BP2	CREBBP
KCNJ2	ZKSCAN7
ELOVL2	ZNF45
CDC123	ZNF354A
JAZF1	MTA2
HHEX	ZNF436
MKLN1	MDM2
TSPAN8	ZNF569
THADA	CPSF3
AGMO	ZNF19
SLC30A8	RANBP2
AGPAT5	ZNF282
ADCY5	ZNF554
ADAMTS9	ZNF25
C2CD4B	ZNF41
ZBED3	ZFP90
DGKB	ZNF420
DEGS1	ZNF224
ZFAND6	ZNF2
FTO	ZNF256
NFATC2	ZNF250
ARAP1	ZNF74
C2CD4A	SF3A1
TRIM59	FUS
SH2B2	ZNF496
USP26	ZNF112
R3HDML	ZNF133
ELOVL5	ZNF689
SFMBT1	ZNF197
SPTLC3	ZNF517
KLF14	ZNF33A
TSGA13	ZNF175
TP53INP1	ZKSCAN8
NLK	DDX5
SH3GLB2	ZNF268
AMER3	ZNF140
	ZNF30
	ZNF304
	ZNF556
	ZNF555
	ZNF573
	ZNF721
	ZNF34
	ZNF519
	ZNF426
	ZNF136
	ZNF114
	ZNF205
	ZNF732
	ZNF568
	ZNF195
	ZNF671
	ZNF430
	ZNF616
	ZNF433
	ZNF658
	ZNF212
	ZNF33B
	ZIM2
	ZNF479
	ZNF440
	ZNF595
	ZNF679
	ZNF582
	ZNF544
	ZNF708
	ZNF460
	ZNF738
	ZNF548
	ZNF432
	ZNF320
	ZNF585B
	ZNF720
	ZNF160
	ZNF668
	ZNF264
	ZNF101
	ZNF621
	ZNF100
	ZNF669
	ZNF587
	ZNF772
	ZNF324
	ZNF771
	PHF12
	UBA2

## Sheet: node 2 v node 2
COPB1	SNRNP200
PLK1	PRPF19
KIF11	CDC5L
ARCN1	SNRNP40
IGF1R	SNRPA1
GRB2	NCOR1
COPE	SRSF1
IRS1	AQR
COPA	SNRPD3
COPB2	RBM22
CREBBP	SF3B6
HDAC3	PRPF6
EP300	SF3A1
COPG2	DHX8
AURKA	SNRPD1
CDC20	CDC40
MTOR	PRPF3
IL2	XAB2
COPG1	SF3B1
SIN3A	SART1
INSR	SLU7
RPS6KB1	SNRPD2
PPARGC1A	HSPA8
PLK4	TP53
HDAC1	SYF2
PPARG	SF3B3
MXD1	EFTUD2
CTNNB1	MDM2
PHF12	RBMX
TPX2	CPSF3
NCOR2	DAXX
NCOA2	PTBP1
KCNQ1	BCAS2
CTLA4	SNW1
IGF1	SF3B2
ARID4B	RANBP2
CEP152	MTA2
NCOR1	RB1
NCOA1	CTNNBL1
INS	HDAC1
AXIN2	SIN3A
SAP30	ATM
CEP63	HNRNPA2B1
CEP135	UBA2
FOXP3	UBE2I
KIF4A	CRNKL1
SPTLC1	SAE1
TP53	MTA1
IRS2	HNRNPH1
ING2	SENP1
PRC1	SYMPK
SOCS3	PLRG1
PTPN1	CWC22
SPTSSA	BUD31
TNFRSF18	EIF4A3
SPTSSB	MRE11A
SHC1	SUMO1
PTPN11	NBN
EGF	CPSF2
CCP110	SNRPB
KIF20A	EP300
KIF14	TERF2
SAP130	CREBBP
FABP4	PCBP1
PIK3R2	SRRM2
STIL	HNRNPK
MAPK14	CPSF7
PIK3R1	HNRNPU
LEP	SRSF7
SAP30L	RBBP4
GNPNAT1	CSTF3
TCF7L2	DDX5
TUBGCP6	SRRM1
IFNG	FUS
FADS2	WDR33
IDE	SMAD4
JAK2	PHF12
AKT2	GATAD2A
MAPK8	ELAVL1
PDX1	USP39
COG2	RARA
RXRG	PCBP2
HDAC2	MDC1
RXRB	MXD1
SUDS3	PRPF8
MTNR1B	TP53BP1
KCNE1	RANGAP1
KCNE2	HNRNPF
PGM3	SF3A3
KCNE3	HNRNPC
CENPJ	TP53BP2
AKAP9	RBM17
DUSP9	U2SURP
CDK1	CHEK2
CEBPB	SUMO2
GCG	TRIM28
IL2RA	RBBP7
RXRA	MDM4
PLIN1	FANCD2
FHL2	ZNF10
ADIPOQ	RAD50
TLE1	E2F1
DEGS2	ZNF350
TLE4	DDX46
COPZ1	CHERP
CDKAL1	MYB
IGF2BP2	TP73
KCNJ2	SKI
ELOVL2	ZNF263
CDC123	DDX42
JAZF1	ZNF764
HHEX	ZNF317
MKLN1	SNRNP70
TSPAN8	CHEK1
THADA	H2AFX
AGMO	ZNF212
SLC30A8	CDKN1A
AGPAT5	BCL2L1
ADCY5	ZNF689
ADAMTS9	ZNF436
C2CD4B	SUMO3
ZBED3
DGKB
DEGS1
ZFAND6
FTO
NFATC2
ARAP1
C2CD4A
TRIM59
SH2B2
USP26
R3HDML
ELOVL5
SFMBT1
SPTLC3
KLF14
TSGA13
TP53INP1
NLK
SH3GLB2
AMER3

## Sheet: IDed proteins from overlay
1v1	1v2	2v1	2v2
CREBBP	CREBBP	TP53	TP53
EP300	EP300	SIN3A	SUDS3
SIN3A	SIN3A	HDAC1	SIN3A
HDAC1	HDAC1	EP300	HDAC1
PHF12	MXD1	NCOR1	EP300
NCOR1	PHF12	PHF12	NCOR1
TP53	NCOR1	CREBBP	PHF12
SUDS3	TP53		CREBBP
