# Supplementary material for: Deletion of Trim28 in committed adipocytes promotes obesity but preserves glucose tolerance
Source: Nat Commun. 2021 Jan 4;12:74. doi: 10.1038/s41467-020-20434-3 (PMC7782476; doi:10.1038/s41467-020-20434-3)
Supplement: Supplementary file 9 — Source Data [file 41467_2020_20434_MOESM9_ESM.xlsx]

## Sheet: 1B
-3		0		1		3		6		10
0.954165	1.04584	0.382929	0.315639	0.266491	0.330395	0.121104	0.113331	0.09626	0.079422	0.10832	0.121647

## Sheet: 1C
non diff													diff (day 6)
0.64558	0.563961	0.585065	1.11317	0.537251	0.857178	1.39345	1.28402	0.558903	1.06191	0.467704	0.807575	0.568672	0.01998	0.023596	0.024125	0.02508	0.062399	0.010392	0.031811	0.048083	0.042033	0.05726	0.040855	0.003736

## Sheet: 1E
WT Male							KO Male							WT Female							KO Female
0.834022	0.800963	0.914774	1.30364	0.866021	0.969105	1.31147	0.728003	0.553783	0.667929	0.710617	0.606841	0.828626	0.984638	1.09037	1.18374	0.701058	1.07982	1.06482	0.951363	0.928822	0.786833	0.572837	0.674179	0.559044	0.377521

## Sheet: 1F
	T28 WT											T28 KO
WAT	0.993	1.166	0.859	0.823	0.999	0.783	0.929	0.787	1.368	0.698		0.109	0.842	0.397	0.458	1.067	0.462	0.471	0.159	0.183	0.723	0.565
BAT	1.054	1.216	1.556	0.6	0.941	0.843	1.274	0.805	1.157	0.889		0.403	0.571	0.615	0.617	0.5	0.471	0.319	0.392	0.443	0.326
Quad	1.561	1.23	1.6	0.767		0.689	1.346	0.619	0.946	0.781		1.575	1.013	1.232	1.179	1.362	1.064	1.347	0.765	1.143
Liver	0.583	0.6	0.784	1.052	0.921	1.261	1.544	1.417	1.064	1.099	1.163	0.947	0.567	0.553	0.856	0.759	1.111	0.886	0.831	0.92	1.045

## Sheet: 2A
	WT Male												KO Male
5	20	17	17	18	20	19	19	19	19	17	16	19	18	19	20	18	18	19	18	18	17	19	18
6	21.9	18.9	18.7	19.9	20.9	21.1	20.7	20.2	20.4	19.5	17.6	20.3	19.3	21.2	21.2	21.8	18.8	20	21.7	19.5	19.3	19.7	22.8
7	22.8	20.3	20.4	21.4	21.5	22.2	22	21.4	21.6	20.8	18.9	22.5	21.2	22.6	22	22.9	20.1	21.1	22.8	20.5	20.1	20.7	25.2
8	24.5	21.9	22.2	23.7	23.2	23	22.6	22.2	22.3	22	20.9	24.3	22.9	24.7	23.53	24.4	21.9	22.5	23.8	21.4	21.7	21.6	26.8
9	25.4	23	23.3	23.8	22.5	23.2	23.4	22.2	23.7	23.2	21.8	25.2	24.2	26.6	24.6	24.7	22.4	23	23.8	21.9	21.8	22.4	27.4
10	26	23.9	24.7	25.5	25.7	24.9	24	23.9	24.2	24.5	23.8	27.2	25.6	27.8	26	26.7	24.1	24.4	25.3	23.6	23.9	24.3	29.6
11	26.5	24.5	25.8	27.1	26.1	25.3	24.7	24.7	25.7	25.2	24.6	28.7	26.4	28.6	26.8	27.4	25.6	26.3	26.6	24.7	24.4	25.2	31.1
12	26.5	24.7	25.8	27.3	26.3	25.4	24.5	25.5	25.8	25.3	25.3	28.7	26.9	29.1	26.8	27.8	25.3	26.2	26.9	25.2	24.3	25.3	31.8
13	28.4	26.7	27.7	29.5	28.3	26.7	25.3	26.3	27	27.2	27.1	30.4	28.6	31.6	29.1	29.5	26.5	27.9	28.5	26.2	25.7	27.7	34.6
14	29	27.2	28.1	30.1	28.9	27.4	26	26.9	27.3	27.1	27.7	30.3	29.6	32.5	29.7	30.4	27.4	28.7	28.5	27.2	26.9	28.4	35.4
15	28.9	27.5	29	31.7	29.8	27.5	27	28.1	28.5	28.1	28.6	31.8	30.1	33.4	30.5	31	28.1	29.4	30	28.6	27.7	29.4	37.2
16	29.1	27.2	29.9	32.7	30.8	28.8	28	28.3	29	28.5	29	32.3	31	34.4	31	31.3	28.3	30.1	29.8	28.7	28.4	30.6	38.1
17	30.1	28.4	31.3	34.1	30.6	29.3	28	28.7	30.2	29.3	29.7	32.3	31.1	34.8	32.2	31.6	28.6	30.8	31.4	28.8	28.5	30.7	39.5
18	30.8	29	31.6	33.8	30.2	29.3	27.9	28.7	29.6	28.7	28.9	32.4	31.1	34.9	32.2	31.7	28.5	30.5	31.4	29	28.5	29.6	39.7
19	31.1	29.2	31.1	34.5	30.9	30.1	29.5	29.5	29.8	29.8	29.3	32.4	31.4	35.3	33.6	32.3	28.4	30.7	31.9	30.3	28.7	31.2	40.4
20	31.8	30.9	33.3	37.1	32.5	31.3	30.3	30.8	31.2	31	29.7	33.3	32.9	37	34.9	33.5	29.4	32.3	33.2	31.3	28.9	30.8	42.6
21	33	31.9	34.6	38.6	33.2	31.3	30.9	30.8	31.7	31.8	29.8	33.8	33.2	38.6	34.9	34.1	30.3	33.1	34.5	31.1	29.2	32.7	43.6
22	32.2	31.7	34.7	39.1	33.3	31.6	30.9	30.9	31.8	31	29.8	33.3	33.1	37.4	34.3	34.5	30.2	33.8	34.4	31.5	29.3	32.3	43.4

## Sheet: 2B
	WT Female												KO Female
5	16	16	15	17	15	14	16	17	17	17	17		17	16	18	16	17	17	17	18	16	16	16
6	16.9	17.4	17.7	16.5	16.4	15.6	17.8	17.3	19.4	19.4	17.9		17.5	17.7	17.9	16.7	18.3	17.9	17.1	18.4	17.9	16.2	17.4
7	17.7	17.4	17.5	16.6	17.7	16.1	18.4	18.6	18.5	19.5	19.1		18	17.5	18.6	17.3	18.7	18.2	18.5	19.1	19.1	16.4	18
8	18.6	18.3	19.1	17.6	18.4	16.9	18.9	18.7	19.2	20.3	19.9		18.7	19.4	19.9	17.9	19.6	18.8	18.2	19.4	19.9	17.8	19.6
9	19.1	18.4	19.6	18.3	18.4	17.1	19.5	19.8	20.4	21.2	20.3		19.7	19.6	20.8	17.9	21.6	20	19.9	20.9	21.7	18.3	20.4
10	19.3	19.2	20.2	18.4	18.8	17.1	19.5	20.3	22	21.2	21.2		20	20	20.8	18.3	21.8	21.1	21.1	20.9	22	18.3	19.9
11	20	19.3	21.4	19.3	20.4	18.5	20.4	20.4	21.6	21.9	20.9		20.4	20	21.9	19.6	22	22.2	22	22.2	22.2	19.7	21.6
12	19.7	19.4	20.4	19.5	20.2	18.3	20	20.6	21.2	21.5	21.3		20	20.8	21.6	19.4	22.3	21.8	21.6	22	22.5	19	21
13	22.1	21	22.1	19.9	21.2	18.3	21.1	22.3	22.2	23.1	21.4		21.5	22.8	22.2	19.5	22.5	22.4	22.6	23	23	20.5	22.4
14	21.7	22.2	22.1	20.9	21.4	19.2	21.6	22.7	22.5	24.3	22.1		22.7	22.5	23	20.3	23	22.8	22.9	23.5	24	21	22.8
15	22.7	21.8	22.3	21.4	22.1	19.3	21.9	23.6	23.4	24.2	23.8		23	25	24.8	21.1	24.2	22.8	23.7	24.6	24.1	21.8	24.3
16	22.5	21.6	23	20.7	21.9	19.1	21.4	22.9	23.7	25.3	23.6		23	23.9	23.7	20.6	24.2	23.9	22.9	23.6	24.9	21.7	23.5
17	22.9	22.1	22.7	21.3	21.5	19.2	22	22.6	23.5	25.4	24.2		23.3	23.9	24.2	20.3	23.9	23.6	23.1	23.9	25	21.8	23.2
18	23	22.5	22.7	21.9	21.9	19.6	22.6	22.8	24.2	26	25.9		23.3	25.3	25.4	21.2	24.9	23.7	23.9	24.4	26.1	23.2	24.5
19	23.5	22.4	23.4	21.8	22.6	19.5	22.4	23.4	24.8	26.3	24.1		23	25.7	24.5	21.3	25	24.2	24	23.8	25	21.8	23
20	23.2	22.7	25.1	21.9	21.9	20	22.4	23.5	24.9	26.5	24.6		23.5	26.2	25.1	22	25.7	25.4	24.1	25.6	24.9	21.9	24
21	24.5	23.6	24.6	22.1	23.4	20.4	23	24.5	26.1	27.7	24.6		24.7	28.7	25.8	22.2	26	26.2	25.6	26.6	25.7	21.9	24.7
22	25.2	23.2	24.5	22.2	23.4	20.8	23.7	24.4	25.1	28.5	25.2		25.5	28.3	25.8	22.7	25.9	26	24.7	26.1	26	21.6	24

## Sheet: 2C
	WT Male												KO Male
6	3.379	4.2328	4.75936	8.0402	4.73684	4.17062	4.10628	4.25743	4.65686	6.61538	6.02273	6.65025	6.94301	6.60377	4.38679	5.59633	8.03191	5.85	3.87097	6.20513	6.99482	7.36041	5.39474
8	4.41	5.25	7.12	9.11	4.7	2.83	3.89	2.93	4.35	4.64	4.93	6.38	8.65	10	7.73	6.02	10.55	6.18	6.26	6.21	7.19	10.51	7.57
12	5.13	7.65	12.21	10	9.05	4.29	6.73	7.18	7.09	7.23	3.91	6.9	7.92	11.58	12.46	8.38	7.11	8.55	7.92	7.18	5.31	12.33	12.48
16	7.83217	13.2836	18.3333	15.4662	15.5327	6.87943	10.7435	10.2899	9.68085	11.1511	6.49819	9.42122	10.6419	17.1601	17.3927	13.2131	9.7482	11.6892	12.3051	10.0714	6.787	19.8258	22.2788
18	11.2662	15.5862	19.8101	18.0769	16.3907	9.76109	12.6882	11.2544	11.8581	11.6376	6.6436	10.3395	10.836	19.914	19.9689	14.3533	11.1228	11.7377	12.9299	13.4483	7.82456	22.5	24.6096
22	14.9379	20.0631	25.5043	25.6266	20.03	12.1519	17.4434	14.822	14.9371	13.4839	8.02013	13.9039	16.2236	23.262	21.7784	16.5797	14.2053	16.0059	17.4419	16.7302	7.40614	24.2415	27.6037

## Sheet: 2D
	WT Female											KO Female
6	7.69	9.54	9.27	8.3	11.28	8.21	7.36	6.65	11.86	7.99	9.44	7.89	11.64	7.65	9.7	9.02	7.6	8.71	10.27	10.06	13.09	10.92
8	9.25	7.43	8.38	8.52	9.67	7.34	7.14	6.63	8.85	8.42	8.39	8.61	12.68	7.84	9.83	9.44	6.97	8.96	8.51	11.56	11.29	11.84
12	6.65	7.32	8.28	8.26	8.76	6.23	7.3	5.15	11.13	6.23	12.63	9	11.2	8.7	6.91	11.08	7.71	9.07	11.41	13.73	10.21	10.43
16	8.48889	6.7907	7.82407	7.51196	7.31132	5.5914	8.17757	6.78414	11.3839	10.7438	12.8821	11.5351	13.2189	12.8099	8.97059	10.8225	11.4411	9.68182	13.547	16.8293	12.1531	11.7982
18	11.087	8.93333	9.03084	9.17808	8.3105	8.0102	9.86726	7.9386	14.5868	15.0769	16.5251	13.6481	16.7984	16.5354	8.63208	13.9759	14.346	13.3054	15.5738	17.9693	13.9655	14.3265
22	14.2857	8.23276	11.7959	9.90991	10	8.94231	12.3629	11.2705	16.0956	20.2807	17.5397	15.5686	21.8728	19.3023	10.8811	14.9035	18.8077	13.2794	18.659	19.2308	12.7315	15.7917

## Sheet: 2E
WT Males												KO Males											WT Females											KO Females
9.9	11	11.1	9.6	11.6	10.3	10.6	10.9	10.8	10	7.9	8.3	5.7	7.7	11.4	8	8.1	9.9	11	6.9	9.7	9.5	11.5	6.5	5.2	8.6	6	5.3	7	7.2	9	5.9	10.2	7.8	7.4	5.3	7.4	6.9	5.9	8	5.5	8.4	6.5	8	8

## Sheet: 2F
	WT Male												KO Male
0	9.9	11	11.1	9.6	11.6	10.3	10.6	10.9	10.8	10	7.9	8.3	5.7	7.7	11.4	8	8.1	9.9	11	6.9	9.7	9.5	11.5
15	19	19.1	22.5	19.7	18.6	22.3	16.6	21.1	15.9	20.9	16.5	18.1	17.3	19.1	16.9	19.8	22.9	20.7	21.8	15.8	21.9	18.1	26.5
30	11.4	12.9	14.2	15	13.2	14.6	15.5	15.4	10.6	14.3	11.3	8	10.9	12	11.5	12.4	17.9	13.6	12.4	9.9	12.7	10.4	24.4
45	10.2	11.3	12	14.1	9.2	12.4	12.2	14.5	13.8	11	11.9	10.4	10.2	12.9	12.6	11	14.1	13.2	11	9.8	12.7	13.2	18.5
60	9.4	12	11.7	11.2	9.8	12.2	10.2	13.7	11.3	12	11.4	9.3	10.2	9.8	11.1	10.2	13.9	14	11.5	8.4	11.9	11.7	14.8
90	8.2	10.7	11.4	11.2	8.2	9.2	9.5	10.7	9.2	9	8.5	7.8	7.5	7.1	11.9	9.7	10.4	15	9.3	7.8	9	11.5	11.7
120	6.9	11.3	10.7	9	8.1	9	7.7	11.6	9.8	9.5	8.6	7.2	6.8	8.1	10.7	7.4	9.8	12.9	9.9	7	8.8	9.7	11.9

[truncated: 125 more sheets: 2G, 2H, 2I, 2J, 2K, 2L, 2M, 2N, 2O, 2P, 3A, 3B, 3C, 3D, 3E, 3F, 3G, 3H, 3I, 3J …]
